# Supplementary material for: Data-driven identification and classification of nonlinear aging patterns reveals the landscape of associations between DNA methylation and aging
Source: Hum Genomics. 2023 Feb 11;17:8. doi: 10.1186/s40246-023-00453-z (PMC9922449; doi:10.1186/s40246-023-00453-z)
Supplement: Supplementary file 3 — Additional file 3: Full results of Gene Ontology analysis for Dataset1F. Each sheet is a WebgsealtR output for each methylation site group. Only significant GO terms (FDR < 0.05) are shown. Results for groups for which no significant GO terms were detected are omitted. [file 40246_2023_453_MOESM3_ESM.xlsx]

## Sheet: 1F.LI.ego
	type	geneSet	description	link	size	overlap	expect	enrichmentRatio	pValue	FDR	overlapId	database	userId
1	LI	GO:0001228	DNA-binding transcription activator activity, RNA polymerase II-specific	http://amigo.geneontology.org/amigo/term/GO:0001228	421	80	23.128	3.45901	0	0	474;1052;2099;2104;2294;2295;2297;2303;2306;2626;2637;3131;3174;3195;3196;3212;3227;3229;3232;3234;3236;3670;4009;4211;4286;4654;4808;4929;4990;5013;5015;5080;5083;5241;5307;5308;5324;5457;6495;6496;6656;6657;6664;6774;6939;6943;7020;7021;7101;7161;7545;8022;8091;8092;8929;9247;9314;9355;9464;9935;11166;23314;23648;30062;30812;55079;57057;57593;64321;79977;84969;91975;136259;137814;222546;343472;…	geneontology_Molecular_Function_noRedundant	cg00964103;cg15691862;cg15979173;cg17804348;cg04654530;cg05349062;cg05979020;cg08079908;cg11358945;cg14473102;cg19656282;cg21426003;cg23668184;cg25168494;cg00503302;cg02519751;cg03881775;cg12595013;cg18104012;cg05030680;cg07907386;cg00332937;cg06875227;cg08373003;cg11291313;cg16318053;cg18063312;cg02062480;cg12892004;cg22836400;cg24151352;cg26249106;cg00094518;cg08959216;cg00123055;cg00397986;cg0…
2	LI	GO:0097060	synaptic membrane	http://amigo.geneontology.org/amigo/term/GO:0097060	411	72	22.5786	3.18885	0	0	88;114;148;152;153;1000;1006;1129;1136;1496;1630;1812;1813;2555;2558;2561;2562;2567;2741;2743;2891;2897;2900;2904;2905;2911;2912;2915;2916;2917;3361;3747;3748;4355;4986;4988;5100;6857;8001;8572;9152;9229;9378;9890;10368;10369;22865;22871;22883;22986;22999;23362;27091;27253;50944;56123;56899;57502;57689;64084;64101;64506;80725;81832;84966;93664;347730;375323;386617;388336;440073;642938	geneontology_Cellular_Component_noRedundant	cg20303283;cg03646889;cg08005774;cg11215976;cg23616100;cg14875171;cg20072442;cg00664406;cg12934382;cg13347257;cg05424071;cg10059660;cg01138867;cg03631455;cg18758796;cg02916312;cg10904109;cg25990647;cg26351229;cg18326021;cg02928699;cg09147985;cg17424999;cg23881278;cg00862117;cg14882054;cg18612627;cg07847863;cg04140663;cg05044185;cg08445263;cg09096555;cg17807479;cg21882300;cg22320365;cg06090660;cg0…
3	LI	GO:0007389	pattern specification process	http://amigo.geneontology.org/amigo/term/GO:0007389	404	76	22.1941	3.42434	0	0	652;2128;2255;2294;2297;2622;2626;2637;3087;3212;3227;3229;3232;3234;3236;3237;3670;4091;4488;4762;4821;4825;5013;5015;5080;5100;5308;6015;6092;6422;6469;6493;6495;6496;6608;6656;6862;6899;6909;6926;6939;7472;7474;7475;7545;7855;8022;8092;8854;9096;9355;9421;9464;9620;9935;10512;10660;10716;22943;23314;23648;30062;50805;55079;57057;63950;64321;64388;64399;79191;84504;120237;134701;221833;286204;3…	geneontology_Biological_Process_noRedundant	cg12756396;cg18235937;cg22711792;cg04654530;cg05979020;cg06942701;cg08079908;cg14473102;cg21426003;cg24633978;cg25168494;cg00503302;cg02519751;cg03881775;cg12595013;cg18104012;cg05030680;cg10417567;cg00332937;cg03963198;cg04330449;cg06564388;cg06875227;cg08587845;cg12387713;cg13996155;cg16318053;cg17774559;cg18063312;cg24937747;cg00575005;cg07028914;cg23302682;cg01003961;cg03823904;cg08959216;cg2…
4	LI	GO:0099177	regulation of trans-synaptic signaling	http://amigo.geneontology.org/amigo/term/GO:0099177	402	69	22.0842	3.1244	0	0	43;114;116;148;627;793;1000;1129;1136;1630;1812;1813;1815;1816;2670;2897;2900;2904;2905;2911;2912;2915;2916;2917;3706;3749;4355;4803;4885;4887;4915;5332;5923;6543;6774;6857;6860;6863;7101;9254;9378;9515;9610;10368;10369;10590;10814;22871;22883;22943;22986;22999;27091;27253;50944;55607;55638;56853;57502;57689;64084;64101;81832;84502;143425;152330;347730;347733;388336	geneontology_Biological_Process_noRedundant	cg20303283;cg09008705;cg13902210;cg23616100;cg14875171;cg20072442;cg00664406;cg03602730;cg04222358;cg10943458;cg12934382;cg26325335;cg04597433;cg21512644;cg23847712;cg26296488;cg23495748;cg26121591;cg02062480;cg02916312;cg10904109;cg18952796;cg23276878;cg08992872;cg26290632;cg26351229;cg09445939;cg18326021;cg02928699;cg09147985;cg09607276;cg12103475;cg18560328;cg23881278;cg14882054;cg18612627;cg0…
5	LI	GO:0045165	cell fate commitment	http://amigo.geneontology.org/amigo/term/GO:0045165	240	52	13.1846	3.94399	0	0	474;652;2128;2139;2255;2627;2636;3084;3236;3670;4286;4654;4762;4821;4825;5080;5307;5457;5629;6422;6469;6495;6608;6656;6657;6774;6899;6909;6926;7101;7472;7474;7475;8022;8324;9314;10215;10660;10716;22943;23314;30812;55079;63950;63978;64321;64843;84504;89870;120237;167826;343472	geneontology_Biological_Process_noRedundant	cg12756396;cg15979173;cg22711792;cg05979020;cg06942701;cg08077337;cg00503302;cg18104012;cg10417567;cg04330449;cg06875227;cg08373003;cg08587845;cg13996155;cg16318053;cg02062480;cg13567542;cg15980797;cg00123055;cg17457560;cg27029821;cg14185918;cg14492293;cg05904135;cg09445939;cg11174855;cg11727383;cg12646649;cg03983645;cg09537620;cg09656389;cg09767822;cg11831238;cg00347620;cg15466862;cg00770998;cg1…
6	LI	GO:0021953	central nervous system neuron differentiation	http://amigo.geneontology.org/amigo/term/GO:0021953	171	47	9.39403	5.00318	0	0	1630;1812;1813;2128;2636;2637;3236;3400;3670;4009;4821;4825;4915;4929;5080;5457;5629;6092;6299;6422;6469;6586;6608;6656;6695;7101;7472;7474;8022;8321;8929;10215;10660;10716;22943;23314;23440;26468;27164;55079;57057;64843;84504;120237;137970;161357;167826	geneontology_Biological_Process_noRedundant	cg05979020;cg06942701;cg11358945;cg21426003;cg00503302;cg18104012;cg07907386;cg10417567;cg06875227;cg09054633;cg16318053;cg17386093;cg02062480;cg15980797;cg02557695;cg08959216;cg26872137;cg14492293;cg05904135;cg09445939;cg11174855;cg11727383;cg12646649;cg03983645;cg09537620;cg09656389;cg09767822;cg11831238;cg23881278;cg15466862;cg19672997;cg14433497;cg23513966;cg08526074;cg07935012;cg06178563;cg1…
7	LI	GO:0048568	embryonic organ development	http://amigo.geneontology.org/amigo/term/GO:0048568	410	68	22.5237	3.01904	2.22045e-16	3.61933e-14	220;430;474;652;1969;2201;2255;2294;2295;2304;2323;2626;2637;3167;3212;3227;3232;3236;3481;3791;4237;4323;4762;5013;5080;5426;5629;5950;6262;6299;6469;6474;6495;6496;6608;6664;6862;6899;6909;6913;6926;6943;7020;7472;7474;7545;7855;8092;8854;9394;9421;9423;9464;9620;9935;10265;10660;10763;10848;11078;23314;25861;57057;64321;79977;137814;286204;388591	geneontology_Biological_Process_noRedundant	cg05055766;cg10703826;cg11723801;cg18235937;cg04654530;cg05979020;cg21426003;cg23668184;cg25168494;cg02519751;cg03881775;cg12595013;cg25722465;cg04330449;cg06564388;cg08587845;cg13996155;cg17564775;cg22836400;cg23302682;cg24151352;cg08959216;cg00123055;cg00397986;cg23973429;cg13558371;cg21159778;cg06154313;cg11727383;cg12646649;cg14822490;cg01156550;cg03760951;cg09537620;cg09656389;cg00347620;cg0…
8	LI	GO:0030900	forebrain development	http://amigo.geneontology.org/amigo/term/GO:0030900	354	62	19.4473	3.1881	2.22045e-16	3.61933e-14	116;220;474;552;652;1000;1812;1813;2255;2637;3084;3361;3362;3400;3670;3747;4009;4915;4929;5013;5015;5080;5307;5308;5455;5457;5629;6092;6299;6469;6496;6586;6608;6656;6657;6716;6926;7101;7474;8022;8854;9355;10215;10395;10579;10642;10716;22903;22943;23314;23440;26047;26468;27164;30062;50506;55079;63827;63950;85458;137814;317762	geneontology_Biological_Process_noRedundant	cg12756396;cg16269733;cg22711792;cg01898698;cg04654530;cg06942701;cg11358945;cg21426003;cg25168494;cg00503302;cg18104012;cg05030680;cg06875227;cg08373003;cg13996155;cg16318053;cg17386093;cg02062480;cg16521917;cg21126583;cg21322436;cg17457560;cg13492692;cg14425564;cg14492293;cg09445939;cg09537620;cg09656389;cg15050390;cg23881278;cg00347620;cg10906284;cg15466862;cg05406635;cg16717713;cg24748769;cg0…
9	LI	GO:0090596	sensory organ morphogenesis	http://amigo.geneontology.org/amigo/term/GO:0090596	238	47	13.0747	3.59472	1.07692e-14	1.56033e-12	220;474;652;793;1969;2201;2255;2295;2301;2637;3167;3229;4211;4237;4762;4915;5013;5080;5308;5629;5797;5950;6015;6299;6495;6496;6656;6664;6774;6899;6909;7020;7021;7068;7472;7474;7545;7855;9423;9620;9935;10265;11078;25861;30812;30813;55714	geneontology_Biological_Process_noRedundant	cg01281911;cg05055766;cg22796507;cg04654530;cg21426003;cg23668184;cg25168494;cg02519751;cg03881775;cg12595013;cg13790603;cg26139133;cg05030680;cg04330449;cg08587845;cg13996155;cg17564775;cg22836400;cg24151352;cg08992872;cg26290632;cg21159778;cg06154313;cg14822490;cg09537620;cg09656389;cg15466862;cg00770998;cg13615592;cg26824516;cg05933904;cg08526074;cg01941895;cg00884093;cg12325455;cg14268632;cg1…
10	LI	GO:0002009	morphogenesis of an epithelium	http://amigo.geneontology.org/amigo/term/GO:0002009	459	69	25.2156	2.73641	1.44329e-14	1.73728e-12	220;652;1282;1969;2099;2255;2294;2295;2297;2304;2626;2637;3212;3237;3400;3651;4070;4323;4488;5100;5241;5629;6262;6299;6422;6469;6495;6608;6664;6862;6909;6926;6939;6943;7020;7472;7474;7475;7855;8092;8321;8324;8854;9314;9355;9421;9423;9464;9620;9863;10395;10512;10660;22943;30812;55966;57057;64321;64399;65266;79191;79977;84962;90627;94234;255743;284217;340419;388591	geneontology_Biological_Process_noRedundant	cg05065507;cg18235937;cg08077337;cg21426003;cg23668184;cg24633978;cg00332937;cg06564388;cg12387713;cg13996155;cg18063312;cg22836400;cg23302682;cg24151352;cg27336026;cg02557695;cg03823904;cg08959216;cg00123055;cg00397986;cg23973429;cg13492692;cg14185918;cg14425564;cg09445939;cg11727383;cg12646649;cg14772925;cg00347620;cg06659727;cg07847863;cg26299169;cg00770998;cg16271600;cg25570278;cg07721203;cg1…
11	LI	GO:0035270	endocrine system development	http://amigo.geneontology.org/amigo/term/GO:0035270	124	33	6.81205	4.84436	1.46549e-14	1.73728e-12	116;652;1813;2255;2304;2627;2696;3232;3642;3651;3670;4821;4825;5080;5307;5308;6299;6469;6495;6496;6608;6657;6899;7068;7474;8022;8854;9247;23440;27122;50506;84504;222546	geneontology_Biological_Process_noRedundant	cg13790603;cg26139133;cg05030680;cg10417567;cg06875227;cg08373003;cg13996155;cg16318053;cg12892004;cg26249106;cg14492293;cg05904135;cg11174855;cg09537620;cg09656389;cg23881278;cg24543696;cg26299169;cg00770998;cg07721203;cg15824707;cg08526074;cg17059658;cg23267759;cg06178563;cg07047570;cg16524928;cg22265644;cg16509777;cg27215033;cg01686348;cg08514735;cg24120841;cg16747109;cg27659787;cg16703762;cg2…
12	LI	GO:0098742	cell-cell adhesion via plasma-membrane adhesion molecules	http://amigo.geneontology.org/amigo/term/GO:0098742	252	48	13.8438	3.46725	2.37588e-14	2.58179e-12	1000;1006;1010;1366;1825;5099;5100;5101;5797;6092;9314;9378;9620;22865;22871;22883;23284;26025;27253;54798;55714;56097;56098;56099;56100;56101;56102;56105;56108;56109;56110;56112;56121;56123;56124;56131;56132;56134;56135;56145;57689;64084;64101;64405;84962;84966;137970;152330	geneontology_Biological_Process_noRedundant	cg08005774;cg23616100;cg14875171;cg04222358;cg15834072;cg26133769;cg03631455;cg03835609;cg04454086;cg08288811;cg11005628;cg16435923;cg16572603;cg18297751;cg18705909;cg18991549;cg22087053;cg22861116;cg22979356;cg26485937;cg26872137;cg14185918;cg09147985;cg07847863;cg16271600;cg06090660;cg14312538;cg25123102;cg00884093;cg02315940;cg04228468;cg14473568;cg18447727;cg27315556;cg06660523;cg10294822;cg1…
13	LI	GO:0050808	synapse organization	http://amigo.geneontology.org/amigo/term/GO:0050808	368	59	20.2164	2.91842	7.56062e-14	7.58388e-12	43;627;1000;1006;1282;1496;1501;1812;1813;2064;2743;2904;2915;3084;3706;4009;4744;4915;5100;5457;6092;6495;7162;7474;7855;8321;9254;9378;9423;9863;10369;22865;22871;22883;22943;23024;23284;27253;50944;55607;55638;56097;56098;56123;56131;56132;57502;57689;58504;63827;64084;64101;80725;84966;124925;347730;375323;388336;654429	geneontology_Biological_Process_noRedundant	cg20303283;cg08005774;cg16269733;cg23616100;cg14875171;cg20072442;cg13347257;cg26325335;cg03631455;cg22979356;cg02557695;cg23276878;cg17457560;cg09445939;cg10242724;cg02928699;cg09147985;cg23881278;cg18612627;cg06659727;cg07847863;cg00770998;cg17807479;cg22320365;cg06090660;cg14312538;cg02994956;cg09069138;cg04670857;cg07640800;cg16688437;cg02315940;cg04228468;cg08514735;cg11084334;cg11148130;cg1…
14	LI	GO:0098984	neuron to neuron synapse	http://amigo.geneontology.org/amigo/term/GO:0098984	323	54	17.7443	3.04323	1.5743e-13	1.46634e-11	88;114;152;153;793;1000;1129;1136;1496;1501;1630;1813;2035;2900;2904;2905;2911;2915;2917;4131;4355;4744;4915;5179;5332;6695;6774;6857;9229;9829;9863;9890;10368;10369;22865;22871;22883;22986;23362;27091;50944;55607;56899;57502;57689;64084;64101;64506;80725;81832;143425;388336;440073;642938	geneontology_Cellular_Component_noRedundant	cg20303283;cg03646889;cg11215976;cg23616100;cg09054633;cg10904109;cg08992872;cg21694941;cg26290632;cg26351229;cg18326021;cg02928699;cg09147985;cg18560328;cg23881278;cg00862117;cg14882054;cg18612627;cg04140663;cg09096555;cg17807479;cg21882300;cg22320365;cg06090660;cg07935012;cg14312538;cg21053831;cg02994956;cg04567445;cg25840576;cg26304237;cg04670857;cg02315940;cg02332525;cg04228468;cg18447727;cg2…
15	LI	GO:0048880	sensory system development	http://amigo.geneontology.org/amigo/term/GO:0048880	340	55	18.6782	2.94461	3.76699e-13	3.27477e-11	43;220;652;793;1282;1545;1969;2201;2255;2295;2301;3299;3670;4211;4237;4286;4915;4990;5080;5308;5457;5629;5797;5950;6015;6469;6496;6656;6657;6664;6774;6909;7020;7021;7068;7101;7472;7474;7475;7855;8854;8929;9314;9355;10265;10763;10848;11023;30062;30812;30813;55714;56853;79977;284217	geneontology_Biological_Process_noRedundant	cg01281911;cg05055766;cg11723801;cg22796507;cg23668184;cg13790603;cg26139133;cg05030680;cg07907386;cg06875227;cg13996155;cg16318053;cg17564775;cg02062480;cg22836400;cg24151352;cg23276878;cg08992872;cg23973429;cg26290632;cg13492692;cg14185918;cg14425564;cg06154313;cg09537620;cg09656389;cg06659727;cg15466862;cg06785999;cg07721203;cg13615592;cg26824516;cg05933904;cg05945059;cg14839351;cg18161374;cg1…
16	LI	GO:0042391	regulation of membrane potential	http://amigo.geneontology.org/amigo/term/GO:0042391	395	59	21.6997	2.71894	1.71119e-12	1.39462e-10	88;116;148;153;666;781;1136;1812;1813;1815;2257;2555;2558;2561;2562;2567;2741;2743;2904;2905;2911;2915;3728;3747;3757;3759;3775;3776;3781;3791;4355;4887;4915;4988;6262;6548;6863;8001;8911;9378;10369;11149;22871;22999;23620;50944;55022;55607;55800;56853;57369;57502;79784;81832;124925;151647;343450;388591;642938	geneontology_Biological_Process_noRedundant	cg20303283;cg11215976;cg17820878;cg18235937;cg26547924;cg14875171;cg17916490;cg24436906;cg12219082;cg21197774;cg05424071;cg21512644;cg25722465;cg01138867;cg02916312;cg10904109;cg27100990;cg02928699;cg03109306;cg09607276;cg23881278;cg18612627;cg05044185;cg08445263;cg09096555;cg14839351;cg17059658;cg18161374;cg08183141;cg18445088;cg03422911;cg09177518;cg14249872;cg03600687;cg05471730;cg27315556;cg0…
17	LI	GO:0099572	postsynaptic specialization	http://amigo.geneontology.org/amigo/term/GO:0099572	323	52	17.7443	2.93052	2.04503e-12	1.56866e-10	88;114;152;153;1000;1136;1496;1501;1630;1813;2035;2558;2561;2741;2904;2905;2911;2915;3361;4131;4355;4744;4915;5332;6695;6774;9229;9829;9863;9890;10368;10369;22865;22871;22883;22986;23362;27091;50944;55607;56899;57502;57689;64084;64101;64506;80725;81832;347730;388336;440073;642938	geneontology_Cellular_Component_noRedundant	cg20303283;cg03646889;cg11215976;cg23616100;cg20072442;cg01138867;cg09054633;cg10904109;cg26351229;cg18326021;cg02928699;cg09147985;cg23881278;cg00862117;cg18612627;cg04140663;cg05044185;cg09096555;cg17807479;cg21882300;cg22320365;cg06090660;cg07935012;cg14312538;cg21053831;cg02994956;cg04567445;cg25840576;cg26304237;cg04670857;cg07640800;cg02315940;cg04228468;cg18447727;cg27315556;cg10235817;cg0…
18	LI	GO:0051961	negative regulation of nervous system development	http://amigo.geneontology.org/amigo/term/GO:0051961	284	48	15.6018	3.07657	2.44182e-12	1.76897e-10	116;430;1400;1620;1630;1809;1910;2670;3084;3196;3400;3670;4009;4211;4821;4825;5080;6092;6469;6496;6657;6664;6695;6774;6860;7025;7068;7101;7161;7474;8929;9355;9423;10215;10512;10660;11023;22871;22876;30812;55079;57556;64843;79191;84504;85458;152330;223117	geneontology_Biological_Process_noRedundant	cg17804348;cg05349062;cg19656282;cg23668184;cg00503302;cg04222358;cg13790603;cg18104012;cg26139133;cg07907386;cg10417567;cg12306195;cg02010196;cg06875227;cg08808402;cg09054633;cg16318053;cg17774851;cg02062480;cg03823904;cg17457560;cg13492692;cg14425564;cg02722214;cg05904135;cg11174855;cg11727383;cg12646649;cg25045785;cg01156550;cg09537620;cg09656389;cg15050390;cg14433497;cg23513966;cg05933904;cg1…
19	LI	GO:0001764	neuron migration	http://amigo.geneontology.org/amigo/term/GO:0001764	142	32	7.80089	4.10209	5.1209e-12	3.51456e-10	474;1630;1812;1813;3084;4131;4825;4915;4929;5080;6656;6695;6774;8929;9423;9620;10752;11023;23284;23314;26468;51473;55079;57057;57556;83482;85508;89796;137970;167826;343472;347733	geneontology_Biological_Process_noRedundant	cg05695937;cg15979173;cg11358945;cg00503302;cg08421685;cg18104012;cg07907386;cg10417567;cg08808402;cg09054633;cg03960072;cg15980797;cg08959216;cg17457560;cg26872137;cg27595860;cg09537620;cg09656389;cg23881278;cg15466862;cg07935012;cg24595510;cg00884093;cg06533314;cg00194126;cg14811105;cg22539420;cg04001014;cg10294822;cg12250496;cg13316430;cg22604636;cg02001410;cg17307280;cg01078408;cg02008154;cg0…
20	LI	GO:0003205	cardiac chamber development	http://amigo.geneontology.org/amigo/term/GO:0003205	161	34	8.84467	3.84412	7.73426e-12	5.04274e-10	652;2274;2294;2626;2627;3084;3670;3776;4091;4488;4887;5457;5629;5950;6092;6262;6299;6474;6586;6608;6664;6899;6909;6926;7472;7474;8321;9421;9464;10512;10848;57057;57211;79977	geneontology_Biological_Process_noRedundant	cg26547924;cg23668184;cg24079702;cg21512644;cg06564388;cg06875227;cg12387713;cg16318053;cg17386093;cg02557695;cg03823904;cg08959216;cg00397986;cg17457560;cg23973429;cg06154313;cg00347620;cg08526074;cg23267759;cg03422911;cg14019317;cg17954152;cg26293546;cg15989068;cg18449120;cg26659079;cg04521004;cg06570224;cg08514735;cg10526277;cg12453631;cg14473568;cg18194945;cg27361370;cg06812991;cg10509254;cg1…
21	LI	GO:0003007	heart morphogenesis	http://amigo.geneontology.org/amigo/term/GO:0003007	244	43	13.4044	3.20791	8.38574e-12	5.20714e-10	652;2274;2294;2626;2627;3084;3670;4091;4488;4886;4887;5308;5457;5629;5950;6092;6262;6469;6474;6495;6586;6608;6664;6862;6899;6909;6926;7472;7474;8321;8854;9421;9464;10395;10512;10660;10848;22943;57057;57211;64321;79977;388591	geneontology_Biological_Process_noRedundant	cg18235937;cg23668184;cg24079702;cg05030680;cg21512644;cg06564388;cg06875227;cg12387713;cg16318053;cg17386093;cg23302682;cg02557695;cg03823904;cg08959216;cg00123055;cg00397986;cg17457560;cg23973429;cg06154313;cg09445939;cg11727383;cg12646649;cg00347620;cg00770998;cg07721203;cg23267759;cg03422911;cg14019317;cg17954152;cg26293546;cg15989068;cg18449120;cg26659079;cg04521004;cg06570224;cg08514735;cg1…
22	LI	GO:0010721	negative regulation of cell development	http://amigo.geneontology.org/amigo/term/GO:0010721	303	48	16.6456	2.88365	2.66465e-11	1.57941e-09	116;430;1400;1620;1630;1809;1910;2670;3084;3196;3400;3670;4009;4070;4211;4821;4825;5080;6469;6496;6657;6664;6695;6774;6860;7025;7068;7101;7161;7474;8929;9355;9423;10215;10512;10660;11023;22871;22876;30812;55079;57556;64843;79191;84504;85458;152330;223117	geneontology_Biological_Process_noRedundant	cg05065507;cg17804348;cg05349062;cg19656282;cg23668184;cg00503302;cg04222358;cg13790603;cg18104012;cg26139133;cg07907386;cg10417567;cg12306195;cg02010196;cg06875227;cg08808402;cg09054633;cg16318053;cg17774851;cg02062480;cg03823904;cg17457560;cg13492692;cg14425564;cg02722214;cg05904135;cg11174855;cg11727383;cg12646649;cg25045785;cg01156550;cg09537620;cg09656389;cg15050390;cg14433497;cg23513966;cg0…
23	LI	GO:0030594	neurotransmitter receptor activity	http://amigo.geneontology.org/amigo/term/GO:0030594	103	26	5.65839	4.59494	3.42772e-11	1.94337e-09	153;1129;1136;1812;1813;1815;1816;2555;2558;2561;2562;2567;2741;2743;2891;2897;2900;2904;2905;2911;2915;3361;3362;3363;4988;8001	geneontology_Molecular_Function_noRedundant	cg04597433;cg05424071;cg23847712;cg26296488;cg01138867;cg10904109;cg02928699;cg09607276;cg23881278;cg18612627;cg05044185;cg08445263;cg09096555;cg18023598;cg09679234;cg09688546;cg14411873;cg15425280;cg22597733;cg24452260;cg25148589;cg00059225;cg01939681;cg06600429;cg08316825;cg14319409;cg17307280;cg27310319;cg05215925;cg08875948;cg00903099;cg24575234;cg05575054;cg06291867;cg14826456;cg02316596;cg1…
24	LI	GO:0001763	morphogenesis of a branching structure	http://amigo.geneontology.org/amigo/term/GO:0001763	189	36	10.3829	3.46725	4.38247e-11	2.38114e-09	652;1282;1813;1969;2099;2255;2294;2297;2637;3237;4070;4323;4488;5241;5629;6299;6422;6469;6474;6495;6608;6926;6943;7472;7474;7475;7855;9620;10512;30812;57057;64399;79977;255743;284217;340419	geneontology_Biological_Process_noRedundant	cg05065507;cg21426003;cg24633978;cg00332937;cg12387713;cg13996155;cg18063312;cg03823904;cg08959216;cg23973429;cg14772925;cg23881278;cg00347620;cg06659727;cg00770998;cg25570278;cg05933904;cg08526074;cg18764577;cg00884093;cg00554413;cg14019317;cg15415507;cg17954152;cg26293546;cg00495775;cg06954481;cg14639163;cg16632715;cg16688437;cg04521004;cg06570224;cg08514735;cg10526277;cg12453631;cg18194945;cg2…
25	LI	GO:0060537	muscle tissue development	http://amigo.geneontology.org/amigo/term/GO:0060537	352	52	19.3374	2.68909	5.69008e-11	2.96795e-09	88;148;652;2139;2274;2626;2627;3084;3131;3236;3670;3776;4211;4654;5307;5457;5629;5950;6262;6469;6474;6495;6548;6608;6664;6899;6909;6926;6943;7161;7472;7474;8324;8854;8929;9421;10472;10512;10848;11023;11149;22943;30812;50507;51676;57057;63950;64321;79784;84466;137814;245806	geneontology_Biological_Process_noRedundant	cg11215976;cg12756396;cg17804348;cg17820878;cg22711792;cg26547924;cg05979020;cg08077337;cg23668184;cg24079702;cg07907386;cg06564388;cg06875227;cg08373003;cg16318053;cg20844851;cg03823904;cg08959216;cg00123055;cg00397986;cg17457560;cg06154313;cg09445939;cg03793270;cg00347620;cg00770998;cg09341793;cg07721203;cg05933904;cg23267759;cg08183141;cg05852008;cg03422911;cg03883331;cg03989480;cg04455430;cg0…
26	LI	GO:1990351	transporter complex	http://amigo.geneontology.org/amigo/term/GO:1990351	308	47	16.9202	2.77774	1.60386e-10	8.04398e-09	781;1136;1804;2555;2558;2561;2562;2567;2741;2743;2891;2897;2900;2904;2905;3739;3743;3747;3748;3749;3757;3759;3775;3776;3787;5144;6262;6548;8001;8911;9254;10368;10369;22871;26047;27012;27091;50944;54102;55107;55800;57113;57348;57628;80131;375567;388336	geneontology_Cellular_Component_noRedundant	cg13902210;cg17820878;cg26547924;cg01718116;cg26325335;cg05424071;cg01138867;cg03323696;cg26078977;cg16521917;cg21126583;cg21322436;cg22620221;cg27100990;cg18147485;cg03109306;cg08490115;cg13161658;cg15310492;cg18612627;cg05044185;cg08445263;cg09096555;cg17807479;cg21882300;cg02623991;cg05962092;cg06572160;cg03816707;cg07160746;cg11528328;cg18445088;cg03422911;cg14249872;cg27315556;cg09679234;cg0…
27	LI	GO:0050769	positive regulation of neurogenesis	http://amigo.geneontology.org/amigo/term/GO:0050769	429	57	23.5675	2.41859	4.54235e-10	2.19379e-08	116;152;474;627;652;1620;1809;1813;2042;2670;3232;3706;4131;4762;4803;4821;4825;4915;4988;5080;5324;5629;6092;6469;6474;6608;6664;6857;6860;7161;7474;8321;8929;9423;9863;10215;22871;22943;22999;23440;30812;50944;55079;55607;55714;57556;63950;79191;84079;84504;90527;126520;163404;347733;375567;440730;644943	geneontology_Biological_Process_noRedundant	cg09008705;cg12756396;cg17804348;cg22711792;cg23668184;cg00503302;cg18104012;cg07907386;cg10417567;cg02010196;cg04330449;cg08587845;cg08808402;cg02916312;cg02557695;cg05904135;cg09445939;cg11174855;cg09537620;cg09656389;cg23881278;cg14882054;cg08328777;cg05933904;cg10855825;cg17059658;cg01428589;cg11293190;cg06178563;cg16524928;cg22265644;cg09793121;cg03989480;cg04455430;cg04931216;cg06921573;cg0…
28	LI	GO:0021510	spinal cord development	http://amigo.geneontology.org/amigo/term/GO:0021510	99	24	5.43865	4.41286	4.82309e-10	2.24618e-08	1630;2128;2636;3236;3670;4821;4825;5080;5629;6092;6469;6608;6656;6664;7545;8022;10215;10660;57057;64843;84504;120237;161357;167826	geneontology_Biological_Process_noRedundant	cg05979020;cg23668184;cg02519751;cg03881775;cg12595013;cg10417567;cg06875227;cg16318053;cg15980797;cg08959216;cg14492293;cg05904135;cg11174855;cg11727383;cg12646649;cg03983645;cg09537620;cg09656389;cg09767822;cg11831238;cg15466862;cg19672997;cg14433497;cg23513966;cg07935012;cg06178563;cg16524928;cg22265644;cg09793121;cg14019317;cg17954152;cg26293546;cg15989068;cg18449120;cg26659079;cg01610632;cg0…
29	LI	GO:0060485	mesenchyme development	http://amigo.geneontology.org/amigo/term/GO:0060485	247	40	13.5692	2.94786	6.36443e-10	2.8618e-08	652;1277;1908;1910;2042;2255;2294;2295;2297;2626;2637;3084;3670;4488;5308;6092;6422;6469;6495;6608;6664;6899;6909;6939;6943;7472;7474;8091;8092;8854;8929;9421;9464;10512;30812;57057;57556;80139;223117;286204	geneontology_Biological_Process_noRedundant	cg21426003;cg23668184;cg05030680;cg07907386;cg00332937;cg06564388;cg06875227;cg08808402;cg12387713;cg13996155;cg16318053;cg18063312;cg24151352;cg03823904;cg08959216;cg00397986;cg17457560;cg13558371;cg00770998;cg07721203;cg05933904;cg19052064;cg12807794;cg06954481;cg15989068;cg18449120;cg26659079;cg08514735;cg14473568;cg22619563;cg10509254;cg10933003;cg16747109;cg27659787;cg15499368;cg02386403;cg2…
30	LI	GO:0048732	gland development	http://amigo.geneontology.org/amigo/term/GO:0048732	411	55	22.5786	2.43593	7.1148e-10	3.09257e-08	116;220;595;652;1813;1969;2099;2255;2294;2304;2627;3084;3232;3400;3481;3642;3651;3670;4488;5080;5241;5307;5308;5315;5324;5629;6299;6422;6469;6495;6496;6608;6657;6899;6909;6926;6943;7068;7472;7474;8022;8600;8660;8854;9247;9423;9464;9935;10512;23440;27122;50506;80139;255738;284217	geneontology_Biological_Process_noRedundant	cg09072162;cg13790603;cg26139133;cg05030680;cg06875227;cg08373003;cg12387713;cg13996155;cg16318053;cg03823904;cg17457560;cg14492293;cg03760951;cg09537620;cg09656389;cg14772925;cg23881278;cg24543696;cg00347620;cg06452665;cg26299169;cg00770998;cg07721203;cg13615592;cg15824707;cg26824516;cg08526074;cg17059658;cg18764577;cg23267759;cg07047570;cg14019317;cg15415507;cg17954152;cg26293546;cg16509777;cg2…
31	LI	GO:0061564	axon development	http://amigo.geneontology.org/amigo/term/GO:0061564	470	60	25.8199	2.32379	7.68324e-10	3.23192e-08	474;627;1000;1400;1496;1630;1813;2042;2064;2297;2636;2637;2674;3670;4009;4131;4741;4744;4803;4825;4915;4929;5015;5080;5457;5797;5803;6092;6469;6474;6586;6608;7101;7474;8022;8633;8660;8929;9314;9355;9378;9423;9890;10512;10716;10752;11023;22865;22876;55079;56956;57556;57689;64843;91653;137970;152330;223117;343472;347733	geneontology_Biological_Process_noRedundant	cg03646889;cg09008705;cg15979173;cg24085809;cg06942701;cg11358945;cg14875171;cg21426003;cg00503302;cg04222358;cg08421685;cg18104012;cg07907386;cg10417567;cg12306195;cg22634891;cg00332937;cg06875227;cg08808402;cg16318053;cg17386093;cg18063312;cg02062480;cg03823904;cg18898125;cg26872137;cg13492692;cg14185918;cg14425564;cg14492293;cg02722214;cg25045785;cg09147985;cg09537620;cg09656389;cg23881278;cg2…
32	LI	GO:0007626	locomotory behavior	http://amigo.geneontology.org/amigo/term/GO:0007626	192	34	10.5477	3.22346	1.1502e-09	4.54503e-08	114;220;793;1136;1812;1813;1815;2257;2636;2741;2743;2911;2915;3084;3236;4009;4211;4857;4886;4887;4929;4986;4988;5179;7545;9620;10752;22876;23284;55079;80243;124925;148523;347730	geneontology_Biological_Process_noRedundant	cg05979020;cg11358945;cg20072442;cg00503302;cg02519751;cg03881775;cg08421685;cg12595013;cg18104012;cg21197774;cg21512644;cg10904109;cg08992872;cg17457560;cg21694941;cg25990647;cg26290632;cg26351229;cg02722214;cg25045785;cg02928699;cg09607276;cg23881278;cg07559273;cg13615592;cg26824516;cg00884093;cg09069138;cg09563216;cg00194126;cg04595562;cg07640800;cg14811105;cg01610632;cg04001014;cg05371578;cg1…
33	LI	GO:0048863	stem cell differentiation	http://amigo.geneontology.org/amigo/term/GO:0048863	192	34	10.5477	3.22346	1.1502e-09	4.54503e-08	652;1908;1910;2099;2626;2627;2637;3084;3670;4070;4488;5308;6422;6469;6496;6608;6664;6774;6862;6899;6909;7161;8091;8092;8321;8854;8929;9464;10512;11166;30812;57556;64321;223117	geneontology_Biological_Process_noRedundant	cg05065507;cg17804348;cg21426003;cg23668184;cg05030680;cg07907386;cg06875227;cg08808402;cg12387713;cg16318053;cg23302682;cg02557695;cg03823904;cg00123055;cg00397986;cg17457560;cg27442308;cg07721203;cg05933904;cg23267759;cg00554413;cg07178825;cg06954481;cg15989068;cg16509777;cg18449120;cg26659079;cg10509254;cg10933003;cg16747109;cg27659787;cg05171584;cg11813455;cg23688510;cg00748599;cg02493644;cg0…
34	LI	GO:0031016	pancreas development	http://amigo.geneontology.org/amigo/term/GO:0031016	73	20	4.01032	4.98714	1.33744e-09	5.07338e-08	652;2255;2294;2627;2696;3481;3642;3651;3670;4821;4825;5080;5629;6469;6608;7474;8854;84504;222546;387597	geneontology_Biological_Process_noRedundant	cg26875805;cg10417567;cg06875227;cg13996155;cg16318053;cg12892004;cg26249106;cg05904135;cg11174855;cg03760951;cg09537620;cg09656389;cg26299169;cg07721203;cg23267759;cg06178563;cg07047570;cg16524928;cg22265644;cg14019317;cg17954152;cg26293546;cg08514735;cg20979799;cg10094489;cg10201574;cg25756406;cg22557091;cg18951977;cg00930873;cg00551679;cg02360939;cg16082401;cg24752267
35	LI	GO:0035249	synaptic transmission, glutamatergic	http://amigo.geneontology.org/amigo/term/GO:0035249	88	22	4.83436	4.55076	1.36172e-09	5.07338e-08	116;1000;1006;1812;1813;2891;2897;2900;2911;2912;2915;2916;2917;4887;6857;9378;10368;10369;22871;22943;27091;50944	geneontology_Biological_Process_noRedundant	cg14875171;cg00664406;cg12934382;cg21512644;cg10904109;cg09445939;cg02928699;cg23881278;cg14882054;cg21882300;cg06090660;cg14312538;cg17059658;cg00303541;cg02332525;cg21187352;cg21213853;cg27315556;cg06812991;cg15425280;cg22597733;cg24452260;cg25148589;cg17307280;cg23003783;cg08875948;cg02316596;cg20375220;cg04543289;cg10241484;cg13397057;cg13464915;cg10286380;cg09199698;cg12451153
36	LI	GO:0048736	appendage development	http://amigo.geneontology.org/amigo/term/GO:0048736	171	31	9.39403	3.29997	3.47176e-09	1.25755e-07	652;1311;2201;2255;3227;3229;3236;4488;5307;5308;6299;6469;6474;6664;6909;6926;7020;7021;7474;7700;8092;8854;9464;10512;22943;27164;30062;79977;221833;340419;344191	geneontology_Biological_Process_noRedundant	cg05979020;cg14118515;cg23668184;cg05030680;cg08668316;cg08373003;cg12387713;cg13996155;cg17564775;cg22836400;cg01003961;cg03823904;cg27618240;cg23973429;cg09445939;cg00347620;cg07721203;cg08526074;cg05945059;cg19485202;cg00336700;cg05467160;cg15989068;cg18449120;cg26659079;cg04521004;cg06570224;cg08514735;cg10526277;cg12453631;cg18194945;cg27361370;cg10509254;cg10933003;cg16747109;cg27659787;cg0…
37	LI	GO:0001655	urogenital system development	http://amigo.geneontology.org/amigo/term/GO:0001655	312	44	17.14	2.5671	7.60038e-09	2.67862e-07	359;652;793;1282;1285;2099;2255;2294;2297;3227;3237;3400;4070;4091;4311;5324;5455;5629;5950;6092;6299;6422;6469;6492;6495;6608;6664;6943;7020;7021;7161;7380;7474;7475;8854;9096;9863;26108;30812;64321;65266;79191;255738;255743	geneontology_Biological_Process_noRedundant	cg05065507;cg09072162;cg17804348;cg01898698;cg23668184;cg24633978;cg21496658;cg00332937;cg13996155;cg18063312;cg07028914;cg14176752;cg17380661;cg21684012;cg22836400;cg00123055;cg08992872;cg26290632;cg06154313;cg06659727;cg00770998;cg07721203;cg05933904;cg08526074;cg07021644;cg00554413;cg07178825;cg14019317;cg17954152;cg26293546;cg00495775;cg14639163;cg15989068;cg16632715;cg18449120;cg22752008;cg2…
38	LI	GO:0097485	neuron projection guidance	http://amigo.geneontology.org/amigo/term/GO:0097485	250	38	13.734	2.76686	1.04208e-08	3.57599e-07	474;627;1400;1630;2064;2297;2636;2637;2674;3670;4009;5015;5080;5797;6092;6469;6586;6608;7474;8022;8633;8660;9355;9378;9423;10512;10716;10752;11023;55079;56956;57556;64843;91653;137970;152330;223117;347733	geneontology_Biological_Process_noRedundant	cg24085809;cg06942701;cg14875171;cg21426003;cg00503302;cg04222358;cg08421685;cg18104012;cg12306195;cg22634891;cg00332937;cg06875227;cg08808402;cg16318053;cg17386093;cg18063312;cg03823904;cg26872137;cg13492692;cg14425564;cg14492293;cg09537620;cg09656389;cg24748769;cg14433497;cg23513966;cg07935012;cg02393845;cg09069138;cg05301866;cg06954481;cg04001014;cg08514735;cg13001495;cg14473568;cg13316430;cg2…
39	LI	GO:0007498	mesoderm development	http://amigo.geneontology.org/amigo/term/GO:0007498	117	24	6.4275	3.73396	1.71303e-08	5.72768e-07	652;1969;2139;2294;2303;3196;5457;6469;6608;6862;6899;6926;6939;7474;8091;9314;9355;9421;22943;57057;64321;79191;89870;286204	geneontology_Biological_Process_noRedundant	cg05349062;cg19656282;cg06564388;cg13567542;cg23302682;cg08959216;cg00123055;cg13492692;cg13558371;cg14185918;cg14425564;cg09445939;cg00347620;cg08384637;cg05852008;cg12807794;cg15415507;cg08514735;cg01093363;cg02281167;cg23688510;cg02008154;cg10094489;cg10201574;cg02919422;cg12883523;cg03251079;cg00055679;cg17319774;cg18539122;cg23361092;cg18951977;cg00551679;cg03970615;cg04081201;cg20987089
40	LI	GO:0023061	signal release	http://amigo.geneontology.org/amigo/term/GO:0023061	438	54	24.0619	2.24421	1.89453e-08	6.17617e-07	114;116;148;150;152;1129;1136;1812;1813;1908;2297;2645;2696;3033;3625;3651;3670;3747;3749;4825;4986;4988;5443;5798;5950;6422;6572;6664;6857;6860;6863;6926;7021;7425;7447;8600;8618;8660;9254;9378;9515;10814;22871;22999;55107;55607;55638;93664;114897;143425;222546;341359;387597;389692	geneontology_Biological_Process_noRedundant	cg13902210;cg26875805;cg14875171;cg20387815;cg23668184;cg03602730;cg10943458;cg26325335;cg10417567;cg00332937;cg06875227;cg16318053;cg18063312;cg23495748;cg26121591;cg02916312;cg12892004;cg26249106;cg14871932;cg04905434;cg25990647;cg26351229;cg06154313;cg16494192;cg20457796;cg18560328;cg23881278;cg00347620;cg10658542;cg14882054;cg27315191;cg06452665;cg26299169;cg19472078;cg17059658;cg03545227;cg0…
41	LI	GO:0099565	chemical synaptic transmission, postsynaptic	http://amigo.geneontology.org/amigo/term/GO:0099565	101	22	5.54852	3.96502	2.13327e-08	6.78483e-07	1136;1813;1815;2562;2741;2743;2904;2905;4355;4887;4988;8001;9378;22871;22999;50944;55607;56853;57502;81832;124925;642938	geneontology_Biological_Process_noRedundant	cg20303283;cg14875171;cg05424071;cg21512644;cg02916312;cg09607276;cg23881278;cg18612627;cg09096555;cg14839351;cg18161374;cg27315556;cg06812991;cg09688546;cg00059225;cg08316825;cg14319409;cg01276475;cg05215925;cg14101302;cg16872560;cg03129384;cg10091102;cg20684528;cg01690182;cg18026588;cg23250494;cg00439658;cg03671597;cg04971534;cg20629183;cg24863335;cg26186727;cg10286380
42	LI	GO:2000027	regulation of animal organ morphogenesis	http://amigo.geneontology.org/amigo/term/GO:2000027	196	32	10.7674	2.97193	2.7217e-08	8.45022e-07	652;2099;2255;3227;3670;4070;5083;6092;6422;6469;6495;6608;6899;6909;7020;7068;7472;7474;7475;7855;8321;8324;9464;9620;9863;10512;22943;30812;55966;64321;340419;388591	geneontology_Biological_Process_noRedundant	cg05065507;cg18235937;cg08077337;cg13790603;cg26139133;cg06875227;cg13996155;cg16318053;cg22836400;cg02557695;cg03823904;cg00123055;cg09445939;cg00770998;cg05933904;cg00884093;cg00554413;cg12065138;cg14639163;cg16688437;cg08514735;cg14473568;cg24120841;cg10509254;cg10933003;cg01158822;cg02162880;cg05171584;cg11526928;cg11813455;cg00748599;cg05142373;cg06987468;cg10094489;cg10201574;cg12258161;cg0…
43	LI	GO:0043583	ear development	http://amigo.geneontology.org/amigo/term/GO:0043583	199	32	10.9322	2.92712	3.94458e-08	1.19622e-06	220;474;652;2255;2558;2561;2562;2637;3167;3776;3777;4762;5013;5629;6299;6469;6495;6657;6899;6939;7020;7474;7545;8022;8929;9423;9620;9890;9935;11078;25861;50506	geneontology_Biological_Process_noRedundant	cg03646889;cg26547924;cg04654530;cg18327056;cg20491914;cg21426003;cg25168494;cg02519751;cg03881775;cg12595013;cg07907386;cg01138867;cg04330449;cg08587845;cg13996155;cg22836400;cg14492293;cg21159778;cg14822490;cg00770998;cg05044185;cg13615592;cg15824707;cg26824516;cg08526074;cg12807794;cg00884093;cg12325455;cg14268632;cg14019317;cg17954152;cg26293546;cg04371726;cg06954481;cg07617338;cg22303418;cg2…
44	LI	GO:0007517	muscle organ development	http://amigo.geneontology.org/amigo/term/GO:0007517	355	46	19.5022	2.3587	4.93323e-08	1.46203e-06	43;652;2627;3084;3131;3236;3670;3776;4211;4654;4762;5307;5457;5629;5950;6262;6469;6474;6495;6608;6664;6899;6909;6939;6943;7161;7472;7474;8321;8324;8929;9421;10472;10660;11023;11149;22943;30812;51676;57057;63950;64321;79784;84466;245806;100271849	geneontology_Biological_Process_noRedundant	cg12756396;cg17804348;cg22711792;cg26547924;cg05979020;cg08077337;cg23668184;cg07907386;cg04330449;cg06564388;cg06875227;cg08373003;cg08587845;cg16318053;cg20844851;cg02557695;cg08959216;cg23276878;cg00123055;cg17457560;cg06154313;cg09445939;cg11727383;cg12646649;cg00770998;cg09341793;cg05933904;cg23267759;cg08183141;cg12807794;cg03422911;cg03883331;cg03989480;cg04455430;cg04931216;cg06921573;cg0…
45	LI	GO:0071542	dopaminergic neuron differentiation	http://amigo.geneontology.org/amigo/term/GO:0071542	32	12	1.75795	6.82614	5.66529e-08	1.64167e-06	4009;4929;5015;6422;6469;7472;7474;8321;8929;22943;63950;340419	geneontology_Biological_Process_noRedundant	cg12756396;cg22711792;cg11358945;cg07907386;cg02557695;cg09445939;cg24748769;cg03989480;cg04455430;cg04931216;cg06921573;cg09069138;cg00194126;cg14811105;cg08514735;cg05142373;cg06987468;cg10094489;cg14070647;cg22418909
46	LI	GO:0061351	neural precursor cell proliferation	http://amigo.geneontology.org/amigo/term/GO:0061351	136	25	7.47128	3.34615	8.57464e-08	2.43072e-06	116;1000;1813;2637;3400;3642;5080;5455;5629;5803;6469;6496;6608;7101;7472;7474;9355;10642;10763;11023;23440;63950;64399;85458;644943	geneontology_Biological_Process_noRedundant	cg11723801;cg12756396;cg22711792;cg01898698;cg21426003;cg02062480;cg13492692;cg14425564;cg09537620;cg09656389;cg15050390;cg23881278;cg06090660;cg14312538;cg17059658;cg07047570;cg03989480;cg04455430;cg04931216;cg06921573;cg12636369;cg14019317;cg17954152;cg26293546;cg06954481;cg16509777;cg08514735;cg26621699;cg16703762;cg21269843;cg21907107;cg25412546;cg03715143;cg05931096;cg06987468;cg10094489;cg1…
47	LI	GO:0022803	passive transmembrane transporter activity	http://amigo.geneontology.org/amigo/term/GO:0022803	424	51	23.2928	2.18952	1.05377e-07	2.92364e-06	359;361;781;1136;2555;2558;2561;2562;2567;2741;2743;2891;2897;2900;2904;2905;3739;3743;3747;3748;3749;3757;3759;3775;3776;3777;3781;3787;4988;6262;8001;8911;8989;9254;10368;10369;27012;27091;54102;55107;55800;56660;57113;57348;57369;63982;80131;83959;84502;343450;728215	geneontology_Molecular_Function_noRedundant	cg13902210;cg26547924;cg18327056;cg20491914;cg26325335;cg05424071;cg01138867;cg27100990;cg18147485;cg03109306;cg08490115;cg13161658;cg15310492;cg23062112;cg26000663;cg18612627;cg04839289;cg05044185;cg08445263;cg09096555;cg21882300;cg02623991;cg05962092;cg06572160;cg03816707;cg07160746;cg21304453;cg11528328;cg18445088;cg03422911;cg09177518;cg14249872;cg27320127;cg09679234;cg09688546;cg14411873;cg1…
48	LI	GO:0098793	presynapse	http://amigo.geneontology.org/amigo/term/GO:0098793	463	54	25.4353	2.12303	1.23436e-07	3.35334e-06	114;116;148;152;627;793;796;1000;1006;1129;1496;1812;1813;2555;2558;2741;2897;2900;2912;2916;2917;3747;3748;3749;3776;4311;4803;4915;4986;4988;5100;5179;5798;5867;6572;6857;6860;8618;9143;9152;9378;9829;10590;10814;22871;22999;27253;57502;84966;93664;115827;143425;341359;386617	geneontology_Cellular_Component_noRedundant	cg20303283;cg08005774;cg09008705;cg13902210;cg26547924;cg14875171;cg00664406;cg12934382;cg21496658;cg10059660;cg23495748;cg26121591;cg02916312;cg08992872;cg21694941;cg25990647;cg26290632;cg26351229;cg16494192;cg20457796;cg17424999;cg18560328;cg23881278;cg25943588;cg10658542;cg14882054;cg27315191;cg07847863;cg05044185;cg09229918;cg06090660;cg14312538;cg17059658;cg06572160;cg03301331;cg04567445;cg2…
49	LI	GO:0060076	excitatory synapse	http://amigo.geneontology.org/amigo/term/GO:0060076	47	14	2.58199	5.42218	1.27298e-07	3.38769e-06	114;1496;2891;5332;6857;10368;22871;50944;57502;64101;81832;93664;347730;388336	geneontology_Cellular_Component_noRedundant	cg20303283;cg20072442;cg26351229;cg14882054;cg17807479;cg04670857;cg07640800;cg27315556;cg15425280;cg22597733;cg24452260;cg25148589;cg06510074;cg06945399;cg20375220;cg04543289;cg24863335;cg26186727;cg10286380;cg11002986
50	LI	GO:0007215	glutamate receptor signaling pathway	http://amigo.geneontology.org/amigo/term/GO:0007215	86	19	4.72448	4.0216	1.53447e-07	4.00189e-06	2891;2897;2900;2904;2905;2911;2912;2915;2916;2917;4988;5923;10368;10369;22871;27091;50944;81832;388336	geneontology_Biological_Process_noRedundant	cg00664406;cg12934382;cg10904109;cg02928699;cg18612627;cg09096555;cg17807479;cg21882300;cg00303541;cg02332525;cg21187352;cg21213853;cg27315556;cg15425280;cg22597733;cg24452260;cg25148589;cg23003783;cg05215925;cg08875948;cg02316596;cg10091102;cg20684528;cg20574415;cg04543289;cg00439658;cg24863335;cg26186727;cg10286380;cg09199698;cg12451153
51	LI	GO:0007187	G protein-coupled receptor signaling pathway, coupled to cyclic nucleotide second messenger	http://amigo.geneontology.org/amigo/term/GO:0007187	222	33	12.1958	2.70586	1.66479e-07	4.25663e-06	114;116;146;148;150;152;153;796;1129;1812;1813;1815;1816;2769;2770;2774;2912;2916;2917;3361;3362;3363;4543;4883;4886;4887;4986;4988;5144;9630;11245;23284;57211	geneontology_Biological_Process_noRedundant	cg00664406;cg12934382;cg04597433;cg21512644;cg23847712;cg26238041;cg26296488;cg03323696;cg26078977;cg19507068;cg25990647;cg26351229;cg09607276;cg23881278;cg25943588;cg25236230;cg17059658;cg07865607;cg18023598;cg00303541;cg02332525;cg21187352;cg21213853;cg06812991;cg10235817;cg10294822;cg12250496;cg18438777;cg05839235;cg17307280;cg17630392;cg23003783;cg01088572;cg05215925;cg00903099;cg24575234;cg0…
52	LI	GO:0060541	respiratory system development	http://amigo.geneontology.org/amigo/term/GO:0060541	182	29	9.99833	2.90049	2.08389e-07	5.16124e-06	220;652;1490;2255;2294;2627;4323;5241;5629;5950;6469;6493;6495;6664;6943;7068;7472;7474;8022;8854;8929;9394;9620;10365;54768;64399;79977;284217;340419	geneontology_Biological_Process_noRedundant	cg23668184;cg13790603;cg26139133;cg07907386;cg13996155;cg23973429;cg14492293;cg06154313;cg14772925;cg00770998;cg25570278;cg07721203;cg13615592;cg26824516;cg08597761;cg18764577;cg23267759;cg00884093;cg14019317;cg17954152;cg26293546;cg07892413;cg15989068;cg18449120;cg26659079;cg08514735;cg24120841;cg26621699;cg15897310;cg20317123;cg06987468;cg10094489;cg14070647;cg10599444;cg18951977;cg00930873;cg0…
53	LI	GO:0098978	glutamatergic synapse	http://amigo.geneontology.org/amigo/term/GO:0098978	337	43	18.5134	2.32264	2.09775e-07	5.16124e-06	88;114;148;152;793;1006;1129;1812;1813;1815;2905;2911;3084;4885;5100;5332;6774;6857;6860;7474;9378;9890;10368;10369;10814;22871;22883;22986;23284;27091;27253;50944;55607;57502;57689;58504;63827;64084;64101;81832;93664;347730;388336	geneontology_Cellular_Component_noRedundant	cg20303283;cg03646889;cg11215976;cg16269733;cg23616100;cg14875171;cg20072442;cg23495748;cg26121591;cg10904109;cg18952796;cg08992872;cg17457560;cg26290632;cg26351229;cg10242724;cg18326021;cg09147985;cg09607276;cg23881278;cg14882054;cg07847863;cg09096555;cg17807479;cg21882300;cg07640800;cg02315940;cg08514735;cg27315556;cg10235817;cg10294822;cg12250496;cg17307280;cg08875948;cg06510074;cg06945399;cg1…
54	LI	GO:0007218	neuropeptide signaling pathway	http://amigo.geneontology.org/amigo/term/GO:0007218	88	19	4.83436	3.9302	2.25648e-07	5.44899e-06	116;796;2741;2743;2834;4886;4887;4986;4988;5179;5443;5697;6863;8001;11249;22986;23620;51289;64106	geneontology_Biological_Process_noRedundant	cg14923640;cg17916490;cg20387815;cg05424071;cg21512644;cg21694941;cg25990647;cg00950971;cg18326021;cg25943588;cg07739179;cg10172783;cg17059658;cg06812991;cg09688546;cg18438777;cg00059225;cg03909500;cg08316825;cg12238343;cg14319409;cg05215925;cg01287975;cg04127342;cg10095242;cg13654588;cg22183706;cg03902729
55	LI	GO:0030534	adult behavior	http://amigo.geneontology.org/amigo/term/GO:0030534	135	24	7.41634	3.2361	2.96887e-07	6.97455e-06	1136;1812;1813;1815;2257;2636;2741;2743;3236;4929;4986;4988;7545;9378;10752;22876;26047;27253;50944;57502;57578;80243;124925;285671	geneontology_Biological_Process_noRedundant	cg20303283;cg05979020;cg11358945;cg14875171;cg02519751;cg03881775;cg08421685;cg12595013;cg21197774;cg17370163;cg16521917;cg21126583;cg21322436;cg25990647;cg02722214;cg25045785;cg09607276;cg23881278;cg00194126;cg14811105;cg01610632;cg04001014;cg05371578;cg14456683;cg15873149;cg09688546;cg00059225;cg08316825;cg14319409;cg17307280;cg05215925;cg16910830;cg26985686;cg06617456;cg10095242;cg02857557;cg1…
56	LI	GO:0021675	nerve development	http://amigo.geneontology.org/amigo/term/GO:0021675	73	17	4.01032	4.23907	3.08441e-07	6.97455e-06	627;2558;2561;2562;3212;3232;3670;4762;4803;4821;5457;6299;6495;6899;7020;8929;9935	geneontology_Biological_Process_noRedundant	cg09008705;cg07907386;cg01138867;cg04330449;cg06875227;cg08587845;cg16318053;cg22836400;cg00770998;cg05044185;cg08526074;cg06178563;cg16524928;cg22265644;cg27215033;cg01939681;cg06600429;cg27310319;cg01158822;cg02162880;cg11526928;cg06816235;cg00055679;cg17319774;cg18539122;cg23361092;cg01690182;cg03462380;cg18026588;cg25882366;cg14102676;cg20987089
57	LI	GO:0098982	GABA-ergic synapse	http://amigo.geneontology.org/amigo/term/GO:0098982	73	17	4.01032	4.23907	3.08441e-07	6.97455e-06	148;793;1812;1813;2558;2561;2562;2567;2743;3084;9378;22865;22883;27253;57502;347730;440073	geneontology_Cellular_Component_noRedundant	cg20303283;cg23616100;cg14875171;cg20072442;cg01138867;cg08992872;cg17457560;cg26290632;cg23881278;cg00862117;cg05044185;cg08445263;cg07640800;cg04228468;cg18447727;cg09688546;cg01939681;cg06600429;cg17307280;cg27310319;cg09557462;cg17656474;cg14427009;cg01690182;cg03462380;cg18026588
58	LI	GO:0071772	response to BMP	http://amigo.geneontology.org/amigo/term/GO:0071772	145	25	7.9657	3.13846	3.10218e-07	6.97455e-06	652;656;1311;2297;2626;2627;4091;4488;6262;6422;6664;6862;7021;7474;8321;8929;22943;64388;148738;222008;285704;286204;375567;390598;652991	geneontology_Biological_Process_noRedundant	cg15728256;cg19624849;cg23668184;cg07907386;cg00332937;cg02075296;cg12387713;cg18063312;cg23302682;cg02557695;cg00397986;cg13558371;cg09445939;cg20192747;cg23267759;cg19485202;cg03422911;cg19356905;cg15989068;cg18449120;cg26659079;cg08514735;cg15499368;cg06117072;cg21317965;cg23688510;cg04454951;cg05142373;cg14304469;cg09626984;cg11981599;cg22418909;cg18951977;cg00237475;cg26544870;cg02360939;cg1…
59	LI	GO:0007200	phospholipase C-activating G protein-coupled receptor signaling pathway	http://amigo.geneontology.org/amigo/term/GO:0007200	90	19	4.94423	3.84287	3.27756e-07	7.24395e-06	88;148;150;796;1129;1812;1813;1816;1910;2099;2769;2911;2915;4883;4986;4988;9630;23620;55107	geneontology_Biological_Process_noRedundant	cg11215976;cg17916490;cg04597433;cg23847712;cg26296488;cg10904109;cg25990647;cg02928699;cg23881278;cg25943588;cg07865607;cg05839235;cg17307280;cg17630392;cg05171584;cg05215925;cg08875948;cg11813455;cg24575234;cg09557462;cg10095242;cg17301902;cg05329352;cg22183706;cg26705266;cg06057566
60	LI	GO:0050803	regulation of synapse structure or activity	http://amigo.geneontology.org/amigo/term/GO:0050803	211	31	11.5915	2.67438	5.11248e-07	1.11111e-05	627;1000;1006;1496;1813;2904;3706;4915;5100;6092;6495;7162;7474;8321;9378;9423;22865;22871;22883;22943;23284;55607;55638;58504;64084;64101;80725;347730;375323;388336;654429	geneontology_Biological_Process_noRedundant	cg23616100;cg14875171;cg20072442;cg13347257;cg02557695;cg09445939;cg10242724;cg23881278;cg18612627;cg07847863;cg00770998;cg17807479;cg22320365;cg06090660;cg14312538;cg04670857;cg07640800;cg02315940;cg04228468;cg08514735;cg11084334;cg14473568;cg18447727;cg27315556;cg10294822;cg12250496;cg10805721;cg05142373;cg06945399;cg16872560;cg05927432;cg08470639;cg06816235;cg04980928;cg10091102;cg20684528;cg0…
61	LI	GO:0050905	neuromuscular process	http://amigo.geneontology.org/amigo/term/GO:0050905	102	20	5.60346	3.56922	5.70457e-07	1.20186e-05	220;1311;1496;1812;1813;2257;2636;2741;2743;2905;3236;4762;5179;5457;6939;9378;9543;50944;84502;84504	geneontology_Biological_Process_noRedundant	cg05979020;cg14875171;cg21197774;cg04330449;cg08587845;cg21694941;cg05904135;cg11174855;cg23881278;cg04839289;cg13615592;cg26824516;cg09096555;cg19485202;cg12807794;cg04670857;cg09688546;cg00059225;cg08316825;cg14319409;cg17307280;cg26985686;cg04127342;cg25756406;cg00055679;cg17319774;cg18539122;cg23361092;cg00910882;cg00439658;cg10286380
62	LI	GO:0031128	developmental induction	http://amigo.geneontology.org/amigo/term/GO:0031128	32	11	1.75795	6.2573	5.71435e-07	1.20186e-05	652;2255;3227;6092;6299;6495;6496;7472;7855;22943;30812	geneontology_Biological_Process_noRedundant	cg13996155;cg09445939;cg00770998;cg05933904;cg08526074;cg16509777;cg16688437;cg14473568;cg06987468;cg07123069;cg18951977
63	LI	GO:0048706	embryonic skeletal system development	http://amigo.geneontology.org/amigo/term/GO:0048706	121	22	6.64724	3.30964	6.17815e-07	1.27878e-05	652;1277;3212;3227;3232;3236;4323;5950;6469;6474;6495;6664;6862;6899;6913;7020;7474;8092;10265;23314;56243;79977	geneontology_Biological_Process_noRedundant	cg10703826;cg05979020;cg23668184;cg22836400;cg23302682;cg23973429;cg06154313;cg00770998;cg25570278;cg19052064;cg07892597;cg15989068;cg18449120;cg22539420;cg26659079;cg27215033;cg04521004;cg06570224;cg08514735;cg10526277;cg12453631;cg18194945;cg27361370;cg01158822;cg02162880;cg11526928;cg23688510;cg10094489;cg06806958;cg07123069;cg19863542;cg10599444;cg18951977;cg16376108;cg25882366;cg20987089
64	LI	GO:0048483	autonomic nervous system development	http://amigo.geneontology.org/amigo/term/GO:0048483	46	13	2.52705	5.14434	7.06692e-07	1.43989e-05	1910;2637;3196;3212;3642;6495;6664;6899;7020;7021;8929;9464;30812	geneontology_Biological_Process_noRedundant	cg05349062;cg19656282;cg21426003;cg23668184;cg07907386;cg22836400;cg00770998;cg05933904;cg07047570;cg06954481;cg15989068;cg18449120;cg26659079;cg10509254;cg10933003;cg01158822;cg02162880;cg06117072;cg11526928;cg21317965;cg06057566;cg25882366;cg24752267;cg20987089
65	LI	GO:0006813	potassium ion transport	http://amigo.geneontology.org/amigo/term/GO:0006813	215	31	11.8112	2.62463	7.76121e-07	1.55702e-05	88;116;150;495;1804;1812;1813;1908;2645;3739;3743;3747;3748;3749;3757;3759;3775;3776;3777;3781;3787;4986;6548;27012;56660;57468;57628;65266;81832;343450;388591	geneontology_Biological_Process_noRedundant	cg11215976;cg13902210;cg17820878;cg18235937;cg26547924;cg01718116;cg18327056;cg20491914;cg14871932;cg22620221;cg18147485;cg25990647;cg08490115;cg13161658;cg15310492;cg23881278;cg17059658;cg05962092;cg06572160;cg23368787;cg03816707;cg07160746;cg09177518;cg14249872;cg27320127;cg07035165;cg07131533;cg17307280;cg00446413;cg21737698;cg10095242;cg05329352;cg03506489;cg05756220;cg22685409;cg11308277;cg2…
66	LI	GO:0008066	glutamate receptor activity	http://amigo.geneontology.org/amigo/term/GO:0008066	27	10	1.48327	6.74187	8.48721e-07	1.67687e-05	2891;2897;2900;2904;2905;2911;2912;2915;2916;2917	geneontology_Molecular_Function_noRedundant	cg00664406;cg12934382;cg10904109;cg02928699;cg18612627;cg09096555;cg00303541;cg02332525;cg21187352;cg21213853;cg15425280;cg22597733;cg24452260;cg25148589;cg23003783;cg08875948;cg02316596;cg10091102;cg20684528;cg00439658;cg09199698
67	LI	GO:0042692	muscle cell differentiation	http://amigo.geneontology.org/amigo/term/GO:0042692	320	40	17.5795	2.27538	9.52348e-07	1.85353e-05	88;148;552;627;652;824;1000;1311;1496;1910;2255;2274;2294;2323;2626;2627;3084;3481;4323;4654;5629;6469;6474;6495;6548;6608;6899;6909;6926;8038;8324;9254;11149;22943;50507;84033;84466;91653;137814;255743	geneontology_Biological_Process_noRedundant	cg11215976;cg17820878;cg19598416;cg08077337;cg24079702;cg26325335;cg13996155;cg00397986;cg17457560;cg04892170;cg09445939;cg03760951;cg03793270;cg00347620;cg10906284;cg00770998;cg25570278;cg06090660;cg14312538;cg23267759;cg19485202;cg04193160;cg14019317;cg17954152;cg26293546;cg04670857;cg04521004;cg06570224;cg10526277;cg12453631;cg13001495;cg18194945;cg27361370;cg03607115;cg04609576;cg08874609;cg2…
68	LI	GO:0005667	transcription factor complex	http://amigo.geneontology.org/amigo/term/GO:0005667	334	41	18.3486	2.23451	1.12189e-06	2.15139e-05	430;2294;2295;2301;2626;2627;4091;4211;4654;4808;4929;4990;5307;5308;6495;6496;6656;6657;6664;6774;6909;6939;7068;8022;8092;9314;9421;9464;9935;10660;11166;23314;30812;51085;64321;84962;121549;344018;390598;390874;100271849	geneontology_Cellular_Component_noRedundant	cg01281911;cg22796507;cg11358945;cg23668184;cg13790603;cg26139133;cg05030680;cg06564388;cg08373003;cg24151352;cg10092878;cg00123055;cg00397986;cg14185918;cg14492293;cg11727383;cg12646649;cg01156550;cg20443254;cg15466862;cg27442308;cg00770998;cg06785999;cg16271600;cg05933904;cg23267759;cg20711812;cg12807794;cg00960552;cg02126788;cg17900495;cg21646199;cg00194126;cg00469856;cg04595562;cg14811105;cg1…
69	LI	GO:0033555	multicellular organismal response to stress	http://amigo.geneontology.org/amigo/term/GO:0033555	72	16	3.95538	4.04512	1.34459e-06	2.54108e-05	116;153;796;824;1620;1812;1815;1910;2558;2917;4887;4929;5179;6863;7101;8989	geneontology_Biological_Process_noRedundant	cg19598416;cg11358945;cg21512644;cg02062480;cg21694941;cg09607276;cg25943588;cg05044185;cg17059658;cg00194126;cg14811105;cg02332525;cg21187352;cg06812991;cg17307280;cg01287975;cg01610488;cg04127342;cg06493386;cg06602847;cg24818566;cg05575054;cg14826456;cg22183706;cg06057566;cg03462380
70	LI	GO:0055123	digestive system development	http://amigo.geneontology.org/amigo/term/GO:0055123	137	23	7.52621	3.05599	1.48177e-06	2.76032e-05	652;1910;2255;2294;2295;2304;2626;2627;3481;3651;4821;6299;6422;6469;6474;6608;6664;6909;6943;7474;8854;64321;137814	geneontology_Biological_Process_noRedundant	cg23668184;cg13996155;cg24151352;cg00123055;cg00397986;cg03760951;cg26299169;cg07721203;cg08526074;cg23267759;cg06178563;cg16524928;cg22265644;cg15989068;cg18449120;cg26659079;cg04521004;cg06570224;cg08514735;cg10526277;cg12453631;cg18194945;cg27361370;cg02386403;cg20317123;cg10094489;cg10201574;cg02919422;cg09626984;cg11981599;cg12883523;cg13021619;cg16081281;cg22418909;cg10568624;cg06057566;cg1…
71	LI	GO:0050890	cognition	http://amigo.geneontology.org/amigo/term/GO:0050890	267	35	14.6679	2.38617	1.51808e-06	2.78814e-05	114;627;793;1620;1812;1813;1816;2558;2904;2915;3776;4009;4762;4803;4885;4915;4986;5803;5923;6446;6543;6860;6863;9378;9610;10716;10752;22943;22986;26047;50944;57468;57502;81832;84502	geneontology_Biological_Process_noRedundant	cg20303283;cg09008705;cg26547924;cg06942701;cg14875171;cg08421685;cg04597433;cg23847712;cg26296488;cg04330449;cg08587845;cg16521917;cg18952796;cg21126583;cg21322436;cg08992872;cg25990647;cg26290632;cg26351229;cg09445939;cg18326021;cg02928699;cg12103475;cg23881278;cg18612627;cg04839289;cg05044185;cg27052113;cg09069138;cg05301866;cg04001014;cg17307280;cg27289153;cg01287975;cg05931096;cg16910830;cg1…
72	LI	GO:0010975	regulation of neuron projection development	http://amigo.geneontology.org/amigo/term/GO:0010975	454	50	24.9409	2.00474	2.01447e-06	3.64844e-05	116;627;1000;1136;1400;1630;1809;2042;2670;3196;3706;4131;4803;4825;4915;6092;6422;6474;6695;6857;6860;7025;7101;7474;8321;9314;9423;9863;10512;10716;22871;22876;22999;23098;50944;55079;55607;55714;57520;57556;57689;80725;84079;124925;126520;163404;223117;343472;347733;440730	geneontology_Biological_Process_noRedundant	cg09008705;cg15979173;cg05349062;cg06942701;cg07853758;cg19656282;cg00503302;cg18104012;cg10417567;cg12306195;cg02010196;cg08808402;cg09054633;cg17774851;cg02062480;cg02916312;cg02557695;cg03823904;cg14185918;cg02722214;cg25045785;cg09147985;cg14882054;cg10855825;cg22320365;cg06090660;cg07935012;cg14312538;cg17059658;cg01428589;cg11293190;cg06533314;cg09308842;cg26266842;cg05301866;cg04521004;cg0…
73	LI	GO:0030323	respiratory tube development	http://amigo.geneontology.org/amigo/term/GO:0030323	161	25	8.84467	2.82656	2.31568e-06	4.0806e-05	652;1490;2255;2294;2627;4323;5241;5629;5950;6469;6493;6664;6943;7068;7472;7474;8022;8854;9394;9620;10365;64399;79977;284217;340419	geneontology_Biological_Process_noRedundant	cg23668184;cg13790603;cg26139133;cg13996155;cg23973429;cg14492293;cg06154313;cg14772925;cg25570278;cg07721203;cg18764577;cg23267759;cg00884093;cg14019317;cg17954152;cg26293546;cg07892413;cg15989068;cg18449120;cg26659079;cg08514735;cg24120841;cg26621699;cg15897310;cg20317123;cg06987468;cg10094489;cg14070647;cg10599444;cg18951977;cg00930873;cg00551679;cg02360939;cg26842024;cg14356396;cg21152177
74	LI	GO:0044309	neuron spine	http://amigo.geneontology.org/amigo/term/GO:0044309	161	25	8.84467	2.82656	2.31568e-06	4.0806e-05	88;793;1812;1813;2891;3706;3739;3748;3759;3781;4131;4355;4915;4988;6543;8572;10642;22871;22883;50944;55607;56899;64101;124925;388336	geneontology_Cellular_Component_noRedundant	cg11215976;cg23616100;cg18758796;cg08992872;cg26290632;cg08490115;cg13161658;cg15310492;cg23881278;cg17807479;cg06572160;cg27052113;cg27315556;cg15425280;cg22597733;cg24452260;cg25148589;cg02001410;cg07035165;cg07131533;cg17307280;cg05215925;cg06945399;cg16872560;cg08470639;cg03506489;cg05756220;cg22685409;cg14195216;cg03927133;cg03671597;cg04971534;cg06638433;cg20629183;cg21603891;cg10286380
75	LI	GO:0031644	regulation of neurological system process	http://amigo.geneontology.org/amigo/term/GO:0031644	121	21	6.64724	3.15921	2.42764e-06	4.19715e-05	152;552;1910;2257;2741;2911;4885;4887;4986;4988;6548;9378;22871;22999;27091;50944;56853;57502;81832;151647;388336	geneontology_Biological_Process_noRedundant	cg20303283;cg17820878;cg14875171;cg12219082;cg21197774;cg21512644;cg02916312;cg10904109;cg18952796;cg25990647;cg10906284;cg17807479;cg21882300;cg14839351;cg18161374;cg27315556;cg06812991;cg10235817;cg00059225;cg08316825;cg14319409;cg01276475;cg05215925;cg08875948;cg14101302;cg10095242;cg06057566;cg24863335;cg26186727;cg10286380
76	LI	GO:0009914	hormone transport	http://amigo.geneontology.org/amigo/term/GO:0009914	308	38	16.9202	2.24583	2.44619e-06	4.19715e-05	114;116;150;152;1136;1813;1908;2297;2645;2696;3033;3625;3651;3670;3747;4825;4986;5443;5798;5950;6422;6664;6863;6926;7021;7425;7447;8600;8660;9254;9515;55107;55638;114897;143425;222546;387597;389692	geneontology_Biological_Process_noRedundant	cg26875805;cg20387815;cg23668184;cg03602730;cg10943458;cg26325335;cg10417567;cg00332937;cg06875227;cg16318053;cg18063312;cg12892004;cg26249106;cg14871932;cg04905434;cg25990647;cg26351229;cg06154313;cg18560328;cg23881278;cg00347620;cg06452665;cg26299169;cg19472078;cg17059658;cg03545227;cg08065733;cg10979547;cg15989068;cg18449120;cg26659079;cg01150799;cg10235817;cg15499368;cg06117072;cg20979799;cg2…
77	LI	GO:0035637	multicellular organismal signaling	http://amigo.geneontology.org/amigo/term/GO:0035637	162	25	8.89961	2.80911	2.59874e-06	4.40098e-05	552;781;1812;1816;2257;2741;3728;3757;3759;3775;3777;3781;4915;5144;6262;6543;6548;8911;10368;10369;26047;27091;55800;79784;388591	geneontology_Biological_Process_noRedundant	cg17820878;cg18235937;cg18327056;cg20491914;cg21197774;cg04597433;cg23847712;cg26296488;cg03323696;cg26078977;cg16521917;cg21126583;cg21322436;cg27100990;cg03109306;cg10906284;cg21882300;cg08183141;cg27052113;cg18445088;cg03422911;cg14249872;cg00059225;cg07035165;cg07131533;cg08316825;cg14319409;cg17307280;cg16910830;cg21737698;cg08470639;cg04543289;cg13784792;cg21603891;cg06553312;cg12451153;cg1…
78	LI	GO:0001525	angiogenesis	http://amigo.geneontology.org/amigo/term/GO:0001525	459	50	25.2156	1.9829	2.76318e-06	4.61947e-05	652;1282;1285;1464;1490;1545;1969;2064;2255;2303;2626;2627;2637;3087;3135;3670;3728;3791;4211;4323;5315;5797;6422;6469;6774;6899;6943;7045;7101;7474;7855;7857;8038;8091;9314;9394;9421;9464;10365;57057;57556;58504;64094;64321;83854;90627;91522;116844;126393;161198	geneontology_Biological_Process_noRedundant	cg21426003;cg25722465;cg06564388;cg06875227;cg08808402;cg11482794;cg13996155;cg16318053;cg02062480;cg03149560;cg10176110;cg18031134;cg08959216;cg00123055;cg00397986;cg14185918;cg04892170;cg10242724;cg06659727;cg25570278;cg09628962;cg08384637;cg23267759;cg00593900;cg15255455;cg22932336;cg15415507;cg01410359;cg04595562;cg06264984;cg06954481;cg07892413;cg16688437;cg22752008;cg23988310;cg08514735;cg1…
79	LI	GO:0048645	animal organ formation	http://amigo.geneontology.org/amigo/term/GO:0048645	60	14	3.29615	4.24738	3.3172e-06	5.47548e-05	652;2255;2627;3227;3670;6092;6469;6495;7472;7474;9464;10716;22943;64321	geneontology_Biological_Process_noRedundant	cg06942701;cg06875227;cg13996155;cg16318053;cg00123055;cg09445939;cg00770998;cg23267759;cg05301866;cg08514735;cg14473568;cg10509254;cg10933003;cg06987468;cg10094489;cg02919422;cg12883523;cg07123069;cg18951977;cg02360939
80	LI	GO:0048705	skeletal system morphogenesis	http://amigo.geneontology.org/amigo/term/GO:0048705	222	30	12.1958	2.45987	4.53834e-06	7.39749e-05	652;1277;1303;1311;1490;2201;3212;3227;3232;3234;3236;4323;4488;4762;6422;6474;6495;6664;6862;6899;6913;6939;7020;8092;10265;23314;64399;79977;134701;389058	geneontology_Biological_Process_noRedundant	cg10703826;cg05979020;cg08079908;cg14473102;cg23668184;cg04330449;cg08587845;cg12387713;cg17564775;cg00575005;cg22836400;cg23302682;cg23973429;cg00770998;cg25570278;cg19052064;cg19485202;cg12807794;cg07892597;cg15520279;cg15989068;cg18449120;cg21829923;cg22539420;cg26659079;cg27215033;cg04521004;cg06570224;cg10526277;cg12453631;cg18194945;cg27361370;cg26621699;cg05209584;cg25084878;cg01158822;cg0…
81	LI	GO:0007422	peripheral nervous system development	http://amigo.geneontology.org/amigo/term/GO:0007422	70	15	3.84551	3.90065	4.64625e-06	7.45412e-05	627;1910;2064;3084;3236;3670;4744;4803;4915;5457;7368;9464;30812;57211;64843	geneontology_Biological_Process_noRedundant	cg09008705;cg05979020;cg04190870;cg06875227;cg16318053;cg17457560;cg14433497;cg23513966;cg05933904;cg02994956;cg10509254;cg10933003;cg12217987;cg01088572;cg08470639;cg06816235;cg00055679;cg06057566;cg17319774;cg18539122;cg23361092;cg04751276;cg23333072;cg22234080
82	LI	GO:0035051	cardiocyte differentiation	http://amigo.geneontology.org/amigo/term/GO:0035051	136	22	7.47128	2.94461	4.68741e-06	7.45412e-05	88;148;652;2274;2626;2627;3084;3670;5308;5629;6548;6862;6909;6926;8324;9464;10512;11149;22943;50507;64321;137814	geneontology_Biological_Process_noRedundant	cg11215976;cg17820878;cg08077337;cg24079702;cg05030680;cg06875227;cg16318053;cg23302682;cg03823904;cg00123055;cg00397986;cg17457560;cg09445939;cg03793270;cg00347620;cg23267759;cg14019317;cg17954152;cg26293546;cg10509254;cg10933003;cg16747109;cg27659787;cg20624391;cg23688510;cg00748599;cg02919422;cg09557462;cg09626984;cg11981599;cg12883523;cg13021619;cg16081281;cg18951977;cg13918518;cg02360939
83	LI	GO:0034765	regulation of ion transmembrane transport	http://amigo.geneontology.org/amigo/term/GO:0034765	411	45	22.5786	1.99303	7.6397e-06	0.000120026	88;150;781;1804;1812;1813;1815;1908;2257;2915;3739;3743;3747;3748;3749;3757;3759;3781;3787;4986;4988;5144;5923;6262;6548;8660;8911;9254;10368;10369;22871;27012;27091;50944;54102;55800;56660;57520;57628;65266;81832;84502;255738;388336;388591	geneontology_Biological_Process_noRedundant	cg09072162;cg11215976;cg13902210;cg17820878;cg18235937;cg01718116;cg07853758;cg21197774;cg26325335;cg03323696;cg26078977;cg22620221;cg27100990;cg18147485;cg25990647;cg02928699;cg03109306;cg08490115;cg09607276;cg13161658;cg15310492;cg23881278;cg04839289;cg17807479;cg21882300;cg05962092;cg06572160;cg03816707;cg07160746;cg11528328;cg18445088;cg03422911;cg27320127;cg27315556;cg07035165;cg07131533;cg1…
84	LI	GO:0001227	DNA-binding transcription repressor activity, RNA polymerase II-specific	http://amigo.geneontology.org/amigo/term/GO:0001227	254	32	13.9537	2.2933	9.80538e-06	0.000151141	430;1748;3087;3090;3394;3642;4286;4488;4825;5080;5629;6299;6909;6913;6926;6943;7020;7025;7101;8091;9096;9421;11023;27022;51085;55079;83482;84504;85508;94234;222894;255877	geneontology_Molecular_Function_noRedundant	cg10703826;cg00503302;cg18104012;cg10417567;cg06564388;cg12387713;cg17774851;cg02062480;cg07028914;cg22836400;cg27336026;cg10092878;cg10477621;cg27595860;cg05904135;cg11174855;cg01156550;cg09537620;cg09656389;cg00347620;cg08526074;cg00911794;cg06700146;cg10137837;cg21854952;cg07047570;cg24595510;cg07892597;cg14019317;cg17954152;cg22815110;cg26293546;cg14246617;cg01158822;cg02162880;cg11526928;cg2…
85	LI	GO:0003013	circulatory system process	http://amigo.geneontology.org/amigo/term/GO:0003013	454	48	24.9409	1.92455	9.85199e-06	0.000151141	116;148;150;152;153;552;781;796;1129;1285;1311;1490;1674;1812;1813;1816;1908;1910;2257;2626;3212;3363;3728;3757;3759;3775;3777;3781;4311;4883;4886;5144;5443;5797;6262;6446;6543;6548;6863;6909;7068;10265;10848;11149;50507;55800;57057;388591	geneontology_Biological_Process_noRedundant	cg17820878;cg18235937;cg18327056;cg20065463;cg20387815;cg20491914;cg13790603;cg21197774;cg21496658;cg26139133;cg04597433;cg23847712;cg26296488;cg03323696;cg26078977;cg08959216;cg27100990;cg00397986;cg03109306;cg03793270;cg23881278;cg25943588;cg10906284;cg17059658;cg19485202;cg27052113;cg03422911;cg14249872;cg22752008;cg24120841;cg10235817;cg18438777;cg05839235;cg07035165;cg07131533;cg17307280;cg1…
86	LI	GO:0002065	columnar/cuboidal epithelial cell differentiation	http://amigo.geneontology.org/amigo/term/GO:0002065	103	18	5.65839	3.18111	1.13867e-05	0.000172654	474;652;1000;2626;2627;3642;3651;4821;4825;5080;5629;6608;6664;7474;11078;25861;56975;222546	geneontology_Biological_Process_noRedundant	cg23668184;cg10417567;cg12892004;cg26249106;cg00397986;cg21159778;cg09537620;cg09656389;cg26299169;cg06090660;cg14312538;cg23267759;cg06178563;cg07047570;cg16524928;cg22265644;cg12325455;cg14268632;cg14019317;cg17954152;cg26293546;cg15989068;cg18449120;cg26659079;cg08514735;cg13316430;cg22604636;cg20979799;cg01396587;cg10201574;cg09626984;cg11981599;cg22557091;cg18951977;cg02360939;cg13464915;cg2…
87	LI	GO:0060021	roof of mouth development	http://amigo.geneontology.org/amigo/term/GO:0060021	86	16	4.72448	3.38661	1.53506e-05	0.000230083	2295;2304;2562;6469;6664;6899;6909;6926;6943;7020;7474;8092;8321;9464;11023;23314	geneontology_Biological_Process_noRedundant	cg23668184;cg22836400;cg24151352;cg02557695;cg00347620;cg15989068;cg18449120;cg22539420;cg26659079;cg08514735;cg10509254;cg10933003;cg01158822;cg02162880;cg02386403;cg11526928;cg20317123;cg05142373;cg10094489;cg10568624;cg14830601;cg26339504;cg19863542;cg01690182;cg18026588;cg13918518;cg20987089
88	LI	GO:0019233	sensory perception of pain	http://amigo.geneontology.org/amigo/term/GO:0019233	96	17	5.27384	3.22346	1.65671e-05	0.000245495	116;152;796;1910;2911;4311;4886;4887;4986;4988;5179;6548;6863;8989;55107;55800;151647	geneontology_Biological_Process_noRedundant	cg17820878;cg12219082;cg21496658;cg21512644;cg10904109;cg21694941;cg25990647;cg03109306;cg25943588;cg17059658;cg06812991;cg10235817;cg18438777;cg05215925;cg08875948;cg01287975;cg01610488;cg04127342;cg06493386;cg10095242;cg22183706;cg26705266;cg06057566
89	LI	GO:0198738	cell-cell signaling by wnt	http://amigo.geneontology.org/amigo/term/GO:0198738	437	46	24.007	1.91611	1.68739e-05	0.000247231	595;1000;1277;1501;1813;2099;2255;3087;3090;3670;3728;4286;4929;4988;6262;6299;6422;6469;6496;6657;6862;7472;7474;7475;7855;8321;8324;9096;9314;9620;9863;10979;11211;22943;26108;27122;27123;27303;51473;64321;80139;85458;169200;284654;340419;388336	geneontology_Biological_Process_noRedundant	cg13448605;cg08077337;cg11358945;cg08276289;cg01962428;cg06875227;cg13996155;cg16318053;cg03960072;cg07028914;cg23302682;cg02557695;cg00123055;cg14185918;cg09445939;cg15050390;cg23881278;cg24543696;cg08526074;cg00911794;cg17807479;cg19052064;cg21854952;cg06090660;cg14312538;cg00884093;cg03422911;cg00194126;cg14639163;cg14811105;cg16509777;cg16688437;cg01686348;cg08514735;cg14246617;cg26955835;cg1…
90	LI	GO:0042063	gliogenesis	http://amigo.geneontology.org/amigo/term/GO:0042063	251	31	13.7889	2.24818	2.00234e-05	0.000290116	116;430;666;1000;1464;1812;2064;2255;2670;3084;3400;4323;4821;4825;4915;5080;5179;5324;5803;6469;6608;6657;6664;6774;7101;7161;8929;10215;30812;57211;84504	geneontology_Biological_Process_noRedundant	cg17804348;cg23668184;cg24436906;cg07907386;cg10417567;cg13996155;cg02062480;cg17457560;cg21694941;cg05904135;cg11174855;cg01156550;cg09537620;cg09656389;cg25570278;cg09628962;cg05933904;cg10855825;cg06090660;cg14312538;cg17059658;cg06178563;cg16524928;cg22265644;cg09793121;cg07178825;cg03600687;cg15989068;cg18449120;cg26659079;cg01686348;cg17307280;cg01088572;cg03715143;cg05931096;cg10094489;cg1…
91	LI	GO:0010463	mesenchymal cell proliferation	http://amigo.geneontology.org/amigo/term/GO:0010463	45	11	2.47211	4.44963	2.33194e-05	0.000334159	652;2294;6469;6474;6495;6608;6899;7472;7474;8660;9464	geneontology_Biological_Process_noRedundant	cg00770998;cg04521004;cg06570224;cg08514735;cg10526277;cg12453631;cg18194945;cg27361370;cg10509254;cg10933003;cg06987468;cg10094489;cg10201574;cg16851425;cg18951977;cg00551679;cg20987089
92	LI	GO:0001664	G protein-coupled receptor binding	http://amigo.geneontology.org/amigo/term/GO:0001664	230	29	12.6352	2.29517	2.4954e-05	0.000353696	116;150;152;153;552;796;1908;1910;2769;2770;2774;2919;5144;5443;5697;6422;6774;6863;7472;7474;7475;8321;8324;9630;9863;50944;54102;284654;340419	geneontology_Molecular_Function_noRedundant	cg13448605;cg08077337;cg20387815;cg03323696;cg26078977;cg02557695;cg19507068;cg25943588;cg10906284;cg07739179;cg10172783;cg17059658;cg07865607;cg11528328;cg14639163;cg08514735;cg10235817;cg25806808;cg01287975;cg05142373;cg06987468;cg12258161;cg14070647;cg22418909;cg17301902;cg05329352;cg05575054;cg14826456;cg22183706;cg06057566;cg03902729;cg13467672;cg11920122;cg14612428;cg10286380;cg16205854;cg1…
93	LI	GO:0090287	regulation of cellular response to growth factor stimulus	http://amigo.geneontology.org/amigo/term/GO:0090287	242	30	13.2945	2.25658	2.52543e-05	0.000354104	652;2201;2255;2297;2626;3087;4091;4488;5015;6422;6664;7021;7474;8321;22943;27122;56975;57556;63978;64094;64388;64399;80139;116844;148738;255743;286204;375567;390598;652991	geneontology_Biological_Process_noRedundant	cg19624849;cg23668184;cg00332937;cg08808402;cg12387713;cg13996155;cg17564775;cg18063312;cg10176110;cg02557695;cg00397986;cg27029821;cg13558371;cg09445939;cg24543696;cg24748769;cg20192747;cg15255455;cg22932336;cg19356905;cg15989068;cg18449120;cg26659079;cg08514735;cg03607115;cg26621699;cg05209584;cg15499368;cg25084878;cg06117072;cg21317965;cg01396587;cg04454951;cg05142373;cg08458733;cg09626984;cg1…
94	LI	GO:1901338	catecholamine binding	http://amigo.geneontology.org/amigo/term/GO:1901338	18	7	0.988846	7.07896	2.74388e-05	0.00038064	150;152;153;1812;1813;1815;1816	geneontology_Molecular_Function_noRedundant	cg04597433;cg23847712;cg26296488;cg09607276;cg23881278;cg10235817;cg17307280;cg05329352;cg05575054;cg14826456
95	LI	GO:0008227	G protein-coupled amine receptor activity	http://amigo.geneontology.org/amigo/term/GO:0008227	46	11	2.52705	4.3529	2.91433e-05	0.000398953	146;148;150;152;153;1129;1813;1815;3361;3362;3363	geneontology_Molecular_Function_noRedundant	cg09607276;cg23881278;cg18023598;cg10235817;cg00903099;cg24575234;cg09557462;cg05329352;cg05575054;cg06291867;cg14826456;cg04872612
96	LI	GO:0032409	regulation of transporter activity	http://amigo.geneontology.org/amigo/term/GO:0032409	232	29	12.7451	2.27538	2.93708e-05	0.000398953	88;150;781;1813;1815;2257;2915;3747;3787;4988;5144;5923;6262;6446;6548;9143;10368;10369;22871;27091;50944;55800;57520;65266;81832;84502;255738;388336;388591	geneontology_Biological_Process_noRedundant	cg09072162;cg11215976;cg17820878;cg18235937;cg07853758;cg21197774;cg03323696;cg26078977;cg27100990;cg02928699;cg03109306;cg09607276;cg23881278;cg04839289;cg09229918;cg17807479;cg21882300;cg03816707;cg07160746;cg03422911;cg27315556;cg05215925;cg27289153;cg05329352;cg11308277;cg20574415;cg04543289;cg11220950;cg23299262;cg24863335;cg26186727;cg10286380;cg19702785;cg12451153
97	LI	GO:0043025	neuronal cell body	http://amigo.geneontology.org/amigo/term/GO:0043025	463	47	25.4353	1.84783	3.463e-05	0.000465541	114;116;793;796;824;1129;1136;1152;1501;1620;1813;2558;2741;3361;3747;3748;3749;3759;3775;3776;3781;4131;4651;4762;4885;4986;4988;5179;5798;6543;6716;6750;6860;6863;7855;8001;9378;9610;10814;22876;25861;26047;55607;57565;80725;124925;390598	geneontology_Cellular_Component_noRedundant	cg13902210;cg19598416;cg26547924;cg14875171;cg15347189;cg05424071;cg04330449;cg08587845;cg18485193;cg23495748;cg26121591;cg26422488;cg16521917;cg18952796;cg21126583;cg21322436;cg08992872;cg21694941;cg25990647;cg26290632;cg26351229;cg21159778;cg02722214;cg25045785;cg12103475;cg23881278;cg25943588;cg05044185;cg22320365;cg17059658;cg06572160;cg27052113;cg14249872;cg03545227;cg16688437;cg19502744;cg0…
98	LI	GO:0021915	neural tube development	http://amigo.geneontology.org/amigo/term/GO:0021915	154	22	8.46012	2.60044	3.52815e-05	0.000469461	652;1969;2637;5080;5629;6422;6469;6608;6664;6862;7474;8092;8321;8854;9355;9620;10395;10512;23648;64321;79977;222894	geneontology_Biological_Process_noRedundant	cg21426003;cg23668184;cg23302682;cg02557695;cg03823904;cg10477621;cg00123055;cg23973429;cg13492692;cg14425564;cg09537620;cg09656389;cg07721203;cg00884093;cg14019317;cg15204874;cg15415507;cg17954152;cg26293546;cg06954481;cg15989068;cg18449120;cg26659079;cg08514735;cg23688510;cg00748599;cg05142373;cg10094489;cg10201574;cg02919422;cg06103746;cg12883523;cg19024344;cg22418909;cg22557091;cg19863542;cg1…
99	LI	GO:0003012	muscle system process	http://amigo.geneontology.org/amigo/term/GO:0003012	398	42	21.8645	1.92092	3.68553e-05	0.000485448	88;148;150;152;781;796;800;1129;1136;1311;1490;1674;1812;1813;1908;1910;2257;2626;2627;2741;3363;3728;3757;3759;3781;4654;4762;4887;5144;6262;6548;9314;9464;9569;10848;22876;55800;57057;79784;126393;255743;388591	geneontology_Biological_Process_noRedundant	cg11215976;cg17820878;cg18235937;cg20065463;cg21197774;cg21512644;cg03323696;cg04330449;cg08587845;cg26078977;cg02087931;cg08959216;cg27100990;cg27624313;cg00397986;cg14185918;cg02722214;cg25045785;cg03109306;cg23881278;cg25943588;cg23267759;cg08183141;cg19485202;cg03422911;cg03607115;cg06812991;cg10235817;cg10509254;cg10933003;cg00059225;cg07035165;cg07131533;cg08316825;cg14319409;cg17307280;cg1…
100	LI	GO:0044306	neuron projection terminus	http://amigo.geneontology.org/amigo/term/GO:0044306	133	20	7.30647	2.7373	3.75768e-05	0.000490001	116;152;793;796;1006;1129;1813;2741;3747;3749;3776;4311;4915;4986;5179;5798;6572;6857;6860;10814	geneontology_Cellular_Component_noRedundant	cg13902210;cg26547924;cg21496658;cg23495748;cg26121591;cg08992872;cg21694941;cg25990647;cg26290632;cg16494192;cg20457796;cg23881278;cg25943588;cg14882054;cg17059658;cg03545227;cg10235817;cg00059225;cg08316825;cg14319409;cg24575234;cg04127342;cg10095242;cg08470639;cg22183706;cg11308277;cg20375220;cg10241484;cg13397057;cg12053284
101	LI	GO:0072089	stem cell proliferation	http://amigo.geneontology.org/amigo/term/GO:0072089	103	17	5.65839	3.00439	4.2591e-05	0.000549887	1813;3400;5080;6469;6496;6608;6664;6926;7101;7474;8091;10763;11023;23440;63950;64321;64399	geneontology_Biological_Process_noRedundant	cg11723801;cg12756396;cg22711792;cg23668184;cg02062480;cg00123055;cg09537620;cg09656389;cg23881278;cg00347620;cg03989480;cg04455430;cg04931216;cg06921573;cg12636369;cg15989068;cg16509777;cg18449120;cg26659079;cg08514735;cg26621699;cg16703762;cg21269843;cg21907107;cg25412546;cg03715143;cg10094489;cg10201574;cg02919422;cg12883523;cg14830601;cg26339504;cg22557091;cg03251079
102	LI	GO:0001503	ossification	http://amigo.geneontology.org/amigo/term/GO:0001503	350	38	19.2276	1.97633	4.65325e-05	0.000594886	43;652;656;796;1277;1311;1490;1969;2201;2274;3400;3481;4091;4323;4488;5179;6422;6469;6474;6608;6657;6664;6863;7020;7474;8321;8600;9365;9464;22943;23314;30812;50506;56975;134701;169200;255743;340419	geneontology_Biological_Process_noRedundant	cg15728256;cg23668184;cg24079702;cg12387713;cg17564775;cg00575005;cg22836400;cg02557695;cg23276878;cg21694941;cg09445939;cg03760951;cg25943588;cg06452665;cg25570278;cg15824707;cg05933904;cg19052064;cg19485202;cg15415507;cg15989068;cg18449120;cg22539420;cg26659079;cg01686348;cg04521004;cg06570224;cg08514735;cg10526277;cg12453631;cg18194945;cg27361370;cg03607115;cg10509254;cg10933003;cg05209584;cg2…
103	LI	GO:0061053	somite development	http://amigo.geneontology.org/amigo/term/GO:0061053	85	15	4.66955	3.2123	5.36678e-05	0.000679445	2294;5100;6422;6469;6495;6608;6664;6862;6939;7474;8854;10512;22943;134701;286204	geneontology_Biological_Process_noRedundant	cg23668184;cg00575005;cg23302682;cg03823904;cg13558371;cg09445939;cg07847863;cg00770998;cg07721203;cg12807794;cg15989068;cg18449120;cg26659079;cg08514735;cg07283833;cg23688510;cg00748599;cg10094489;cg10201574;cg22418909;cg00930873;cg00551679
104	LI	GO:0048638	regulation of developmental growth	http://amigo.geneontology.org/amigo/term/GO:0048638	303	34	16.6456	2.04259	5.99506e-05	0.000751688	153;627;652;1630;1813;2627;3481;3776;4131;4211;4654;4803;4825;4886;5629;5950;6422;6495;6608;6774;6857;6860;6909;7161;7472;7474;9254;9423;10512;22999;57057;57556;223117;343472	geneontology_Biological_Process_noRedundant	cg09008705;cg15979173;cg17804348;cg26547924;cg26325335;cg10417567;cg08808402;cg02916312;cg03823904;cg08959216;cg06154313;cg03760951;cg23881278;cg14882054;cg00770998;cg07935012;cg23267759;cg06533314;cg07178825;cg14019317;cg17954152;cg26293546;cg04595562;cg08514735;cg18438777;cg02001410;cg01276475;cg14101302;cg00748599;cg02008154;cg02493644;cg06987468;cg10201574;cg22418909;cg05575054;cg14826456;cg0…
105	LI	GO:0019932	second-messenger-mediated signaling	http://amigo.geneontology.org/amigo/term/GO:0019932	394	41	21.6447	1.89423	6.25153e-05	0.000776381	114;116;146;148;150;152;153;552;796;1812;1813;1816;1908;1910;2274;2696;2770;2774;2904;2905;2915;2977;3084;3361;3651;3747;3791;4887;4988;5144;6262;6548;6954;8600;10803;23284;55607;57211;84502;118442;389692	geneontology_Biological_Process_noRedundant	cg17820878;cg24079702;cg04597433;cg21512644;cg23847712;cg25722465;cg26296488;cg03323696;cg26078977;cg07923390;cg19507068;cg04905434;cg17457560;cg26351229;cg02928699;cg23881278;cg25943588;cg10906284;cg18612627;cg06452665;cg26299169;cg04839289;cg09096555;cg17059658;cg03422911;cg00786084;cg01844642;cg06812991;cg10235817;cg10294822;cg12250496;cg17307280;cg01088572;cg05215925;cg00903099;cg16872560;cg0…
106	LI	GO:0099601	regulation of neurotransmitter receptor activity	http://amigo.geneontology.org/amigo/term/GO:0099601	50	11	2.74679	4.00467	6.67293e-05	0.000814921	4885;4988;5923;10368;10369;22871;27091;50944;81832;130574;388336	geneontology_Biological_Process_noRedundant	cg10770187;cg14335275;cg18952796;cg17807479;cg21882300;cg27315556;cg05215925;cg20574415;cg04543289;cg24863335;cg26186727;cg10286380;cg12451153
107	LI	GO:0045995	regulation of embryonic development	http://amigo.geneontology.org/amigo/term/GO:0045995	117	18	6.4275	2.80047	6.68685e-05	0.000814921	652;5015;6422;6469;6495;6909;7472;7474;8321;8324;9096;9314;9620;22943;64321;284217;286204;388591	geneontology_Biological_Process_noRedundant	cg18235937;cg08077337;cg07028914;cg02557695;cg00123055;cg13558371;cg14185918;cg09445939;cg00770998;cg24748769;cg18764577;cg00884093;cg08514735;cg05142373;cg06987468;cg10094489;cg02919422;cg12883523;cg22418909;cg18951977;cg13918518
108	LI	GO:0007369	gastrulation	http://amigo.geneontology.org/amigo/term/GO:0007369	161	22	8.84467	2.48737	7.00636e-05	0.000845953	652;1303;1969;2139;2294;2627;3196;4323;5015;6422;6657;6862;7474;8091;8324;9314;9421;22943;57057;64321;89870;286204	geneontology_Biological_Process_noRedundant	cg05349062;cg08077337;cg19656282;cg06564388;cg13567542;cg23302682;cg08959216;cg00123055;cg13558371;cg14185918;cg09445939;cg24748769;cg25570278;cg23267759;cg05852008;cg15415507;cg01686348;cg08514735;cg01093363;cg02281167;cg23688510;cg24897255;cg02008154;cg02919422;cg12883523;cg22418909;cg03251079;cg10599444;cg18951977;cg00551679;cg02360939
109	LI	GO:0046873	metal ion transmembrane transporter activity	http://amigo.geneontology.org/amigo/term/GO:0046873	410	42	22.5237	1.8647	7.30611e-05	0.000874052	495;781;2897;2900;2904;2905;3739;3743;3747;3748;3749;3757;3759;3775;3776;3777;3781;3787;4988;6262;6543;6548;8911;8989;9152;9254;10368;10369;27012;27091;55117;55800;56660;57113;57348;57468;83959;84502;201780;284111;343450;728215	geneontology_Molecular_Function_noRedundant	cg13902210;cg17820878;cg26547924;cg18327056;cg20491914;cg26325335;cg19065831;cg27100990;cg18147485;cg03109306;cg08490115;cg13161658;cg15310492;cg17424999;cg14510812;cg18612627;cg04839289;cg09096555;cg21882300;cg02623991;cg05962092;cg06572160;cg23368787;cg27052113;cg03816707;cg07160746;cg21304453;cg18445088;cg03422911;cg09177518;cg14249872;cg27320127;cg08209133;cg06448705;cg07035165;cg07131533;cg2…
110	LI	GO:0035265	organ growth	http://amigo.geneontology.org/amigo/term/GO:0035265	162	22	8.89961	2.47202	7.69707e-05	0.000912452	148;1303;1311;2099;2255;2626;2627;3776;4211;4488;5324;5629;5950;6469;6608;6909;7161;7472;9254;57057;57502;340419	geneontology_Biological_Process_noRedundant	cg20303283;cg17804348;cg26547924;cg26325335;cg12387713;cg13996155;cg08959216;cg00397986;cg06154313;cg23267759;cg19485202;cg07178825;cg14019317;cg17954152;cg26293546;cg04595562;cg05171584;cg11813455;cg24897255;cg02008154;cg06987468;cg10094489;cg10201574;cg02182795;cg09557462;cg09626984;cg11981599;cg14070647;cg13918518;cg02360939
111	LI	GO:0001667	ameboidal-type cell migration	http://amigo.geneontology.org/amigo/term/GO:0001667	359	38	19.722	1.92678	8.03342e-05	0.000943745	652;1545;1908;1910;1969;2255;2303;2637;3036;3670;3728;3791;4070;5308;5629;5797;6469;6608;6862;6863;6899;7101;7474;7857;8092;8929;9314;9464;9564;10512;30812;57556;64094;64321;90627;161198;223117;286204	geneontology_Biological_Process_noRedundant	cg05065507;cg21426003;cg05030680;cg07907386;cg25722465;cg06875227;cg08808402;cg13996155;cg16318053;cg02062480;cg10176110;cg23302682;cg03823904;cg00123055;cg13558371;cg14185918;cg01230035;cg05933904;cg08384637;cg13944175;cg00554413;cg14019317;cg15415507;cg17954152;cg26293546;cg01410359;cg06264984;cg06954481;cg23988310;cg08514735;cg10509254;cg10933003;cg16747109;cg27659787;cg23688510;cg00748599;cg0…
112	LI	GO:0045445	myoblast differentiation	http://amigo.geneontology.org/amigo/term/GO:0045445	79	14	4.33993	3.22586	9.01333e-05	0.00104941	652;2323;3084;3670;4654;5307;6469;6862;6909;6926;27231;30812;55662;91653	geneontology_Biological_Process_noRedundant	cg06875227;cg08373003;cg16318053;cg23302682;cg17457560;cg00347620;cg05933904;cg13001495;cg23688510;cg10094489;cg25427880;cg07271264;cg18951977;cg13918518;cg08248181;cg19298856
113	LI	GO:0001101	response to acid chemical	http://amigo.geneontology.org/amigo/term/GO:0001101	310	34	17.0301	1.99646	9.44399e-05	0.00108982	359;552;824;1277;1282;1490;1620;2042;2170;2696;2731;2741;2743;3791;4915;5950;6422;6495;6750;6862;6899;7472;7474;7475;8001;8324;8854;9314;10365;11211;22943;54929;55022;64506	geneontology_Biological_Process_noRedundant	cg19598416;cg08077337;cg15347189;cg05424071;cg25722465;cg23302682;cg14185918;cg06154313;cg09445939;cg10906284;cg06659727;cg00770998;cg04140663;cg07721203;cg19052064;cg14407437;cg05471730;cg14639163;cg08514735;cg22619563;cg09688546;cg00059225;cg08316825;cg14319409;cg15897310;cg23688510;cg06987468;cg22418909;cg06602847;cg08470639;cg17009433;cg24818566;cg03020208;cg23054883;cg00930873;cg12078229;cg1…
114	LI	GO:0007548	sex differentiation	http://amigo.geneontology.org/amigo/term/GO:0007548	248	29	13.6241	2.12858	9.94455e-05	0.00113752	116;595;666;2099;2255;2295;2626;2627;3625;4323;4762;5241;5798;5806;5950;6092;6299;6422;6469;6586;6716;6926;6943;7425;7474;10265;30812;56956;84733	geneontology_Biological_Process_noRedundant	cg24085809;cg24436906;cg04330449;cg08587845;cg13996155;cg17386093;cg24151352;cg00397986;cg06154313;cg14772925;cg00347620;cg25570278;cg05933904;cg08526074;cg17059658;cg23267759;cg02393845;cg03545227;cg03600687;cg08065733;cg19502744;cg08514735;cg14473568;cg27604416;cg26492514;cg02386403;cg05171584;cg11813455;cg20317123;cg04084157;cg10094489;cg09626984;cg11981599;cg22418909;cg24419164;cg10599444;cg1…
115	LI	GO:0002209	behavioral defense response	http://amigo.geneontology.org/amigo/term/GO:0002209	36	9	1.97769	4.55076	0.000107037	0.00121371	116;1620;1812;1815;2558;2917;4887;5179;7101	geneontology_Biological_Process_noRedundant	cg21512644;cg02062480;cg21694941;cg09607276;cg05044185;cg17059658;cg02332525;cg21187352;cg06812991;cg17307280;cg04127342;cg06602847;cg24818566;cg03462380
116	LI	GO:0098685	Schaffer collateral - CA1 synapse	http://amigo.geneontology.org/amigo/term/GO:0098685	81	14	4.4498	3.14621	0.000119288	0.00134097	114;153;1630;2911;2915;4744;6774;9378;10368;10369;50944;57689;64101;347733	geneontology_Cellular_Component_noRedundant	cg14875171;cg10904109;cg26351229;cg02928699;cg09147985;cg07935012;cg02994956;cg01078408;cg08875948;cg06945399;cg05575054;cg14826456;cg04543289;cg13467672;cg21381065;cg10286380;cg12451153;cg22234080
117	LI	GO:0019098	reproductive behavior	http://amigo.geneontology.org/amigo/term/GO:0019098	29	8	1.59314	5.02153	0.00012235	0.00136362	552;1620;1812;1816;4543;4808;4986;7068	geneontology_Biological_Process_noRedundant	cg13790603;cg26139133;cg04597433;cg23847712;cg26238041;cg26296488;cg25990647;cg10906284;cg00960552;cg02126788;cg17900495;cg21646199;cg24120841;cg17307280;cg10095242;cg06602847;cg24818566
118	LI	GO:0001505	regulation of neurotransmitter levels	http://amigo.geneontology.org/amigo/term/GO:0001505	317	34	17.4147	1.95238	0.000145932	0.00161267	43;148;635;1129;1136;1545;1812;1813;1815;2555;2670;2731;3749;5806;6572;6857;6860;8618;9152;9314;9378;9515;10365;10814;22871;22999;51733;55349;55607;93664;140885;143425;285671;341359	geneontology_Biological_Process_noRedundant	cg13902210;cg14875171;cg03602730;cg10943458;cg17370163;cg23495748;cg26121591;cg02916312;cg23276878;cg14185918;cg16494192;cg20457796;cg09607276;cg17424999;cg18560328;cg23881278;cg10658542;cg14882054;cg27315191;cg10855825;cg02469909;cg16592832;cg01410359;cg06264984;cg02719752;cg05331498;cg11905007;cg15957055;cg21458907;cg27315556;cg27604416;cg09679234;cg14411873;cg10660256;cg17307280;cg01276475;cg1…
119	LI	GO:0021700	developmental maturation	http://amigo.geneontology.org/amigo/term/GO:0021700	254	29	13.9537	2.0783	0.000151575	0.00166095	1910;4488;4825;4929;5241;5798;6496;6860;6954;7474;7855;8854;9378;10265;10365;10981;22883;23682;26047;26468;30812;30813;50944;55638;56975;63827;84079;84966;124925	geneontology_Biological_Process_noRedundant	cg08005774;cg16269733;cg23616100;cg11358945;cg14875171;cg10417567;cg12387713;cg07923390;cg26252281;cg16521917;cg21126583;cg21322436;cg14772925;cg18395636;cg07721203;cg05933904;cg01428589;cg01941895;cg00194126;cg03545227;cg14811105;cg16509777;cg16688437;cg08514735;cg01396587;cg16910830;cg05927432;cg02342594;cg06057566;cg00930873;cg16376108;cg03671597;cg04971534;cg12053284;cg04084088;cg10286380;cg2…
120	LI	GO:0007178	transmembrane receptor protein serine/threonine kinase signaling pathway	http://amigo.geneontology.org/amigo/term/GO:0007178	306	33	16.8104	1.96307	0.000164072	0.00178292	652;656;1311;2201;2255;2297;2626;3625;4091;4488;6262;6422;6469;6664;6862;7021;7474;8321;9863;10979;22943;27122;57057;64388;80139;116844;148738;255743;285704;286204;375567;390598;652991	geneontology_Biological_Process_noRedundant	cg15728256;cg19624849;cg23668184;cg00332937;cg02075296;cg12387713;cg13996155;cg17564775;cg18063312;cg23302682;cg02557695;cg08959216;cg00397986;cg13558371;cg09445939;cg24543696;cg20192747;cg15255455;cg19485202;cg22932336;cg03422911;cg19356905;cg08065733;cg15989068;cg18449120;cg26659079;cg08514735;cg03607115;cg05209584;cg15499368;cg25084878;cg06117072;cg21317965;cg23688510;cg02008154;cg04454951;cg0…
121	LI	GO:0035148	tube formation	http://amigo.geneontology.org/amigo/term/GO:0035148	139	19	7.63608	2.48819	0.000213177	0.00229738	652;2255;5629;6422;6469;6495;6664;6862;7474;7475;8092;8321;9355;9421;9620;10395;30812;79191;79977	geneontology_Biological_Process_noRedundant	cg23668184;cg06564388;cg13996155;cg23302682;cg02557695;cg23973429;cg13492692;cg14425564;cg00770998;cg05933904;cg00884093;cg14019317;cg17954152;cg26293546;cg14639163;cg15989068;cg18449120;cg26659079;cg08514735;cg23688510;cg05142373;cg10094489;cg06103746;cg19024344;cg22418909;cg19863542;cg18951977;cg03970615
122	LI	GO:0051705	multi-organism behavior	http://amigo.geneontology.org/amigo/term/GO:0051705	67	12	3.6807	3.26025	0.000255157	0.00272725	552;1620;1815;5179;5457;6899;7101;9378;9464;26047;50944;57502	geneontology_Biological_Process_noRedundant	cg20303283;cg14875171;cg02062480;cg16521917;cg21126583;cg21322436;cg21694941;cg09607276;cg10906284;cg10509254;cg10933003;cg16910830;cg04127342;cg06602847;cg24818566;cg00055679;cg17319774;cg18539122;cg23361092;cg10286380;cg20987089
123	LI	GO:0060359	response to ammonium ion	http://amigo.geneontology.org/amigo/term/GO:0060359	120	17	6.5923	2.57876	0.000293781	0.00311455	114;1129;1136;1812;1813;1815;1816;2561;2562;2731;2769;3747;4986;4988;5179;6863;23284	geneontology_Biological_Process_noRedundant	cg04597433;cg23847712;cg26296488;cg01138867;cg21694941;cg25990647;cg26351229;cg09607276;cg23881278;cg07865607;cg10294822;cg12250496;cg01939681;cg06600429;cg17307280;cg27310319;cg05215925;cg01287975;cg24575234;cg04127342;cg10095242;cg17009433;cg11308277;cg01690182;cg18026588;cg23250494
124	LI	GO:0007631	feeding behavior	http://amigo.geneontology.org/amigo/term/GO:0007631	99	15	5.43865	2.75804	0.000314291	0.00330513	796;1812;1813;2834;4886;4887;4915;4986;4988;5457;5697;6774;6939;9464;10716	geneontology_Biological_Process_noRedundant	cg06942701;cg21512644;cg25990647;cg23881278;cg25943588;cg07739179;cg10172783;cg12807794;cg05301866;cg06812991;cg10509254;cg10933003;cg18438777;cg17307280;cg05215925;cg10095242;cg08470639;cg13654588;cg22183706;cg00055679;cg17319774;cg18539122;cg23361092;cg03902729;cg13467672
125	LI	GO:0071875	adrenergic receptor signaling pathway	http://amigo.geneontology.org/amigo/term/GO:0071875	26	7	1.42833	4.90082	0.000385475	0.00402128	146;148;150;152;153;1813;5144	geneontology_Biological_Process_noRedundant	cg03323696;cg26078977;cg23881278;cg10235817;cg09557462;cg05329352;cg05575054;cg14826456;cg04872612
126	LI	GO:0007492	endoderm development	http://amigo.geneontology.org/amigo/term/GO:0007492	70	12	3.84551	3.12052	0.000389211	0.00402516	652;1303;2626;2627;3227;4323;5083;6657;8091;22943;57057;64321	geneontology_Biological_Process_noRedundant	cg08959216;cg00123055;cg00397986;cg09445939;cg25570278;cg23267759;cg01686348;cg24897255;cg02008154;cg02919422;cg09626984;cg11981599;cg12883523;cg03251079;cg07123069;cg01794426;cg10599444;cg18951977;cg02360939
127	LI	GO:0031045	dense core granule	http://amigo.geneontology.org/amigo/term/GO:0031045	19	6	1.04378	5.74833	0.000394581	0.00402516	5179;6857;6860;7857;9515;143425	geneontology_Cellular_Component_noRedundant	cg03602730;cg10943458;cg21694941;cg18560328;cg14882054;cg23988310;cg04127342;cg20375220;cg12053284
128	LI	GO:0060560	developmental growth involved in morphogenesis	http://amigo.geneontology.org/amigo/term/GO:0060560	218	25	11.976	2.08751	0.000395108	0.00402516	627;652;1630;2099;2255;4131;4803;4825;6299;6422;6469;6495;6586;6857;6860;6909;7474;9355;9423;9863;10512;22999;57556;223117;343472	geneontology_Biological_Process_noRedundant	cg09008705;cg15979173;cg10417567;cg08808402;cg13996155;cg17386093;cg02916312;cg03823904;cg13492692;cg14425564;cg14882054;cg00770998;cg08526074;cg07935012;cg06533314;cg08514735;cg02001410;cg26492514;cg01276475;cg05171584;cg11813455;cg14101302;cg00748599;cg02493644;cg10094489;cg12258161;cg22418909;cg06816235;cg20375220;cg18951977;cg01449663;cg13918518;cg12053284;cg21381065
129	LI	GO:0030902	hindbrain development	http://amigo.geneontology.org/amigo/term/GO:0030902	135	18	7.41634	2.42707	0.000421759	0.00426336	1152;1496;2637;3212;4009;5013;5457;5629;6469;6608;8854;8929;9935;10395;10716;25861;57502;124925	geneontology_Biological_Process_noRedundant	cg20303283;cg04654530;cg06942701;cg21426003;cg25168494;cg07907386;cg21159778;cg07721203;cg09069138;cg14019317;cg17954152;cg26293546;cg04371726;cg04670857;cg05301866;cg06954481;cg07617338;cg22303418;cg22732253;cg10094489;cg10201574;cg06103746;cg19024344;cg00055679;cg17319774;cg18539122;cg23361092;cg03703356;cg23962018;cg00930873;cg03671597;cg04971534;cg25882366;cg14102676
130	LI	GO:0022604	regulation of cell morphogenesis	http://amigo.geneontology.org/amigo/term/GO:0022604	445	42	24.4465	1.71804	0.000431968	0.00433297	627;1000;1136;1630;2035;3196;3706;3791;4070;4131;4651;4803;4825;4915;6092;6474;6857;6860;7101;7474;7694;9423;10395;10512;10716;10979;11078;11149;22871;22999;23098;55079;55607;57520;57556;57689;79784;80725;84079;223117;343472;347733	geneontology_Biological_Process_noRedundant	cg05065507;cg09008705;cg15979173;cg05349062;cg06942701;cg07853758;cg19656282;cg00503302;cg18104012;cg10417567;cg25722465;cg08808402;cg18485193;cg26422488;cg02062480;cg02916312;cg03823904;cg09147985;cg14882054;cg22320365;cg06090660;cg07935012;cg14312538;cg01428589;cg02473540;cg08183141;cg12325455;cg14268632;cg00554413;cg06533314;cg25840576;cg05301866;cg04521004;cg06570224;cg08514735;cg10526277;cg1…
131	LI	GO:0061458	reproductive system development	http://amigo.geneontology.org/amigo/term/GO:0061458	405	39	22.249	1.75289	0.000462732	0.00460613	116;430;595;652;666;2099;2255;2295;2626;2627;3400;3481;3625;4323;4762;5241;5324;5798;5806;5950;6092;6299;6422;6469;6586;6716;6926;6943;7425;7472;7474;7855;8022;9394;9421;10265;30812;56956;79977	geneontology_Biological_Process_noRedundant	cg24085809;cg24436906;cg04330449;cg06564388;cg08587845;cg13996155;cg17386093;cg24151352;cg00397986;cg23973429;cg14492293;cg06154313;cg01156550;cg03760951;cg14772925;cg00347620;cg25570278;cg05933904;cg08526074;cg17059658;cg23267759;cg02393845;cg03545227;cg03600687;cg07892413;cg08065733;cg16688437;cg19502744;cg08514735;cg14473568;cg27604416;cg26492514;cg02386403;cg03715143;cg05171584;cg11813455;cg2…
132	LI	GO:0051047	positive regulation of secretion	http://amigo.geneontology.org/amigo/term/GO:0051047	378	37	20.7658	1.78178	0.000470788	0.00465081	43;114;116;552;1813;1908;1910;2645;2696;3625;3651;3670;4825;4887;4986;5950;6664;6857;6860;6863;7447;7474;7855;8600;8660;8911;22871;23765;55107;55638;57824;84236;93664;114897;143425;222546;341359	geneontology_Biological_Process_noRedundant	cg23668184;cg10417567;cg21512644;cg06875227;cg16318053;cg12892004;cg26249106;cg14871932;cg23276878;cg25990647;cg26351229;cg06154313;cg18560328;cg23881278;cg10658542;cg10906284;cg14882054;cg27315191;cg06452665;cg26299169;cg19472078;cg17059658;cg18445088;cg06640584;cg08065733;cg10979547;cg15989068;cg16688437;cg18449120;cg19451698;cg26659079;cg08514735;cg27315556;cg06812991;cg04225775;cg20979799;cg0…
133	LI	GO:0007224	smoothened signaling pathway	http://amigo.geneontology.org/amigo/term/GO:0007224	125	17	6.86698	2.47561	0.000478355	0.00469004	652;2255;2294;2622;4821;4825;5015;5080;6422;6469;6474;6608;7545;27164;51473;64399;91653	geneontology_Biological_Process_noRedundant	cg02519751;cg03881775;cg12595013;cg10417567;cg13996155;cg03960072;cg09537620;cg09656389;cg24748769;cg06981439;cg06178563;cg16524928;cg22265644;cg01610632;cg04521004;cg05371578;cg06570224;cg10526277;cg12453631;cg13001495;cg14456683;cg15873149;cg18194945;cg27361370;cg26621699;cg10094489;cg10201574;cg22418909;cg22557091;cg18951977;cg00551679;cg15191648
134	LI	GO:0007618	mating	http://amigo.geneontology.org/amigo/term/GO:0007618	35	8	1.92276	4.1607	0.000500573	0.00487125	552;1812;1816;1910;4543;4808;6863;7068	geneontology_Biological_Process_noRedundant	cg13790603;cg26139133;cg04597433;cg23847712;cg26238041;cg26296488;cg10906284;cg00960552;cg02126788;cg17900495;cg21646199;cg24120841;cg17307280;cg01287975;cg06057566
135	LI	GO:0016247	channel regulator activity	http://amigo.geneontology.org/amigo/term/GO:0016247	127	17	6.97685	2.43663	0.000576257	0.00556622	1804;1815;2257;2912;2917;3787;4887;6446;9378;10368;10369;27012;27091;55800;57628;65266;255738	geneontology_Molecular_Function_noRedundant	cg09072162;cg01718116;cg14875171;cg00664406;cg12934382;cg21197774;cg21512644;cg22620221;cg18147485;cg03109306;cg09607276;cg21882300;cg03816707;cg07160746;cg00303541;cg02332525;cg21187352;cg21213853;cg06812991;cg27289153;cg00446413;cg04543289;cg23299262;cg19702785;cg12451153
136	LI	GO:0015837	amine transport	http://amigo.geneontology.org/amigo/term/GO:0015837	94	14	5.16397	2.71109	0.000588964	0.00564713	150;152;552;1136;1812;1813;1815;2917;4887;4986;6857;6860;143425;341359	geneontology_Biological_Process_noRedundant	cg21512644;cg25990647;cg09607276;cg18560328;cg23881278;cg10658542;cg10906284;cg14882054;cg27315191;cg02332525;cg21187352;cg06812991;cg10235817;cg17307280;cg10095242;cg05329352;cg00902195;cg20375220;cg23250494;cg12053284
137	LI	GO:0072507	divalent inorganic cation homeostasis	http://amigo.geneontology.org/amigo/term/GO:0072507	454	42	24.9409	1.68398	0.000650271	0.00618944	114;116;148;552;666;781;793;796;1812;1813;1815;1816;1908;1910;2099;2696;2769;2830;2904;2905;2911;2915;3777;3932;4887;5144;6262;6543;6863;7021;7474;8600;8989;9247;9365;10590;10803;57113;84502;114897;169200;728215	geneontology_Biological_Process_noRedundant	cg18327056;cg20491914;cg24436906;cg04597433;cg21512644;cg23847712;cg26296488;cg03323696;cg26078977;cg10904109;cg26252167;cg27100990;cg08992872;cg26290632;cg26351229;cg02928699;cg09607276;cg23881278;cg25943588;cg10906284;cg18612627;cg06452665;cg04839289;cg09096555;cg19472078;cg17059658;cg07865607;cg27052113;cg00625963;cg03422911;cg03600687;cg00786084;cg08514735;cg06812991;cg06448705;cg17307280;cg2…
138	LI	GO:0042476	odontogenesis	http://amigo.geneontology.org/amigo/term/GO:0042476	118	16	6.48243	2.46821	0.000717501	0.00677986	652;1277;2255;4488;5083;5308;6469;6608;6899;7020;7475;8600;9421;9464;56975;340419	geneontology_Biological_Process_noRedundant	cg05030680;cg06564388;cg12387713;cg13996155;cg22836400;cg06452665;cg19052064;cg14639163;cg10509254;cg10933003;cg16747109;cg27659787;cg01158822;cg02162880;cg11526928;cg01396587;cg10094489;cg10201574;cg14070647;cg01794426;cg18951977;cg20987089
139	LI	GO:1904888	cranial skeletal system development	http://amigo.geneontology.org/amigo/term/GO:1904888	65	11	3.57083	3.08052	0.000754351	0.00707679	652;2304;4323;4488;4762;6495;6899;6913;7020;10265;79977	geneontology_Biological_Process_noRedundant	cg10703826;cg04330449;cg08587845;cg12387713;cg22836400;cg23973429;cg00770998;cg25570278;cg07892597;cg01158822;cg02162880;cg11526928;cg10568624;cg10599444;cg18951977;cg16376108;cg20987089
140	LI	GO:1902742	apoptotic process involved in development	http://amigo.geneontology.org/amigo/term/GO:1902742	29	7	1.59314	4.39384	0.000791883	0.00737582	652;6092;6496;6586;7855;9464;84466	geneontology_Biological_Process_noRedundant	cg17386093;cg16509777;cg16688437;cg14473568;cg10509254;cg10933003;cg04609576;cg08874609;cg26492514;cg27346707;cg18951977
141	LI	GO:0031012	extracellular matrix	http://amigo.geneontology.org/amigo/term/GO:0031012	448	41	24.6113	1.6659	0.000927332	0.00857618	43;1000;1277;1282;1285;1303;1311;1464;1490;2201;2255;4237;4323;5315;5803;5806;6422;6469;6649;7045;7148;7472;7474;7475;7980;9423;9865;10418;11095;63827;64094;80070;90187;91522;116135;136227;161198;255743;284217;347730;375567	geneontology_Cellular_Component_noRedundant	cg05055766;cg16269733;cg20072442;cg02891686;cg17573292;cg11482794;cg13996155;cg17564775;cg10176110;cg10812186;cg24055029;cg10479082;cg23276878;cg23424003;cg24426072;cg24531255;cg06659727;cg25570278;cg09628962;cg19052064;cg06090660;cg14312538;cg18764577;cg19485202;cg07640800;cg14639163;cg22752008;cg08514735;cg13787438;cg18507138;cg27604416;cg03607115;cg05209584;cg10730712;cg25084878;cg15897310;cg2…
142	LI	GO:0050673	epithelial cell proliferation	http://amigo.geneontology.org/amigo/term/GO:0050673	353	34	19.3924	1.75327	0.00104177	0.00956667	595;652;1910;1969;2064;2099;2255;2301;3670;3791;4070;4323;4825;5080;5241;5629;5797;5798;6422;6469;6495;6608;6657;6664;6774;6899;7472;7474;7857;8324;8600;8854;80139;116844	geneontology_Biological_Process_noRedundant	cg01281911;cg05065507;cg22796507;cg08077337;cg23668184;cg10417567;cg25722465;cg06875227;cg13996155;cg16318053;cg09537620;cg09656389;cg14772925;cg06452665;cg00770998;cg25570278;cg07721203;cg15255455;cg22932336;cg00554413;cg14019317;cg15415507;cg17954152;cg26293546;cg03545227;cg15989068;cg18449120;cg23988310;cg26659079;cg01686348;cg08514735;cg05171584;cg11813455;cg06987468;cg10094489;cg10201574;cg0…
143	LI	GO:0002064	epithelial cell development	http://amigo.geneontology.org/amigo/term/GO:0002064	197	22	10.8224	2.03283	0.00122408	0.0111622	652;1969;2099;3642;4821;4825;5080;5144;5241;5629;6496;6608;7082;7474;9863;11078;25861;26084;30812;54768;79977;91522	geneontology_Biological_Process_noRedundant	cg10417567;cg03323696;cg26078977;cg23973429;cg21159778;cg09537620;cg09656389;cg14772925;cg05933904;cg08597761;cg06178563;cg07047570;cg16524928;cg22265644;cg12325455;cg14268632;cg14019317;cg15415507;cg17954152;cg26293546;cg16509777;cg05476568;cg08514735;cg27020216;cg10730712;cg05171584;cg11813455;cg10201574;cg12258161;cg22557091;cg18951977;cg02248826;cg04969688;cg06265277;cg02293437;cg24752267
144	LI	GO:1901342	regulation of vasculature development	http://amigo.geneontology.org/amigo/term/GO:1901342	289	29	15.8765	1.8266	0.00127019	0.0115023	652;1285;1545;1969;2064;2303;2626;2627;3087;3135;3670;3728;3791;5315;5797;6422;6774;7101;7474;8038;8091;9314;10365;55662;57556;64094;90627;116844;126393	geneontology_Biological_Process_noRedundant	cg25722465;cg06875227;cg08808402;cg16318053;cg02062480;cg03149560;cg10176110;cg18031134;cg00397986;cg14185918;cg04892170;cg08384637;cg23267759;cg15255455;cg22932336;cg15415507;cg01410359;cg06264984;cg22752008;cg08514735;cg12287358;cg09626984;cg11981599;cg22418909;cg00876273;cg05181041;cg16508068;cg25427880;cg03251079;cg02863856;cg18951977;cg04098270;cg04081201;cg13467672;cg13784792;cg23333072;cg0…
145	LI	GO:0099504	synaptic vesicle cycle	http://amigo.geneontology.org/amigo/term/GO:0099504	186	21	10.2181	2.05518	0.00136319	0.0122593	148;1000;1129;1812;1813;5337;6857;6860;8618;9378;9515;9829;9863;10814;22871;22999;27253;57502;93664;143425;341359	geneontology_Biological_Process_noRedundant	cg20303283;cg14875171;cg03602730;cg10943458;cg23495748;cg26121591;cg02916312;cg18560328;cg23881278;cg10658542;cg14882054;cg27315191;cg06090660;cg14312538;cg04567445;cg26304237;cg00082310;cg02719752;cg11905007;cg15957055;cg21458907;cg27315556;cg17307280;cg01276475;cg14101302;cg06510074;cg12258161;cg24575234;cg09557462;cg00902195;cg20375220;cg14427009;cg12053284;cg13464915
146	LI	GO:0033267	axon part	http://amigo.geneontology.org/amigo/term/GO:0033267	360	34	19.7769	1.71918	0.00145579	0.0130024	116;152;793;796;1006;1129;1809;1813;2741;3747;3749;3776;4885;4915;4986;5015;5101;5179;5798;5923;6092;6572;6687;6695;10642;10814;25861;26047;55607;55638;79784;89796;91653;347730	geneontology_Cellular_Component_noRedundant	cg05695937;cg13902210;cg26547924;cg20072442;cg02010196;cg09054633;cg23495748;cg26121591;cg16521917;cg18952796;cg21126583;cg21322436;cg08992872;cg21694941;cg25990647;cg26290632;cg21159778;cg16494192;cg20457796;cg23881278;cg25943588;cg24748769;cg17059658;cg08183141;cg03545227;cg07640800;cg13001495;cg14473568;cg10235817;cg00059225;cg08316825;cg14319409;cg16872560;cg16910830;cg24575234;cg04127342;cg0…
147	LI	GO:0060840	artery development	http://amigo.geneontology.org/amigo/term/GO:0060840	81	12	4.4498	2.69675	0.00148968	0.0132145	652;1311;2294;4091;5629;6092;6469;6495;6899;6909;7021;9464	geneontology_Biological_Process_noRedundant	cg00770998;cg19485202;cg14019317;cg17954152;cg26293546;cg14473568;cg10509254;cg10933003;cg06117072;cg21317965;cg10094489;cg18951977;cg26544870;cg00551679;cg13918518;cg20987089
148	LI	GO:0098727	maintenance of cell number	http://amigo.geneontology.org/amigo/term/GO:0098727	139	17	7.63608	2.22627	0.00160172	0.0141125	430;1000;2255;5629;6299;6422;6608;6657;6774;6926;7101;8091;8324;9314;10642;27022;63978	geneontology_Biological_Process_noRedundant	cg08077337;cg13996155;cg02062480;cg27029821;cg14185918;cg01156550;cg00347620;cg08526074;cg06090660;cg14312538;cg14019317;cg17954152;cg22815110;cg26293546;cg01686348;cg10201574;cg22418909;cg02964724;cg03251079;cg06638433;cg13467672;cg13464915
149	LI	GO:0030901	midbrain development	http://amigo.geneontology.org/amigo/term/GO:0030901	82	12	4.50474	2.66386	0.00165985	0.0145265	1152;4009;4929;5013;5015;6422;6469;7472;7474;8321;9143;22943	geneontology_Biological_Process_noRedundant	cg04654530;cg11358945;cg25168494;cg02557695;cg09445939;cg24748769;cg09229918;cg09069138;cg00194126;cg04371726;cg07617338;cg14811105;cg22303418;cg22732253;cg08514735;cg05142373;cg06987468;cg10094489;cg22418909;cg03703356;cg23962018;cg11220950
150	LI	GO:0003014	renal system process	http://amigo.geneontology.org/amigo/term/GO:0003014	105	14	5.76827	2.42707	0.00177701	0.0154303	114;148;359;361;552;652;1136;1813;1910;4883;6446;6863;7021;65266	geneontology_Biological_Process_noRedundant	cg26351229;cg23881278;cg10906284;cg05839235;cg17630392;cg06117072;cg21317965;cg27289153;cg01287975;cg09557462;cg03020208;cg06057566;cg18951977;cg23250494;cg23299262;cg05533124
151	LI	GO:0035254	glutamate receptor binding	http://amigo.geneontology.org/amigo/term/GO:0035254	42	8	2.30731	3.46725	0.00178679	0.0154303	1813;5867;5923;10368;10369;50944;81832;388336	geneontology_Molecular_Function_noRedundant	cg23881278;cg17807479;cg03301331;cg20574415;cg04543289;cg24863335;cg26186727;cg10286380;cg12451153
152	LI	GO:0051703	intraspecies interaction between organisms	http://amigo.geneontology.org/amigo/term/GO:0051703	52	9	2.85666	3.15053	0.00190381	0.0163327	552;1620;1815;6899;7101;9378;26047;50944;57502	geneontology_Biological_Process_noRedundant	cg20303283;cg14875171;cg02062480;cg16521917;cg21126583;cg21322436;cg09607276;cg10906284;cg16910830;cg06602847;cg24818566;cg10286380;cg20987089
153	LI	GO:0006836	neurotransmitter transport	http://amigo.geneontology.org/amigo/term/GO:0006836	258	26	14.1735	1.83442	0.00208383	0.0177095	116;148;1129;1136;1812;1813;1815;2555;2670;3749;6572;6857;6860;8600;8618;9152;9378;9515;10814;22871;22999;55117;55607;93664;143425;341359	geneontology_Biological_Process_noRedundant	cg13902210;cg14875171;cg03602730;cg10943458;cg23495748;cg26121591;cg02916312;cg16494192;cg20457796;cg09607276;cg17424999;cg18560328;cg23881278;cg10658542;cg14510812;cg14882054;cg27315191;cg06452665;cg10855825;cg17059658;cg02719752;cg11905007;cg15957055;cg21458907;cg27315556;cg09679234;cg14411873;cg17307280;cg01276475;cg14101302;cg06510074;cg16872560;cg24575234;cg09557462;cg00902195;cg20375220;cg2…
154	LI	GO:0051932	synaptic transmission, GABAergic	http://amigo.geneontology.org/amigo/term/GO:0051932	43	8	2.36224	3.38661	0.00209145	0.0177095	148;1813;2555;2558;2561;2567;6863;22871	geneontology_Biological_Process_noRedundant	cg01138867;cg23881278;cg05044185;cg08445263;cg27315556;cg09679234;cg14411873;cg01939681;cg06600429;cg27310319;cg01287975;cg09557462;cg03462380
155	LI	GO:0048854	brain morphogenesis	http://amigo.geneontology.org/amigo/term/GO:0048854	34	7	1.86782	3.74769	0.0021486	0.018076	1000;1496;5013;6608;7474;50506;50944	geneontology_Biological_Process_noRedundant	cg04654530;cg25168494;cg15824707;cg06090660;cg14312538;cg04371726;cg04670857;cg07617338;cg22303418;cg22732253;cg08514735;cg10201574;cg13464915;cg10286380
156	LI	GO:0009743	response to carbohydrate	http://amigo.geneontology.org/amigo/term/GO:0009743	219	23	12.031	1.91174	0.00216944	0.0181343	114;150;1285;1490;2626;2645;2696;3651;4821;4825;4986;5313;5798;7447;8660;23098;50507;51085;55107;55638;222546;387597;389692	geneontology_Biological_Process_noRedundant	cg26875805;cg10417567;cg12892004;cg26249106;cg10092878;cg14871932;cg00397986;cg04905434;cg25990647;cg26351229;cg03793270;cg26299169;cg06178563;cg16524928;cg22265644;cg11736940;cg03545227;cg10979547;cg22752008;cg15897310;cg20979799;cg05927432;cg09626984;cg10095242;cg11981599;cg05329352;cg26705266;cg16851425;cg14854355;cg16082401
157	LI	GO:0007190	activation of adenylate cyclase activity	http://amigo.geneontology.org/amigo/term/GO:0007190	27	6	1.48327	4.04512	0.00295489	0.0243872	116;153;796;1812;1816;2696	geneontology_Biological_Process_noRedundant	cg04597433;cg23847712;cg26296488;cg25943588;cg17059658;cg17307280;cg05575054;cg14826456;cg22183706;cg16082401
158	LI	GO:0061311	cell surface receptor signaling pathway involved in heart development	http://amigo.geneontology.org/amigo/term/GO:0061311	27	6	1.48327	4.04512	0.00295489	0.0243872	652;4488;7474;9464;22943;64321	geneontology_Biological_Process_noRedundant	cg12387713;cg00123055;cg09445939;cg08514735;cg10509254;cg10933003;cg02919422;cg12883523;cg18951977
159	LI	GO:0043586	tongue development	http://amigo.geneontology.org/amigo/term/GO:0043586	19	5	1.04378	4.79028	0.00301267	0.0245469	3229;6495;6899;9464;137814	geneontology_Biological_Process_noRedundant	cg00770998;cg10509254;cg10933003;cg13021619;cg16081281;cg03972398;cg20987089
160	LI	GO:0033612	receptor serine/threonine kinase binding	http://amigo.geneontology.org/amigo/term/GO:0033612	19	5	1.04378	4.79028	0.00301267	0.0245469	652;656;4091;4986;9863	geneontology_Molecular_Function_noRedundant	cg15728256;cg25990647;cg12258161;cg10095242;cg18951977;cg26544870
161	LI	GO:0071867	response to monoamine	http://amigo.geneontology.org/amigo/term/GO:0071867	36	7	1.97769	3.53948	0.00303071	0.0245469	1812;1816;5144;5179;5313;6262;6548	geneontology_Biological_Process_noRedundant	cg17820878;cg04597433;cg23847712;cg26296488;cg03323696;cg26078977;cg21694941;cg03422911;cg11736940;cg17307280;cg04127342
162	LI	GO:0043270	positive regulation of ion transport	http://amigo.geneontology.org/amigo/term/GO:0043270	239	24	13.1297	1.82792	0.00317556	0.0255613	88;150;552;781;1812;1813;1815;1908;2257;2916;3747;3757;3759;4887;4986;6262;6548;6860;8600;10368;10369;55800;65266;388591	geneontology_Biological_Process_noRedundant	cg11215976;cg17820878;cg18235937;cg21197774;cg21512644;cg27100990;cg25990647;cg03109306;cg09607276;cg23881278;cg10906284;cg06452665;cg03422911;cg06812991;cg17307280;cg23003783;cg21737698;cg10095242;cg05329352;cg11308277;cg04543289;cg21603891;cg23299262;cg12053284;cg16205854;cg12451153
163	LI	GO:0031490	chromatin DNA binding	http://amigo.geneontology.org/amigo/term/GO:0031490	100	13	5.49359	2.3664	0.00320115	0.0256092	474;2303;3642;4654;6774;7068;8091;9555;11023;55079;59336;63978;79977	geneontology_Molecular_Function_noRedundant	cg00503302;cg13790603;cg18104012;cg26139133;cg23973429;cg27029821;cg08384637;cg07047570;cg24120841;cg13316430;cg22604636;cg07827630;cg24628744;cg01815538;cg14830601;cg26339504;cg07271264;cg03251079;cg04081201;cg13467672;cg24752267
164	LI	GO:0060324	face development	http://amigo.geneontology.org/amigo/term/GO:0060324	46	8	2.52705	3.16575	0.00325543	0.025782	220;1277;5083;6899;7474;8854;22943;79977	geneontology_Biological_Process_noRedundant	cg23973429;cg09445939;cg07721203;cg13615592;cg26824516;cg19052064;cg08514735;cg01794426;cg00930873;cg20987089
165	LI	GO:0043235	receptor complex	http://amigo.geneontology.org/amigo/term/GO:0043235	364	33	19.9967	1.65028	0.00326229	0.025782	150;1136;1969;2042;2064;2555;2558;2561;2562;2567;2674;2891;2897;2900;2904;2905;2911;2917;3791;4543;4915;9865;10368;10369;22871;27091;50944;118442;148738;255743;375567;386617;388336	geneontology_Cellular_Component_noRedundant	cg19624849;cg10059660;cg25722465;cg26238041;cg01138867;cg10904109;cg10479082;cg24426072;cg18612627;cg05044185;cg08445263;cg09096555;cg17807479;cg21882300;cg15415507;cg01844642;cg02332525;cg21187352;cg22619563;cg27315556;cg03607115;cg09679234;cg12300353;cg14411873;cg15425280;cg22597733;cg24452260;cg25148589;cg01939681;cg06600429;cg27310319;cg08875948;cg02624770;cg04454951;cg24853724;cg08470639;cg0…
166	LI	GO:0031589	cell-substrate adhesion	http://amigo.geneontology.org/amigo/term/GO:0031589	308	29	16.9202	1.71392	0.00328678	0.0258191	88;1277;1490;2042;2294;3232;3728;3791;4070;4091;4323;4887;6422;6548;6695;8324;10395;10979;11078;11149;55966;57348;64094;80725;84962;90187;136227;255743;375567	geneontology_Biological_Process_noRedundant	cg05065507;cg11215976;cg17820878;cg08077337;cg21512644;cg25722465;cg09054633;cg10176110;cg23424003;cg16271600;cg25570278;cg19052064;cg22320365;cg02623991;cg12325455;cg14268632;cg00554413;cg12065138;cg27215033;cg22619563;cg03607115;cg06812991;cg15897310;cg20624391;cg04454951;cg06103746;cg19024344;cg22418909;cg00069242;cg10599444;cg18696900;cg26544870;cg00551679;cg13784792;cg07609788
167	LI	GO:0051051	negative regulation of transport	http://amigo.geneontology.org/amigo/term/GO:0051051	422	37	23.1829	1.596	0.00336184	0.0262505	88;116;150;152;666;1813;1815;2042;2257;2294;2917;3033;3084;3625;3757;4131;4762;4887;4986;4988;6422;6469;6860;6992;7447;8660;9515;55022;55607;57520;65266;80725;84079;89870;140885;255738;347730	geneontology_Biological_Process_noRedundant	cg09072162;cg11215976;cg07853758;cg20072442;cg24436906;cg03602730;cg10943458;cg21197774;cg21512644;cg04330449;cg08587845;cg05563515;cg13567542;cg17457560;cg25990647;cg09607276;cg23881278;cg22320365;cg17059658;cg01428589;cg03600687;cg05471730;cg07640800;cg08065733;cg10979547;cg02332525;cg21187352;cg22619563;cg01150799;cg06812991;cg10235817;cg02001410;cg01093363;cg02281167;cg05215925;cg10094489;cg1…
168	LI	GO:0034330	cell junction organization	http://amigo.geneontology.org/amigo/term/GO:0034330	269	26	14.7777	1.7594	0.00368752	0.0282629	88;1000;1006;1010;1501;1969;2042;3728;3791;4323;6422;6548;7082;7368;7855;10395;10979;25861;55765;57502;64405;79977;80139;84962;253559;389813	geneontology_Biological_Process_noRedundant	cg20303283;cg00909514;cg11215976;cg17820878;cg26113636;cg04190870;cg25722465;cg23973429;cg21159778;cg16271600;cg25570278;cg06090660;cg14312538;cg25123102;cg15415507;cg16688437;cg22619563;cg12217987;cg10303842;cg14081218;cg06103746;cg08458733;cg19024344;cg22418909;cg11453712;cg00069242;cg10599444;cg18696900;cg02248826;cg04969688;cg06265277;cg10241484;cg13397057;cg13784792;cg13464915
169	LI	GO:0031252	cell leading edge	http://amigo.geneontology.org/amigo/term/GO:0031252	367	33	20.1615	1.63679	0.00370435	0.0282629	1000;1464;1496;1809;1969;2555;2558;2567;3747;3748;3749;4355;4651;4988;5797;6092;6548;8572;9564;10395;10603;10642;10979;23150;23362;26047;26084;50506;53905;55607;80725;84962;388336	geneontology_Cellular_Component_noRedundant	cg13902210;cg17820878;cg02010196;cg18485193;cg18758796;cg26422488;cg15355015;cg16521917;cg21126583;cg21322436;cg16271600;cg05044185;cg08445263;cg09628962;cg15824707;cg19295951;cg01230035;cg17807479;cg22320365;cg06090660;cg14312538;cg06572160;cg15415507;cg04670857;cg01002529;cg05476568;cg14473568;cg27020216;cg09679234;cg14411873;cg05215925;cg08952306;cg16872560;cg16910830;cg06103746;cg19024344;cg2…
170	LI	GO:0051668	localization within membrane	http://amigo.geneontology.org/amigo/term/GO:0051668	138	16	7.58115	2.1105	0.00372933	0.0282629	1000;1815;2743;9378;9863;10368;10369;22871;22883;25956;27091;56899;57576;81832;375323;388336	geneontology_Biological_Process_noRedundant	cg09793172;cg23616100;cg14875171;cg13347257;cg09607276;cg17807479;cg21882300;cg06090660;cg14312538;cg11084334;cg27315556;cg09688546;cg12258161;cg04611437;cg14195216;cg04543289;cg13464915;cg24863335;cg26186727;cg12451153
171	LI	GO:0061383	trabecula morphogenesis	http://amigo.geneontology.org/amigo/term/GO:0061383	47	8	2.58199	3.09839	0.00373839	0.0282629	1277;2201;2274;3084;4488;5950;6422;57211	geneontology_Biological_Process_noRedundant	cg24079702;cg12387713;cg17564775;cg17457560;cg06154313;cg19052064;cg05209584;cg25084878;cg01088572;cg22418909
172	LI	GO:0098531	transcription factor activity, direct ligand regulated sequence-specific DNA binding	http://amigo.geneontology.org/amigo/term/GO:0098531	47	8	2.58199	3.09839	0.00373839	0.0282629	2099;2104;3174;4929;5241;6774;7025;7068	geneontology_Molecular_Function_noRedundant	cg00964103;cg11358945;cg13790603;cg26139133;cg17774851;cg16570133;cg14772925;cg21784383;cg22419039;cg25975621;cg00194126;cg14811105;cg24120841;cg05171584;cg11813455;cg13467672
173	LI	GO:0050953	sensory perception of light stimulus	http://amigo.geneontology.org/amigo/term/GO:0050953	189	20	10.3829	1.92625	0.0037496	0.0282629	1277;1545;2070;2741;2743;2916;3299;4070;4990;5080;5950;6496;7045;7101;10265;22999;25861;30062;30813;57369	geneontology_Biological_Process_noRedundant	cg05065507;cg11482794;cg02062480;cg02446647;cg02916312;cg05085230;cg21159778;cg06154313;cg09537620;cg09656389;cg06785999;cg19052064;cg05945059;cg01941895;cg00554413;cg01410359;cg06264984;cg16509777;cg09688546;cg00059225;cg08316825;cg14319409;cg23003783;cg01276475;cg14101302;cg20286200;cg26449787;cg26656135;cg22557091;cg14611174;cg11525643;cg04845649;cg16376108;cg06676637
174	LI	GO:0060231	mesenchymal to epithelial transition	http://amigo.geneontology.org/amigo/term/GO:0060231	20	5	1.09872	4.55076	0.00383766	0.0287604	652;6299;6608;6939;8324	geneontology_Biological_Process_noRedundant	cg08077337;cg08526074;cg12807794;cg10201574;cg18951977
175	LI	GO:0097305	response to alcohol	http://amigo.geneontology.org/amigo/term/GO:0097305	216	22	11.8661	1.85401	0.00389408	0.0290164	114;116;552;595;1813;1815;2741;2770;2904;3728;3747;4986;4988;5179;5950;6422;6586;6608;6774;9314;10365;57578	geneontology_Biological_Process_noRedundant	cg17386093;cg19507068;cg21694941;cg25990647;cg26351229;cg14185918;cg06154313;cg09607276;cg23881278;cg10906284;cg18612627;cg17059658;cg00059225;cg08316825;cg14319409;cg26492514;cg05215925;cg10201574;cg04127342;cg10095242;cg22418909;cg24419164;cg10091102;cg11308277;cg20684528;cg00741624;cg13467672;cg13784792;cg26842024
176	LI	GO:0045444	fat cell differentiation	http://amigo.geneontology.org/amigo/term/GO:0045444	203	21	11.152	1.88307	0.00395024	0.0292677	153;595;2255;3400;3625;4091;4488;4929;6422;7021;7474;8091;9314;10603;25999;30812;55022;84935;116844;169200;222008	geneontology_Biological_Process_noRedundant	cg11358945;cg12387713;cg13996155;cg15355015;cg14185918;cg02626129;cg05933904;cg15255455;cg22932336;cg00194126;cg05471730;cg08065733;cg14811105;cg08514735;cg03715143;cg06117072;cg21317965;cg08952306;cg14304469;cg01026458;cg20040743;cg22418909;cg05575054;cg14826456;cg24419164;cg03251079;cg24891133;cg26544870;cg17718457;cg21647257
177	LI	GO:0007212	dopamine receptor signaling pathway	http://amigo.geneontology.org/amigo/term/GO:0007212	38	7	2.08756	3.35319	0.00416587	0.030542	1812;1813;1815;1816;2769;4988;9630	geneontology_Biological_Process_noRedundant	cg04597433;cg23847712;cg26296488;cg09607276;cg23881278;cg07865607;cg17307280;cg05215925;cg17301902
178	LI	GO:0050886	endocrine process	http://amigo.geneontology.org/amigo/term/GO:0050886	80	11	4.39487	2.50292	0.00418929	0.030542	552;1816;1908;2297;3625;4311;4986;5443;6863;6926;114897	geneontology_Biological_Process_noRedundant	cg20387815;cg21496658;cg04597433;cg23847712;cg26296488;cg00332937;cg18063312;cg25990647;cg00347620;cg10906284;cg19472078;cg08065733;cg15499368;cg01287975;cg10095242;cg16205854
179	LI	GO:0015698	inorganic anion transport	http://amigo.geneontology.org/amigo/term/GO:0015698	165	18	9.06442	1.98579	0.00420794	0.030542	2555;2558;2561;2562;2567;2741;2743;2915;8001;11095;54102;55107;57348;57468;65266;80131;83959;253512	geneontology_Biological_Process_noRedundant	cg05424071;cg01138867;cg02928699;cg05044185;cg08445263;cg02623991;cg21304453;cg11528328;cg09679234;cg09688546;cg14411873;cg00059225;cg01939681;cg06600429;cg08316825;cg14319409;cg27310319;cg09134593;cg26705266;cg18865990;cg01690182;cg03462380;cg18026588;cg23299262;cg27615578;cg17920479;cg18074297
180	LI	GO:0048511	rhythmic process	http://amigo.geneontology.org/amigo/term/GO:0048511	258	25	14.1735	1.76386	0.00421592	0.030542	1813;1815;2099;3036;3131;3363;3400;4543;4808;4887;4915;4986;4988;5241;5629;5798;5806;6092;6496;6586;9956;11245;22871;112464;148523	geneontology_Biological_Process_noRedundant	cg21512644;cg26238041;cg17386093;cg25990647;cg09607276;cg14772925;cg16776065;cg23881278;cg25236230;cg13944175;cg00960552;cg02126788;cg09563216;cg14019317;cg17900495;cg17954152;cg21646199;cg26293546;cg03545227;cg16509777;cg14473568;cg27315556;cg27604416;cg06812991;cg26492514;cg03715143;cg05171584;cg05215925;cg11813455;cg10095242;cg08470639;cg06291867;cg24493446;cg03757784;cg08214995;cg15835232
181	LI	GO:0042165	neurotransmitter binding	http://amigo.geneontology.org/amigo/term/GO:0042165	48	8	2.63692	3.03384	0.00427491	0.030629	43;1136;2731;2741;2743;2904;3361;8001	geneontology_Molecular_Function_noRedundant	cg05424071;cg23276878;cg18612627;cg09688546;cg00059225;cg08316825;cg14319409;cg00903099;cg17009433;cg10091102;cg20684528;cg23250494
182	LI	GO:0070888	E-box binding	http://amigo.geneontology.org/amigo/term/GO:0070888	48	8	2.63692	3.03384	0.00427491	0.030629	430;4286;4654;4762;6943;9464;85508;148523	geneontology_Molecular_Function_noRedundant	cg04330449;cg08587845;cg01156550;cg24595510;cg09563216;cg14246617;cg10509254;cg10933003;cg20317123;cg02964724;cg07271264;cg18483289
183	LI	GO:0035264	multicellular organism growth	http://amigo.geneontology.org/amigo/term/GO:0035264	140	16	7.69102	2.08035	0.00429948	0.0306367	153;1311;1813;3481;4886;5144;5324;6608;6774;9254;10365;10848;50506;57468;57578;79977	geneontology_Biological_Process_noRedundant	cg26325335;cg03323696;cg26078977;cg23973429;cg03760951;cg23881278;cg15824707;cg19485202;cg18438777;cg10201574;cg02182795;cg05575054;cg14826456;cg00741624;cg13467672;cg07924081;cg26842024;cg17920479
184	LI	GO:0030048	actin filament-based movement	http://amigo.geneontology.org/amigo/term/GO:0030048	128	15	7.03179	2.13317	0.00442799	0.031381	88;781;1674;2257;2626;3728;3757;3759;3781;5144;6262;6548;55800;79784;388591	geneontology_Biological_Process_noRedundant	cg11215976;cg17820878;cg18235937;cg20065463;cg21197774;cg03323696;cg26078977;cg27100990;cg00397986;cg03109306;cg08183141;cg03422911;cg07035165;cg07131533;cg21737698;cg09626984;cg11981599;cg13784792;cg21603891;cg06553312
185	LI	GO:0042303	molting cycle	http://amigo.geneontology.org/amigo/term/GO:0042303	104	13	5.71333	2.27538	0.00450719	0.0317696	2255;2304;3229;4488;6469;6608;7474;9355;9620;10848;11166;22943;94234	geneontology_Biological_Process_noRedundant	cg12387713;cg13996155;cg27336026;cg13492692;cg14425564;cg09445939;cg27442308;cg00884093;cg08514735;cg10094489;cg10201574;cg10568624;cg03972398;cg01212887;cg23111830;cg26538556;cg07924081
186	LI	GO:0017156	calcium ion regulated exocytosis	http://amigo.geneontology.org/amigo/term/GO:0017156	141	16	7.74596	2.06559	0.00461021	0.032321	148;150;1129;1812;1813;6857;6860;8618;8911;9515;10814;22871;22999;93664;143425;341359	geneontology_Biological_Process_noRedundant	cg03602730;cg10943458;cg23495748;cg26121591;cg02916312;cg18560328;cg23881278;cg10658542;cg14882054;cg27315191;cg18445088;cg02719752;cg11905007;cg15957055;cg21458907;cg27315556;cg17307280;cg01276475;cg14101302;cg06510074;cg24575234;cg09557462;cg05329352;cg00902195;cg20375220;cg12053284;cg19855470
187	LI	GO:0016358	dendrite development	http://amigo.geneontology.org/amigo/term/GO:0016358	206	21	11.3168	1.85565	0.00468341	0.0326294	1136;1496;1501;1630;3196;3706;4131;7101;22871;22903;23098;50944;51473;55079;55607;57468;57520;80243;80725;84079;124925	geneontology_Biological_Process_noRedundant	cg05349062;cg07853758;cg19656282;cg00503302;cg18104012;cg02062480;cg03960072;cg22320365;cg07935012;cg01428589;cg14603345;cg18855780;cg04670857;cg27315556;cg02001410;cg14081218;cg16872560;cg06617456;cg03927133;cg23250494;cg03671597;cg04971534;cg14854355;cg21381065;cg04084088;cg10286380;cg17920479
188	LI	GO:0072347	response to anesthetic	http://amigo.geneontology.org/amigo/term/GO:0072347	70	10	3.84551	2.60044	0.00470423	0.0326294	114;1812;1813;1815;1816;4986;4988;5179;6863;23284	geneontology_Biological_Process_noRedundant	cg04597433;cg23847712;cg26296488;cg21694941;cg25990647;cg26351229;cg09607276;cg23881278;cg10294822;cg12250496;cg17307280;cg05215925;cg01287975;cg04127342;cg10095242
189	LI	GO:0046982	protein heterodimerization activity	http://amigo.geneontology.org/amigo/term/GO:0046982	431	37	23.6774	1.56267	0.00474908	0.0326326	114;148;150;152;153;666;824;1813;2064;4211;4654;4929;5950;6492;6493;6857;6860;6913;7021;8092;9096;9421;9464;9555;9935;25861;30812;51085;55714;56341;63950;64321;83851;202559;341359;347733;389692	geneontology_Molecular_Function_noRedundant	cg10703826;cg12756396;cg19598416;cg22711792;cg11358945;cg24436906;cg06564388;cg07028914;cg14176752;cg17380661;cg18134312;cg21684012;cg26715952;cg10092878;cg00123055;cg04905434;cg26351229;cg21159778;cg06154313;cg23881278;cg10658542;cg14882054;cg27315191;cg18655384;cg05933904;cg03989480;cg04455430;cg04931216;cg06921573;cg07892597;cg00194126;cg03600687;cg04595562;cg14811105;cg10235817;cg10509254;cg1…
190	LI	GO:0044321	response to leptin	http://amigo.geneontology.org/amigo/term/GO:0044321	21	5	1.15365	4.33406	0.00481253	0.0326326	595;2645;3625;6774;55022	geneontology_Biological_Process_noRedundant	cg14871932;cg05471730;cg08065733;cg24419164;cg13467672
191	LI	GO:1900115	extracellular regulation of signal transduction	http://amigo.geneontology.org/amigo/term/GO:1900115	21	5	1.15365	4.33406	0.00481253	0.0326326	2201;22943;27122;27123;64388	geneontology_Biological_Process_noRedundant	cg01962428;cg17564775;cg09445939;cg24543696;cg19356905;cg26955835;cg05209584;cg25084878
192	LI	GO:0016917	GABA receptor activity	http://amigo.geneontology.org/amigo/term/GO:0016917	21	5	1.15365	4.33406	0.00481253	0.0326326	2555;2558;2561;2562;2567	geneontology_Molecular_Function_noRedundant	cg01138867;cg05044185;cg08445263;cg09679234;cg14411873;cg01939681;cg06600429;cg27310319;cg01690182;cg03462380;cg18026588
193	LI	GO:0050919	negative chemotaxis	http://amigo.geneontology.org/amigo/term/GO:0050919	39	7	2.1425	3.26721	0.00484151	0.0326326	3084;6092;6586;7474;10512;57556;223117	geneontology_Biological_Process_noRedundant	cg08808402;cg17386093;cg03823904;cg17457560;cg08514735;cg14473568;cg26492514;cg00748599;cg02493644
194	LI	GO:0005911	cell-cell junction	http://amigo.geneontology.org/amigo/term/GO:0005911	417	36	22.9083	1.57149	0.00485485	0.0326326	595;1000;1006;1010;1366;1496;1501;1674;1825;1969;3728;3759;4070;5101;5797;6548;7082;7855;8189;9223;9863;11149;23150;23284;26025;26047;55966;57369;64405;65266;79977;84962;84966;134549;284217;317762	geneontology_Cellular_Component_noRedundant	cg05065507;cg08005774;cg17820878;cg20065463;cg24789467;cg16521917;cg21126583;cg21322436;cg23973429;cg05406635;cg16271600;cg16717713;cg06090660;cg14312538;cg18764577;cg25123102;cg00554413;cg12065138;cg15415507;cg04670857;cg16688437;cg01002529;cg21655915;cg10294822;cg12250496;cg07539798;cg10303842;cg13218710;cg14081218;cg20624391;cg12258161;cg16910830;cg24419164;cg18855836;cg00069242;cg04792813;cg2…
195	LI	GO:0032355	response to estradiol	http://amigo.geneontology.org/amigo/term/GO:0032355	118	14	6.48243	2.15968	0.0052497	0.0351057	595;1277;1490;2099;2255;3361;4488;4654;5179;5457;6422;6774;8854;80139	geneontology_Biological_Process_noRedundant	cg12387713;cg13996155;cg21694941;cg07721203;cg19052064;cg05171584;cg11813455;cg15897310;cg00903099;cg04127342;cg08458733;cg22418909;cg07271264;cg24419164;cg00055679;cg17319774;cg18539122;cg23361092;cg00930873;cg13467672
196	LI	GO:0050954	sensory perception of mechanical stimulus	http://amigo.geneontology.org/amigo/term/GO:0050954	156	17	8.56999	1.98367	0.00537842	0.035783	1277;1285;2070;2558;2561;2562;2917;6495;6899;7020;7068;8989;11078;25861;51473;79784;84530	geneontology_Biological_Process_noRedundant	cg13790603;cg26139133;cg01138867;cg02446647;cg03960072;cg05085230;cg22836400;cg21159778;cg14135814;cg00770998;cg05044185;cg19052064;cg08183141;cg12325455;cg14268632;cg22752008;cg02332525;cg21187352;cg24120841;cg01939681;cg06600429;cg27310319;cg01158822;cg02162880;cg11526928;cg20286200;cg26449787;cg26656135;cg01610488;cg06493386;cg01690182;cg03462380;cg18026588;cg06553312;cg20987089
197	LI	GO:0015844	monoamine transport	http://amigo.geneontology.org/amigo/term/GO:0015844	83	11	4.55968	2.41245	0.0055639	0.0368291	150;152;1812;1813;1815;4887;4986;6857;6860;143425;341359	geneontology_Biological_Process_noRedundant	cg21512644;cg25990647;cg09607276;cg18560328;cg23881278;cg10658542;cg14882054;cg27315191;cg06812991;cg10235817;cg17307280;cg10095242;cg05329352;cg00902195;cg20375220;cg12053284
198	LI	GO:0007588	excretion	http://amigo.geneontology.org/amigo/term/GO:0007588	61	9	3.35109	2.6857	0.00578515	0.0381002	148;359;552;1136;1813;1910;5455;6863;81693	geneontology_Biological_Process_noRedundant	cg01898698;cg23881278;cg10906284;cg07435445;cg01287975;cg09557462;cg03020208;cg06057566;cg04398950;cg23250494
199	LI	GO:0007214	gamma-aminobutyric acid signaling pathway	http://amigo.geneontology.org/amigo/term/GO:0007214	22	5	1.20859	4.13706	0.00595095	0.0389952	2555;2558;2561;2562;2567	geneontology_Biological_Process_noRedundant	cg01138867;cg05044185;cg08445263;cg09679234;cg14411873;cg01939681;cg06600429;cg27310319;cg01690182;cg03462380;cg18026588
200	LI	GO:0003707	steroid hormone receptor activity	http://amigo.geneontology.org/amigo/term/GO:0003707	51	8	2.80173	2.85538	0.00624388	0.0407101	2099;2104;3174;4929;5241;7025;7068;7101	geneontology_Molecular_Function_noRedundant	cg00964103;cg11358945;cg13790603;cg26139133;cg17774851;cg02062480;cg16570133;cg14772925;cg21784383;cg22419039;cg25975621;cg00194126;cg14811105;cg24120841;cg05171584;cg11813455
201	LI	GO:1901681	sulfur compound binding	http://amigo.geneontology.org/amigo/term/GO:1901681	214	21	11.7563	1.78628	0.00720548	0.0467365	33;652;1311;1490;1809;2255;2741;6146;6262;6422;6649;7148;11095;51363;56341;64094;64388;89792;129804;284654;340419	geneontology_Molecular_Function_noRedundant	cg13448605;cg25286333;cg00289546;cg16987524;cg02891686;cg17573292;cg02010196;cg13996155;cg10176110;cg10812186;cg24055029;cg15916004;cg19485202;cg03422911;cg15731815;cg19356905;cg00059225;cg08316825;cg14319409;cg15897310;cg14070647;cg22418909;cg00660608;cg03084724;cg09134593;cg09700701;cg21238818;cg23739862;cg18951977
202	LI	GO:0001653	peptide receptor activity	http://amigo.geneontology.org/amigo/term/GO:0001653	135	15	7.41634	2.02256	0.00723985	0.0467365	552;1910;2696;2834;2862;4883;4886;4887;4986;4988;10803;22986;23620;51289;64106	geneontology_Molecular_Function_noRedundant	cg17916490;cg21512644;cg25990647;cg00950971;cg18326021;cg10906284;cg00786084;cg06812991;cg18438777;cg03909500;cg05839235;cg12238343;cg17630392;cg05215925;cg10095242;cg13654588;cg02620013;cg06057566;cg16082401
203	LI	GO:0051260	protein homooligomerization	http://amigo.geneontology.org/amigo/term/GO:0051260	312	28	17.14	1.63361	0.00733456	0.0471146	33;88;114;220;1809;2741;2878;3135;3299;3739;3743;3747;3748;3749;3759;3787;4355;5315;6857;8001;8600;8989;22871;27012;56341;114897;171425;386617	geneontology_Biological_Process_noRedundant	cg11215976;cg13902210;cg00289546;cg05424071;cg10059660;cg02010196;cg03149560;cg18031134;cg18147485;cg26351229;cg08490115;cg13161658;cg15310492;cg14882054;cg06452665;cg13615592;cg26824516;cg19472078;cg05962092;cg06572160;cg03816707;cg07160746;cg27315556;cg12300353;cg00059225;cg08316825;cg14319409;cg17820459;cg12287358;cg01610488;cg06493386;cg03506489;cg05756220;cg22685409;cg11308277;cg20375220;cg2…
204	LI	GO:0002791	regulation of peptide secretion	http://amigo.geneontology.org/amigo/term/GO:0002791	430	36	23.6224	1.52398	0.00781002	0.0499229	43;114;116;150;152;1813;1815;2645;2696;3033;3625;3651;3670;3747;4825;4887;4988;5950;6422;6860;6992;7021;7447;7474;7855;8600;8660;9254;9515;23765;55107;55638;57824;80725;143425;222546	geneontology_Biological_Process_noRedundant	cg03602730;cg10943458;cg26325335;cg10417567;cg21512644;cg06875227;cg16318053;cg05563515;cg12892004;cg26249106;cg14871932;cg23276878;cg26351229;cg06154313;cg09607276;cg18560328;cg23881278;cg06452665;cg26299169;cg22320365;cg17059658;cg08065733;cg10979547;cg16688437;cg08514735;cg01150799;cg06812991;cg10235817;cg04225775;cg05215925;cg06117072;cg20979799;cg21317965;cg05927432;cg22418909;cg05329352;cg2…

## Sheet: 1F.NL1.ego
	type	geneSet	description	link	size	overlap	expect	enrichmentRatio	pValue	FDR	overlapId	database	userId
1	NL1	GO:0022803	passive transmembrane transporter activity	http://amigo.geneontology.org/amigo/term/GO:0022803	424	125	81.9091	1.52608	2.14838e-07	0.000261517	40;360;363;366;610;773;774;775;777;778;1134;1135;1142;1143;1179;1180;1186;1187;1261;1262;1268;1364;2558;2560;2562;2567;2568;2569;2697;2702;2705;2890;2902;2903;2904;3359;3739;3741;3746;3749;3750;3755;3756;3760;3762;3764;3766;3772;3779;3780;3783;3784;3785;5025;5026;6005;6262;6323;6327;6329;6330;6334;6335;6336;6339;6509;7222;7419;7439;7809;8912;9033;9256;9312;9635;9992;10052;10089;10369;10630;23704;…	geneontology_Molecular_Function_noRedundant	cg01522553;cg08894131;cg10093805;cg17589890;cg27058889;cg00316223;cg03695591;cg24372174;cg01651284;cg14155184;cg25709738;cg03799957;cg23293774;cg13846960;cg14009729;cg14040034;cg14220722;cg10370850;cg13145504;cg15475971;cg26345619;cg23189698;cg18730034;cg05042366;cg05185311;cg07482826;cg26727155;cg06151744;cg14886530;cg24069602;cg25034117;cg05369268;cg24900654;cg02778678;cg19977363;cg21959912;cg0…
2	NL1	GO:0042391	regulation of membrane potential	http://amigo.geneontology.org/amigo/term/GO:0042391	395	117	76.3068	1.53328	4.011e-07	0.000261517	18;40;148;207;208;287;288;477;480;598;610;637;773;774;775;777;948;1134;1135;1142;1143;1180;1268;1634;1742;1813;2259;2316;2550;2558;2560;2562;2567;2568;2569;2697;2702;2767;2852;2859;2890;2902;2903;2904;2915;3359;3728;3741;3746;3756;3760;3762;3764;3766;3783;3784;4137;4653;5025;5026;5590;5728;5831;5999;6262;6323;6327;6329;6330;6334;6335;6336;6511;6547;6548;6569;6622;7476;8912;9162;9294;9699;9775;999…	geneontology_Biological_Process_noRedundant	cg08894131;cg17589890;cg18383603;cg19308497;cg27507254;cg03695591;cg19282928;cg22112133;cg24372174;cg01651284;cg02776128;cg25915539;cg00028318;cg09519060;cg16364191;cg23293774;cg14009729;cg14040034;cg14220722;cg09472211;cg10041390;cg05577548;cg13145504;cg15475971;cg17125804;cg23246901;cg26345619;cg19831386;cg21822834;cg23388020;cg18730034;cg05042366;cg06151744;cg20239160;cg20441606;cg24069602;cg2…
3	NL1	GO:0031012	extracellular matrix	http://amigo.geneontology.org/amigo/term/GO:0031012	448	127	86.5455	1.46744	1.72621e-06	0.000750328	43;176;333;667;1000;1215;1277;1282;1291;1292;1293;1297;1302;1303;1306;1464;1508;1522;1634;1755;2152;2192;2199;2244;2246;2263;2266;2312;2615;3339;3698;3700;3908;3910;3915;3918;3959;4016;4053;4146;4153;4236;4321;4323;4324;4326;4327;4585;4653;4670;5118;5155;5212;5265;5270;5345;5549;5803;5949;6281;6649;6975;7007;7040;7041;7043;7047;7049;7052;7058;7076;7077;7079;7143;7148;7399;7422;7450;7476;7837;8292…	geneontology_Cellular_Component_noRedundant	cg18009325;cg03977084;cg18148498;cg24254377;cg08493265;cg16829674;cg20000088;cg22112133;cg09865015;cg21717958;cg06049932;cg06824720;cg10014874;cg11754914;cg12616421;cg16871667;cg21230578;cg21554399;cg27337194;cg07545535;cg10206873;cg02903822;cg04315434;cg26617637;cg14548542;cg05652602;cg17045790;cg19693869;cg03564009;cg14414203;cg16239257;cg27317046;cg26589485;cg14697425;cg22251017;cg04588969;cg1…
4	NL1	GO:1990351	transporter complex	http://amigo.geneontology.org/amigo/term/GO:1990351	308	93	59.5	1.56303	2.50911e-06	0.00081797	20;477;480;487;496;610;773;774;775;777;778;1134;1135;1142;1143;1180;1187;1261;1364;1741;1742;1804;2017;2558;2560;2562;2567;2568;2569;2890;2902;2903;2904;3359;3739;3741;3746;3749;3750;3755;3756;3760;3762;3764;3779;3780;3783;3784;3785;5144;6262;6323;6327;6329;6330;6334;6335;6336;6548;6900;7222;7439;8912;9033;9312;9992;10369;22908;22941;23704;27092;50944;53405;55107;55367;55584;55800;56262;57113;576…	geneontology_Cellular_Component_noRedundant	cg01522553;cg17589890;cg19308497;cg03695591;cg11467440;cg01651284;cg25709738;cg23293774;cg13846960;cg14009729;cg14040034;cg14220722;cg03375366;cg05577548;cg10370850;cg13145504;cg15475971;cg26345619;cg04098297;cg18730034;cg05042366;cg05185311;cg14886530;cg24069602;cg25034117;cg05369268;cg22626858;cg24900654;cg02778678;cg21959912;cg08884490;cg00524424;cg06526829;cg15200096;cg24376537;cg07022307;cg0…
5	NL1	GO:0099177	regulation of trans-synaptic signaling	http://amigo.geneontology.org/amigo/term/GO:0099177	402	112	77.6591	1.4422	1.63245e-05	0.00425744	18;43;136;148;177;477;575;773;774;815;991;999;1000;1142;1143;1268;1627;1742;1759;1813;1979;2048;2149;2259;2670;2771;2852;2890;2902;2903;2904;2912;2914;2915;2916;2917;3265;3269;3274;3749;3766;3908;4137;4885;4889;4908;4914;4920;5270;5334;5413;5575;5590;5641;5728;5802;5864;5908;5914;5999;6529;6547;6622;6810;6812;6860;6865;6900;7124;7143;7476;8398;8938;9145;9162;9294;9463;9699;9775;10369;10458;10636;…	geneontology_Biological_Process_noRedundant	cg01522553;cg06373377;cg25142390;cg08831077;cg12296552;cg21611775;cg22112133;cg06620397;cg27139941;cg11674231;cg08464177;cg14009729;cg14040034;cg14139008;cg14220722;cg09472211;cg10041390;cg23580024;cg05577548;cg10831684;cg17125804;cg23388020;cg07729303;cg08877672;cg20441606;cg24612059;cg25034117;cg05932799;cg22626858;cg08884490;cg00938039;cg01431830;cg07177379;cg09463984;cg09586034;cg09891066;cg1…
6	NL1	GO:0046873	metal ion transmembrane transporter activity	http://amigo.geneontology.org/amigo/term/GO:0046873	410	112	79.2045	1.41406	4.12086e-05	0.00782912	40;477;480;487;491;493;496;610;773;774;775;777;778;1268;2902;2903;2904;3739;3741;3746;3749;3750;3755;3756;3760;3762;3764;3766;3772;3779;3780;3783;3784;3785;5025;6262;6323;6327;6329;6330;6334;6335;6336;6339;6511;6512;6520;6524;6529;6531;6536;6547;6548;6569;6570;6575;6580;7036;7222;7922;8671;8912;9033;9154;9256;9312;9498;9990;9992;10089;10369;10686;10723;23516;23704;27092;29850;29985;51305;51393;54…	geneontology_Molecular_Function_noRedundant	cg01522553;cg07598082;cg17589890;cg19308497;cg03695591;cg12296552;cg21611775;cg01651284;cg10838500;cg17650028;cg12990392;cg13846960;cg14009729;cg14040034;cg14220722;cg13145504;cg15475971;cg27629023;cg23246901;cg26345619;cg04098297;cg23189698;cg23388020;cg05042366;cg05185311;cg24069602;cg25034117;cg05369268;cg17827583;cg24900654;cg02778678;cg19977363;cg21959912;cg00524424;cg06526829;cg15200096;cg0…
7	NL1	GO:0097060	synaptic membrane	http://amigo.geneontology.org/amigo/term/GO:0097060	411	112	79.3977	1.41062	4.60745e-05	0.00782912	148;286;287;288;491;493;575;775;815;1000;1008;1131;1132;1134;1135;1142;1143;1212;1268;1363;1496;1627;1741;1742;1759;1785;1813;2048;2149;2550;2558;2560;2562;2567;2568;2569;2852;2890;2902;2903;2904;2912;2914;2915;2916;2917;3359;3746;3756;3760;5728;5802;5818;6336;6511;6529;6531;6536;6547;6810;6812;6900;8516;8825;8828;9026;9162;9229;9454;9455;9463;9699;9743;10369;10458;10636;11336;11346;22849;22941;2…	geneontology_Cellular_Component_noRedundant	cg17589890;cg27182915;cg16576213;cg12296552;cg21611775;cg01651284;cg25915539;cg06620397;cg10838500;cg14454798;cg14808378;cg27139941;cg00028318;cg09519060;cg08464177;cg09897002;cg23293774;cg14009729;cg14139008;cg14220722;cg09472211;cg10041390;cg23580024;cg05577548;cg15475971;cg19642168;cg26345619;cg27405626;cg23388020;cg07918776;cg18730034;cg20441606;cg25034117;cg17510987;cg22626858;cg25780156;cg0…
8	NL1	GO:0050808	synapse organization	http://amigo.geneontology.org/amigo/term/GO:0050808	368	102	71.0909	1.43478	4.80314e-05	0.00782912	40;43;60;87;288;575;831;991;999;1000;1134;1282;1496;1627;1639;1741;1742;1813;1942;2017;2048;2064;2149;2902;2904;2915;3480;3586;3587;3643;4137;4914;5641;5728;5747;5802;5818;5864;6405;6622;6712;6900;7058;7124;7143;7476;8292;8404;8828;8927;8934;8997;9379;9463;9912;10013;10160;10369;10458;11079;11346;22941;23024;23114;23129;23191;23316;23394;23768;23769;25791;26045;50944;54434;54549;54583;55607;55638…	geneontology_Biological_Process_noRedundant	cg04862289;cg06373377;cg16576213;cg17727331;cg13282908;cg13308143;cg15628708;cg21637015;cg22112133;cg27139941;cg03060764;cg07005020;cg10206873;cg08464177;cg18581191;cg14009729;cg14220722;cg09472211;cg10041390;cg17282060;cg03375366;cg05577548;cg17112108;cg18390528;cg17125804;cg18893793;cg24458009;cg27149388;cg03564009;cg07729303;cg20441606;cg24612059;cg05932799;cg17510987;cg22626858;cg08884490;cg0…
9	NL1	GO:0035637	multicellular organismal signaling	http://amigo.geneontology.org/amigo/term/GO:0035637	162	52	31.2955	1.66158	6.97739e-05	0.0101095	287;288;444;477;487;491;493;775;1134;1143;1180;1760;2316;2697;2702;2852;2859;3270;3728;3741;3760;3762;3784;4099;4205;5025;5144;6262;6323;6327;6329;6330;6334;6335;6336;6547;6548;7143;8912;9992;10052;10345;10369;23114;23704;27092;29119;30845;55800;59272;59284;149461	geneontology_Biological_Process_noRedundant	cg04862289;cg08894131;cg18383603;cg27507254;cg03695591;cg19282928;cg25915539;cg13145504;cg26345619;cg23388020;cg15284457;cg05042366;cg20239160;cg24069602;cg25034117;cg06710981;cg19694850;cg08559914;cg18547980;cg05350839;cg07177379;cg09586034;cg11673687;cg14154186;cg19708201;cg23598089;cg03302801;cg04227743;cg09353052;cg10173787;cg11975793;cg14613979;cg18003659;cg19320612;cg01433520;cg05776787;cg0…
10	NL1	GO:0030055	cell-substrate junction	http://amigo.geneontology.org/amigo/term/GO:0030055	390	106	75.3409	1.40694	8.1527e-05	0.0104084	60;81;87;575;667;682;823;966;975;1000;1264;1464;1495;1535;1785;2017;2191;2261;2274;2316;2317;2318;2580;2697;2768;2783;2934;3339;3689;3691;3728;4026;4035;4323;4627;4739;4869;5159;5329;5747;5754;5829;5880;6122;6125;6160;6169;6175;6181;6188;6189;6205;6209;6222;6548;6840;7041;7052;7070;7106;7145;7408;8470;8516;8874;9124;9181;9260;9351;9754;9815;9902;10095;10979;11078;11135;11170;23114;23191;23224;233…	geneontology_Cellular_Component_noRedundant	cg01850541;cg03977084;cg04862289;cg24254377;cg12496156;cg21787249;cg07792858;cg12900690;cg14678430;cg08464177;cg17282060;cg01517776;cg03375366;cg19165216;cg13477548;cg16566899;cg14414203;cg07729303;cg16408537;cg02668822;cg19831935;cg20239160;cg23500559;cg24037380;cg21956150;cg04588969;cg19221500;cg00219303;cg06225154;cg07855639;cg02077027;cg18547980;cg20216854;cg02951134;cg05350839;cg11673687;cg1…
11	NL1	GO:0035924	cellular response to vascular endothelial growth factor stimulus	http://amigo.geneontology.org/amigo/term/GO:0035924	48	21	9.27273	2.26471	9.3267e-05	0.0104084	207;1634;2081;2324;2549;4641;4851;5156;5159;5970;7412;7422;7498;8828;10253;11156;25865;54567;57556;147372;153090	geneontology_Biological_Process_noRedundant	cg22369786;cg19831386;cg21822834;cg27544046;cg14905665;cg23820244;cg16838723;cg25002540;cg25064395;cg01220655;cg03660788;cg07260017;cg07263853;cg10497023;cg23496331;cg25373579;cg02059849;cg12107580;cg26849776;cg13613245;cg15753178;cg09801924;cg05179204;cg13562816;cg09900371;cg14157570;cg08464498;cg12779575;cg17112707;cg06889756
12	NL1	GO:0005201	extracellular matrix structural constituent	http://amigo.geneontology.org/amigo/term/GO:0005201	140	46	27.0455	1.70084	9.57825e-05	0.0104084	176;1277;1282;1291;1292;1293;1297;1302;1303;1306;1634;2192;2199;2244;2266;3339;3908;3910;3915;3918;4053;4146;4585;4586;5118;5549;6975;7007;7058;7148;7450;7837;8292;10418;10631;25890;64129;64856;79875;80781;83872;84467;150356;157869;255743;375790	geneontology_Molecular_Function_noRedundant	cg03977084;cg18148498;cg24254377;cg08493265;cg20000088;cg21717958;cg06049932;cg06824720;cg10014874;cg11754914;cg12616421;cg16871667;cg21230578;cg21554399;cg27337194;cg09690118;cg17045790;cg03564009;cg16239257;cg27317046;cg13902069;cg08414809;cg04559824;cg07947930;cg11721450;cg20103919;cg21451930;cg23819286;cg24117504;cg24875288;cg26433593;cg27510041;cg25306511;cg26278699;cg27451920;cg03443427;cg0…
13	NL1	GO:0034765	regulation of ion transmembrane transport	http://amigo.geneontology.org/amigo/term/GO:0034765	411	109	79.3977	1.37284	0.000186545	0.0170479	40;81;207;208;287;288;477;493;610;623;773;774;775;777;778;823;825;1180;1187;1393;1535;1612;1742;1785;1804;1813;2048;2149;2259;2316;2539;2702;2852;2859;2915;3270;3359;3739;3741;3746;3749;3750;3755;3756;3760;3762;3764;3766;3772;3779;3784;3785;4987;5031;5144;5728;5777;5999;6262;6323;6327;6329;6330;6334;6335;6336;6548;6569;6622;7040;7070;8398;8737;8912;9312;9992;10089;10345;10369;10681;10891;11151;22…	geneontology_Biological_Process_noRedundant	cg01522553;cg08894131;cg17589890;cg03695591;cg19282928;cg25915539;cg13143525;cg20705804;cg13846960;cg14040034;cg09472211;cg10041390;cg05577548;cg13145504;cg15475971;cg19642168;cg26345619;cg18129961;cg19831386;cg21822834;cg23189698;cg05042366;cg05185311;cg24069602;cg25034117;cg03284113;cg22626858;cg02778678;cg21959912;cg08884490;cg00524424;cg01924982;cg06526829;cg15200096;cg18547980;cg07177379;cg0…
14	NL1	GO:0030048	actin filament-based movement	http://amigo.geneontology.org/amigo/term/GO:0030048	128	42	24.7273	1.69853	0.000195192	0.0170479	81;287;477;775;2316;2626;2697;2702;3728;3741;3760;3762;3764;3784;4430;4621;4625;4627;4641;4643;4650;5144;6262;6323;6327;6330;6548;7140;7170;7273;7454;9992;10052;10630;23224;23704;29119;55800;85366;122786;147179;644150	geneontology_Biological_Process_noRedundant	cg08894131;cg03695591;cg25915539;cg18127003;cg13145504;cg17223748;cg26345619;cg02603003;cg16630259;cg20239160;cg06925836;cg18547980;cg07177379;cg11673687;cg14835484;cg17271677;cg19708201;cg04227743;cg09353052;cg09760210;cg10939966;cg11975793;cg26353176;cg23176309;cg14354418;cg17423071;cg04563671;cg05269359;cg05406749;cg16911576;cg19469189;cg21659910;cg13220569;cg13711063;cg15083678;cg23068476;cg0…
15	NL1	GO:0099565	chemical synaptic transmission, postsynaptic	http://amigo.geneontology.org/amigo/term/GO:0099565	101	35	19.5114	1.79383	0.000198752	0.0170479	18;207;1134;1135;1142;1143;1742;1813;2562;2902;2903;2904;5025;5026;5590;5728;5999;6622;7476;9162;9294;9699;9775;10458;22941;22999;23316;50944;54434;55584;55607;56853;57502;85358;124925	geneontology_Biological_Process_noRedundant	cg22112133;cg01651284;cg23293774;cg14009729;cg14220722;cg09472211;cg10041390;cg05577548;cg17125804;cg19831386;cg21822834;cg18730034;cg06151744;cg20441606;cg22626858;cg08884490;cg00938039;cg09891066;cg11754482;cg15923350;cg16644344;cg18003659;cg01681236;cg03036057;cg09416203;cg13138446;cg21146652;cg06840801;cg07054263;cg14750367;cg06210871;cg16845257;cg00736915;cg00877739;cg06705947;cg13208413;cg1…
16	NL1	GO:0043235	receptor complex	http://amigo.geneontology.org/amigo/term/GO:0043235	364	98	70.3182	1.39367	0.000216211	0.0170479	117;683;919;948;1134;1135;1142;1143;1741;1742;2041;2048;2050;2051;2064;2261;2263;2324;2492;2550;2558;2560;2562;2567;2568;2569;2674;2861;2890;2902;2903;2904;2917;3329;3359;3480;3566;3590;3643;3682;3683;3689;3691;3821;3824;3977;4035;4041;4851;4854;4914;4920;5156;5159;5361;5362;5777;5799;6256;7036;7049;7075;7186;8516;8737;8828;9033;9244;10077;10154;10369;22853;22908;22941;23129;23654;27092;50944;517…	geneontology_Cellular_Component_noRedundant	cg06469252;cg17326835;cg24565395;cg00997699;cg04902265;cg11467440;cg12252443;cg21637015;cg01651284;cg21717958;cg00028318;cg09519060;cg13143525;cg23293774;cg14009729;cg14220722;cg05577548;cg07758428;cg09785033;cg12884141;cg13477548;cg16566899;cg18730034;cg00090800;cg24037380;cg25034117;cg22626858;cg19221500;cg08884490;cg23250973;cg24376537;cg00308438;cg00925953;cg00987513;cg01431830;cg07842386;cg0…
17	NL1	GO:0034330	cell junction organization	http://amigo.geneontology.org/amigo/term/GO:0034330	269	76	51.9659	1.4625	0.000222251	0.0170479	60;81;87;287;667;999;1000;1002;1003;1004;1008;1016;1495;1636;1828;2017;2039;2149;2316;2318;2697;2702;2705;3691;3728;3801;3915;3918;4323;4641;4653;5583;5728;5747;5818;5908;6281;6548;6904;7040;7043;7070;7124;7145;7408;7422;8874;9647;10052;10420;10979;11170;11187;11228;22998;23114;23332;23705;25930;54549;55679;55765;57493;57502;59272;59341;64405;79778;79977;83605;83660;143162;144100;149461;221935;26…	geneontology_Biological_Process_noRedundant	cg04862289;cg08894131;cg18383603;cg27507254;cg27633763;cg12496156;cg25915539;cg03060764;cg07005020;cg12900690;cg14678430;cg26754824;cg09472211;cg10041390;cg03375366;cg24385632;cg14414203;cg16408537;cg27309702;cg10468385;cg15853299;cg20239160;cg24037380;cg00938039;cg08559914;cg18547980;cg23646109;cg25549758;cg03607993;cg05350839;cg08480011;cg11673687;cg13419869;cg13445177;cg14154186;cg21451930;cg2…
18	NL1	GO:0016323	basolateral plasma membrane	http://amigo.geneontology.org/amigo/term/GO:0016323	198	59	38.25	1.54248	0.000240221	0.0171636	286;287;288;360;366;493;525;667;768;947;975;1000;1131;1364;1496;1741;2064;3177;3766;3784;4035;4640;4641;5031;5155;6548;6573;6580;6768;6810;7369;7439;7809;8671;8825;9356;9376;9381;9635;9843;9990;10630;10861;10998;23705;54106;57216;64284;65009;83481;115111;123264;143162;146894;149461;200931;200958;338328;375611	geneontology_Cellular_Component_noRedundant	cg18383603;cg27058889;cg27507254;cg03269045;cg16576213;cg02776128;cg25915539;cg09897002;cg01517776;cg05721705;cg13145504;cg15298666;cg24151204;cg13477548;cg16566899;cg10587888;cg24376537;cg06160669;cg07318372;cg08641561;cg11673687;cg17271677;cg17424433;cg17439800;cg23598089;cg24502766;cg20070985;cg25429150;cg13380109;cg21748136;cg22891161;cg19850370;cg05314142;cg23592735;cg23630248;cg02874145;cg1…
19	NL1	GO:0003013	circulatory system process	http://amigo.geneontology.org/amigo/term/GO:0003013	454	118	87.7045	1.34543	0.000250083	0.0171636	18;40;112;136;148;207;287;367;444;477;487;491;493;623;774;775;947;1131;1215;1268;1401;1522;1535;1579;1584;1636;1760;1813;1889;2028;2149;2244;2266;2316;2548;2626;2697;2702;2771;2784;2852;3043;3269;3270;3274;3352;3728;3741;3760;3762;3764;3779;3784;3952;4041;4205;4625;4883;4987;5025;5144;5155;5331;5345;5465;5467;5973;5999;6262;6323;6327;6330;6336;6426;6446;6518;6547;6548;6865;6915;7040;7068;7140;727…	geneontology_Biological_Process_noRedundant	cg13974562;cg08894131;cg03695591;cg08831077;cg25915539;cg18127003;cg14040034;cg07758428;cg12884141;cg13145504;cg17223748;cg26345619;cg18129961;cg19831386;cg21822834;cg23388020;cg15284457;cg05042366;cg10468385;cg20239160;cg06710981;cg17103088;cg08559914;cg10164191;cg13338084;cg18547980;cg00023024;cg01780990;cg05147692;cg06159980;cg06160669;cg07177379;cg07318372;cg11673687;cg11754482;cg12060132;cg1…
20	NL1	GO:0048008	platelet-derived growth factor receptor signaling pathway	http://amigo.geneontology.org/amigo/term/GO:0048008	51	21	9.85227	2.13149	0.000263288	0.0171664	2152;2155;4035;4643;5154;5155;5156;5159;5728;5739;6622;7422;9026;9146;9860;10636;56034;59338;65009;80310;84159	geneontology_Biological_Process_noRedundant	cg09472211;cg10041390;cg13477548;cg16566899;cg27405626;cg17310611;cg19937331;cg01681236;cg15957807;cg16838723;cg25064395;cg07260017;cg15614042;cg23496331;cg25373579;cg17563229;cg00676728;cg00928816;cg07520810;cg13958324;cg14789659;cg16389209;cg20746552;cg04228039;cg02025034;cg04558707;cg27534833;cg21367957;cg11550865;cg08229468;cg00131871;cg04057485;cg12503846
21	NL1	GO:0042383	sarcolemma	http://amigo.geneontology.org/amigo/term/GO:0042383	130	42	25.1136	1.6724	0.000284663	0.0176762	148;286;287;288;477;493;682;775;825;1000;1180;1291;1292;1293;1837;2251;2318;2806;3760;3762;3764;3856;3908;5152;6262;6323;6517;6518;6547;6548;7043;7412;10400;23336;27092;59284;64091;79147;80024;84033;113146;124093	geneontology_Cellular_Component_noRedundant	cg25915539;cg12900690;cg14678430;cg09897002;cg23246901;cg26345619;cg23388020;cg06624121;cg13147246;cg25034117;cg13902069;cg00311303;cg07177379;cg08621574;cg11673687;cg19708201;cg21272576;cg23598089;cg27264894;cg27544046;cg04227743;cg09353052;cg26278699;cg27451920;cg19868730;cg23621912;cg08710861;cg09336628;cg15211486;cg24606273;cg02519717;cg19109397;cg19469189;cg05777594;cg13711063;cg15083678;cg2…
22	NL1	GO:0098656	anion transmembrane transport	http://amigo.geneontology.org/amigo/term/GO:0098656	252	71	48.6818	1.45845	0.000383618	0.0227381	32;207;208;366;477;1179;1180;1186;1187;1364;1374;2558;2560;2562;2567;2568;2569;2915;3766;5999;6509;6511;6512;6520;6536;6566;6568;6569;6573;6575;7419;7439;7809;8671;8737;9356;9376;9498;9635;9990;10630;10723;10861;10998;11136;51449;53405;55107;55117;55367;56262;58526;60386;80727;80736;84255;84561;84889;94015;115111;121260;124565;124935;130497;144453;151258;200959;284129;285641;340024;375611	geneontology_Biological_Process_noRedundant	cg26162147;cg27058889;cg02776128;cg17650028;cg13143525;cg25709738;cg03799957;cg12990392;cg03631743;cg05721705;cg10370850;cg27629023;cg15324978;cg19831386;cg21822834;cg18730034;cg07482826;cg26727155;cg14886530;cg18405360;cg21713885;cg00829575;cg18633002;cg07177379;cg09931724;cg11754482;cg14021961;cg15821401;cg15923350;cg17271677;cg17424433;cg18046365;cg19706472;cg24502766;cg00954878;cg05339727;cg1…
23	NL1	GO:0003014	renal system process	http://amigo.geneontology.org/amigo/term/GO:0003014	105	35	20.2841	1.72549	0.00046126	0.0261514	108;111;112;115;148;360;947;1143;1364;1535;1579;1813;2149;2702;2771;2934;3043;3784;4643;4883;4987;5155;5345;5575;5585;5641;6446;6927;8529;9356;51763;63929;66002;81285;196883	geneontology_Biological_Process_noRedundant	cg08894131;cg17824363;cg05721705;cg13145504;cg12060132;cg12651712;cg17439800;cg12996903;cg14214834;cg01005365;cg16434306;cg25996586;cg08640361;cg02874145;cg03423395;cg06385757;cg17787108;cg02519717;cg14076923;cg14473416;cg16845257;cg18764164;cg25918833;cg12712768;cg15056189;cg09963856;cg16106068;cg19707326;cg00061860;cg11550865;cg06422261;cg13574337;cg21458932;cg24516799;cg00159799;cg02824980;cg1…
24	NL1	GO:0045177	apical part of cell	http://amigo.geneontology.org/amigo/term/GO:0045177	344	91	66.4545	1.36936	0.000666018	0.036187	177;287;363;525;947;948;1000;1364;1464;1535;1579;1828;1896;2028;2064;2191;2694;2697;2778;3705;3741;4257;4430;4582;4640;4851;5002;5031;5144;5159;5337;5562;5590;5641;5728;5747;6518;6520;6548;6568;6569;6573;6712;6997;7070;7369;7399;7412;8470;8516;8529;9026;9351;9455;10004;10312;10630;11136;22941;23255;23370;23418;23704;50506;50617;51421;53841;54106;54825;55107;55630;55811;57216;57619;59341;63826;642…	geneontology_Cellular_Component_noRedundant	cg03695591;cg11467440;cg26289049;cg25915539;cg17650028;cg09472211;cg10041390;cg03886085;cg05577548;cg10370850;cg17112108;cg27629023;cg27405626;cg02668822;cg21713885;cg09241929;cg19640589;cg20780119;cg08205865;cg08542181;cg08641561;cg09891066;cg11673687;cg12060132;cg12651712;cg13940125;cg16644344;cg17271677;cg17439800;cg18804777;cg21272576;cg27544046;cg00705576;cg03591467;cg08453096;cg09760210;cg1…
25	NL1	GO:0043292	contractile fiber	http://amigo.geneontology.org/amigo/term/GO:0043292	208	59	40.1818	1.46833	0.000953998	0.0491162	81;87;148;286;287;288;493;667;775;825;2274;2316;2317;2318;3270;3728;3741;3764;3856;4077;4621;4625;5175;6262;6323;6334;6840;7079;7140;7170;7273;8470;8735;8736;9124;9172;9997;10049;10979;11155;11346;22927;23224;23336;23345;23363;27295;27302;55800;58498;84033;84665;84700;85366;113146;118461;171024;202333;255743	geneontology_Cellular_Component_noRedundant	cg21717958;cg25915539;cg08620789;cg12900690;cg14678430;cg21010435;cg09897002;cg22740895;cg02879656;cg17223748;cg26345619;cg02603003;cg11312462;cg15109179;cg20239160;cg26465331;cg02935272;cg18547980;cg00311303;cg08621574;cg14835484;cg19708201;cg23598089;cg27264894;cg02938449;cg09310186;cg09353052;cg10635061;cg10939966;cg11308639;cg15768886;cg20962039;cg06313433;cg14843337;cg02991753;cg08988420;cg1…
26	NL1	GO:0046717	acid secretion	http://amigo.geneontology.org/amigo/term/GO:0046717	101	33	19.5114	1.69132	0.000979311	0.0491162	18;366;1579;1636;1813;2912;2917;3274;3784;3952;4889;4987;5025;5320;5864;6446;6511;6512;6529;6536;6622;6812;6860;7032;8398;8529;9026;30814;50640;64600;115111;123264;200931	geneontology_Biological_Process_noRedundant	cg12296552;cg21611775;cg13145504;cg27405626;cg10468385;cg05932799;cg02860199;cg07371323;cg11177550;cg12060132;cg12651712;cg15821401;cg18046365;cg19706472;cg02738298;cg07751325;cg21748136;cg01681236;cg22520372;cg18371750;cg08640361;cg06987369;cg19275220;cg12750031;cg00552574;cg16845257;cg00736915;cg02025034;cg27534833;cg10638604;cg13796110;cg17821664;cg02040387;cg02261408;cg04199256;cg21881537;cg1…

## Sheet: 1F.NL2.ego
	type	geneSet	description	link	size	overlap	expect	enrichmentRatio	pValue	FDR	overlapId	database	userId
1	NL2	GO:0061564	axon development	http://amigo.geneontology.org/amigo/term/GO:0061564	470	174	86.6669	2.00769	0	0	107;288;323;348;351;575;627;655;885;1000;1009;1268;1400;1496;1630;1749;1808;1813;1826;1949;1959;2044;2045;2046;2047;2049;2064;2115;2131;2253;2258;2263;2297;2335;2549;2636;2637;2668;2674;2675;2676;2736;2886;2887;2902;3199;3670;3688;3725;3730;3975;4009;4131;4133;4147;4685;4741;4747;4825;4884;4902;4915;4916;4917;4929;5015;5076;5080;5293;5454;5457;5458;5459;5727;5797;5800;5802;5803;5909;5979;6091;609…	geneontology_Biological_Process_noRedundant	cg02156712;cg03723938;cg13277716;cg13645113;cg18396832;cg00758069;cg09822538;cg09912667;cg12033075;cg13428480;cg13437164;cg14662355;cg16399136;cg18115627;cg20967975;cg21694350;cg21996227;cg24085946;cg24588482;cg26841013;cg00050984;cg01419831;cg04882233;cg13895867;cg13906811;cg15765724;cg19052355;cg19707040;cg22367989;cg04248446;cg04394267;cg06020130;cg07467520;cg10529387;cg12378187;cg12622139;cg1…
2	NL2	GO:0098793	presynapse	http://amigo.geneontology.org/amigo/term/GO:0098793	463	164	85.3761	1.92091	0	0	60;114;116;148;152;273;321;351;491;547;627;776;783;796;846;885;1000;1006;1008;1103;1129;1131;1137;1258;1268;1272;1488;1496;1812;1813;1949;2030;2066;2550;2555;2558;2572;2741;2752;2823;2897;2898;2900;2901;2902;2903;2913;2914;2916;2917;2918;2983;3736;3737;3738;3746;3747;3748;3756;3760;3765;3776;4311;4747;4842;4908;4915;4923;4985;4986;4988;5028;5071;5100;5138;5142;5179;5413;5764;5798;5802;5867;6506;6…	geneontology_Cellular_Component_noRedundant	cg21142738;cg00046625;cg00758069;cg03987199;cg08105352;cg09177131;cg09822538;cg11158057;cg13985485;cg15389472;cg15580417;cg18935813;cg19715410;cg20489026;cg22594309;cg23349790;cg25201881;cg26841013;cg01382864;cg01454215;cg03970036;cg05311412;cg09606941;cg12276123;cg13536757;cg13906811;cg14613271;cg19707040;cg26529376;cg00100892;cg02108850;cg05970311;cg06681566;cg09462808;cg09465746;cg11021744;cg1…
3	NL2	GO:0002009	morphogenesis of an epithelium	http://amigo.geneontology.org/amigo/term/GO:0002009	459	181	84.6385	2.13851	0	0	220;388;634;650;652;655;768;846;977;1289;1482;1512;1739;1909;1956;1969;2045;2099;2138;2253;2255;2260;2263;2294;2295;2297;2304;2487;2535;2626;2637;2668;2736;3169;3207;3217;3237;3239;3280;3400;3491;3549;3651;3975;4040;4070;4208;4478;4488;4522;4776;5076;5100;5241;5629;5727;5914;5979;6262;6299;6422;6423;6495;6591;6608;6659;6662;6664;6722;6768;6788;6862;6909;6910;6926;6928;6939;6943;7020;7041;7042;705…	geneontology_Biological_Process_noRedundant	cg00667789;cg04552500;cg10827893;cg11806528;cg11835068;cg12475759;cg13428480;cg13443627;cg13786801;cg13984515;cg18375860;cg23992410;cg24588482;cg24851854;cg25347098;cg26841013;cg04037038;cg04043795;cg04882233;cg08473199;cg08911275;cg08957652;cg10708221;cg12529672;cg12565637;cg13895867;cg15262317;cg15765724;cg16236766;cg16877924;cg17178336;cg19052355;cg20008332;cg20926035;cg21875802;cg23246885;cg2…
4	NL2	GO:0031012	extracellular matrix	http://amigo.geneontology.org/amigo/term/GO:0031012	448	158	82.6102	1.9126	0	0	176;348;655;977;1000;1012;1101;1277;1278;1284;1285;1289;1290;1297;1298;1302;1303;1305;1307;1311;1404;1462;1463;1464;1490;1508;1690;1739;1991;2152;2192;2200;2201;2202;2255;2262;2263;2335;2662;3383;3490;3491;3549;3574;3730;3909;3910;3912;4015;4016;4017;4054;4147;4185;4313;4318;4324;4325;4326;4693;4856;4982;5046;5155;5315;5764;5803;5806;6383;6422;6423;6649;7041;7042;7044;7045;7052;7058;7148;7373;747…	geneontology_Cellular_Component_noRedundant	cg00650640;cg02156712;cg03723938;cg13277716;cg16141678;cg18396832;cg22698358;cg07143532;cg13496323;cg13788537;cg13984515;cg16721191;cg18107144;cg24395801;cg26011014;cg26833120;cg08957652;cg09118932;cg12565637;cg13951042;cg16118212;cg17178336;cg18572413;cg20792735;cg22994281;cg23665824;cg25181651;cg25908985;cg26355577;cg27629977;cg00387704;cg04394267;cg04426311;cg09688601;cg11427510;cg12622139;cg1…
5	NL2	GO:0001228	DNA-binding transcription activator activity, RNA polymerase II-specific	http://amigo.geneontology.org/amigo/term/GO:0001228	421	167	77.6314	2.15119	0	0	668;860;1052;1482;1628;1746;1749;1761;1879;1959;1961;2034;2099;2104;2115;2294;2295;2296;2297;2303;2306;2313;2354;2494;2626;2637;2649;2736;3131;3169;3174;3195;3196;3198;3204;3206;3213;3217;3221;3223;3226;3227;3229;3232;3234;3236;3239;3663;3664;3670;3725;4005;4009;4097;4208;4211;4212;4223;4487;4613;4654;4760;4761;4808;4929;4990;5013;5015;5075;5080;5083;5089;5241;5307;5308;5324;5326;5454;5457;5458;5…	geneontology_Molecular_Function_noRedundant	cg00989853;cg04552500;cg09509183;cg14662355;cg17449954;cg18394216;cg19233405;cg22338127;cg24106636;cg25204440;cg25979559;cg00768993;cg02764245;cg04043795;cg04882233;cg05165940;cg05666120;cg08911275;cg09462924;cg10640333;cg11433622;cg11528849;cg11969556;cg13895765;cg13895867;cg15765724;cg15862215;cg16640855;cg19052355;cg20008332;cg20539752;cg20926035;cg21185289;cg21875802;cg22061628;cg22650617;cg2…
6	NL2	GO:0097060	synaptic membrane	http://amigo.geneontology.org/amigo/term/GO:0097060	411	166	75.7874	2.19034	0	0	88;107;114;148;152;286;288;491;575;776;869;1000;1006;1008;1129;1131;1136;1137;1143;1145;1268;1272;1305;1363;1410;1496;1630;1739;1812;1813;1814;1949;2045;2066;2550;2554;2555;2557;2558;2560;2561;2566;2572;2693;2741;2743;2823;2891;2893;2895;2897;2898;2900;2901;2902;2903;2904;2905;2906;2911;2913;2914;2915;2916;2917;2918;3361;3688;3736;3737;3738;3745;3746;3747;3748;3751;3752;3756;3760;3761;3765;3778;4…	geneontology_Cellular_Component_noRedundant	cg21142738;cg00758069;cg00852622;cg01800926;cg03971555;cg03987199;cg08105352;cg09177131;cg09822538;cg11158057;cg13985485;cg15487867;cg15580417;cg18935813;cg19715410;cg20489026;cg21290042;cg23349790;cg23730181;cg25201881;cg26985289;cg27399414;cg12276123;cg13906811;cg19707040;cg20792735;cg22367989;cg23665824;cg26355577;cg27629977;cg00100892;cg05075118;cg05970311;cg06020130;cg06288251;cg09465746;cg1…
7	NL2	GO:0048568	embryonic organ development	http://amigo.geneontology.org/amigo/term/GO:0048568	410	174	75.603	2.30149	0	0	220;257;430;579;652;655;668;860;1028;1045;1290;1482;1739;1746;1749;1750;1956;1969;2019;2020;2034;2138;2200;2201;2202;2253;2255;2260;2263;2294;2295;2296;2304;2487;2535;2626;2637;2668;2736;3167;3198;3199;3204;3207;3213;3217;3218;3221;3225;3227;3232;3235;3236;3280;3399;3481;3491;3549;3791;3815;3856;3880;3975;4040;4208;4254;4325;4487;4522;4760;4762;5013;5076;5080;5155;5396;5426;5456;5459;5629;5727;59…	geneontology_Biological_Process_noRedundant	cg07674139;cg11194545;cg20373036;cg26968501;cg00955828;cg04363624;cg04552500;cg04907523;cg10026317;cg10730174;cg10827893;cg13428480;cg13984515;cg18375860;cg23992410;cg24588482;cg25347098;cg25764899;cg26841013;cg00768993;cg04037038;cg04043795;cg04739647;cg04882233;cg05165940;cg06704122;cg08957652;cg10640333;cg11528849;cg12529672;cg12565637;cg13895867;cg14601038;cg15262317;cg15765724;cg15862215;cg1…
8	NL2	GO:0007389	pattern specification process	http://amigo.geneontology.org/amigo/term/GO:0007389	404	182	74.4967	2.44306	0	0	257;429;444;579;650;652;655;1045;1482;1745;1746;1959;2016;2018;2019;2066;2128;2138;2253;2255;2260;2263;2294;2296;2297;2622;2626;2637;2668;2736;3087;3169;3170;3199;3204;3206;3207;3213;3217;3218;3221;3223;3224;3225;3226;3227;3229;3232;3234;3235;3236;3237;3238;3239;3280;3549;3670;3975;4040;4090;4091;4208;4223;4487;4488;4760;4762;4821;4825;5013;5015;5046;5075;5076;5080;5081;5089;5100;5308;5727;5992;6…	geneontology_Biological_Process_noRedundant	cg18634060;cg23353205;cg04552500;cg05052324;cg07536847;cg10512745;cg10776919;cg11428724;cg11806528;cg13210260;cg13428480;cg13969001;cg16732616;cg17907238;cg18124063;cg21170920;cg24588482;cg25191628;cg26841013;cg27265170;cg00768993;cg01419831;cg03964958;cg04739647;cg04882233;cg05165940;cg06704122;cg07936950;cg08911275;cg08957652;cg10136354;cg10640333;cg10709593;cg11528849;cg11969556;cg12529672;cg1…
9	NL2	GO:0099177	regulation of trans-synaptic signaling	http://amigo.geneontology.org/amigo/term/GO:0099177	402	159	74.1279	2.14494	0	0	107;114;116;136;148;321;348;351;575;627;766;773;776;783;816;869;999;1000;1009;1129;1136;1137;1143;1268;1630;1812;1813;1814;1815;1816;1949;1956;1959;2047;2259;2668;2670;2693;2752;2771;2895;2897;2898;2900;2901;2902;2903;2904;2905;2906;2911;2913;2914;2915;2916;2917;2918;2982;2983;3688;3706;3745;3815;4208;4761;4776;4884;4887;4889;4908;4915;4923;5021;5028;5071;5413;5575;5764;5802;5914;5923;5999;6507;6…	geneontology_Biological_Process_noRedundant	cg21142738;cg00758069;cg01800926;cg03971555;cg09822538;cg15389472;cg26841013;cg26985289;cg27399414;cg01454215;cg13906811;cg20792735;cg23665824;cg26355577;cg27629977;cg00100892;cg05075118;cg06288251;cg09465746;cg10109500;cg11021744;cg11902004;cg13142700;cg15987088;cg19385628;cg20626645;cg20944305;cg21425099;cg23405575;cg02192967;cg06672737;cg10208370;cg11935854;cg16700392;cg17397631;cg18129755;cg1…
10	NL2	GO:0042391	regulation of membrane potential	http://amigo.geneontology.org/amigo/term/GO:0042391	395	144	72.8371	1.97702	0	0	40;88;116;148;288;351;773;776;777;783;857;869;885;1080;1136;1137;1143;1145;1180;1268;1739;1812;1813;1815;1824;2030;2257;2258;2259;2550;2554;2555;2557;2558;2560;2561;2566;2741;2743;2776;2895;2898;2901;2902;2903;2904;2905;2906;2911;2915;3725;3728;3736;3737;3741;3745;3746;3747;3751;3752;3756;3757;3759;3760;3762;3775;3776;3778;3781;3791;4208;4544;4887;4915;4916;4923;4985;4988;5071;5172;5764;5999;6262…	geneontology_Biological_Process_noRedundant	cg13645113;cg21142738;cg00777689;cg00852622;cg03987199;cg18375860;cg18935813;cg19715410;cg21290042;cg23242863;cg25130381;cg12276123;cg13906811;cg14165051;cg00100892;cg05075118;cg06288251;cg12412079;cg12727529;cg15048660;cg16376000;cg18780257;cg19507527;cg20626645;cg21327694;cg22934295;cg23207710;cg24668089;cg02192967;cg07813249;cg07893544;cg08712866;cg09812070;cg10208370;cg10740902;cg11163620;cg1…
11	NL2	GO:0050808	synapse organization	http://amigo.geneontology.org/amigo/term/GO:0050808	368	144	67.8583	2.12207	0	0	40;60;288;348;351;575;576;577;627;783;816;831;869;999;1000;1006;1488;1496;1501;1739;1812;1813;1826;2045;2047;2049;2064;2066;2668;2693;2743;2823;2895;2902;2904;2915;3084;3480;3643;3706;4009;4208;4747;4761;4776;4915;4916;5021;5098;5100;5457;5764;5789;5800;5802;6092;6405;6495;6585;6620;6622;6853;7058;7074;7162;7474;7476;7477;7855;8292;8321;8326;8499;8828;9118;9378;9456;9723;9806;9863;10160;10163;103…	geneontology_Biological_Process_noRedundant	cg21142738;cg00758069;cg01800926;cg03116642;cg03971555;cg09822538;cg14662355;cg16704678;cg23349790;cg24085946;cg26841013;cg26985289;cg27399414;cg13536757;cg13906811;cg15262317;cg19707040;cg20792735;cg22367989;cg23665824;cg26355577;cg27629977;cg00100892;cg01821557;cg04248446;cg04394267;cg04426311;cg05075118;cg06020130;cg06288251;cg10109500;cg12622139;cg15361065;cg15987088;cg16382256;cg16718624;cg1…
12	NL2	GO:0030900	forebrain development	http://amigo.geneontology.org/amigo/term/GO:0030900	354	142	65.2768	2.17535	0	0	116;220;238;351;429;547;552;650;652;999;1000;1745;1746;1749;1812;1813;1902;1956;2016;2018;2044;2049;2066;2131;2253;2255;2258;2260;2263;2637;2736;2775;2902;3084;3280;3361;3400;3670;3736;3746;3747;3912;3975;4009;4040;4487;4747;4760;4915;4929;5013;5015;5021;5080;5307;5308;5453;5454;5455;5456;5457;5592;5629;5764;5802;5914;5915;5992;6091;6092;6299;6506;6531;6547;6585;6586;6608;6656;6657;6722;6751;6752…	geneontology_Biological_Process_noRedundant	cg13645113;cg20373036;cg26968501;cg10512745;cg10776919;cg10827893;cg11806528;cg13210260;cg14662355;cg16732616;cg23992410;cg25191628;cg25347098;cg26841013;cg27265170;cg00768993;cg01419831;cg04882233;cg05165940;cg06905692;cg07214164;cg07936950;cg10136354;cg10640333;cg10709593;cg10785443;cg11014373;cg11528849;cg13895867;cg15765724;cg15862215;cg16640855;cg18277754;cg18704110;cg19052355;cg22061628;cg2…
13	NL2	GO:0001655	urogenital system development	http://amigo.geneontology.org/amigo/term/GO:0001655	312	123	57.5321	2.13794	0	0	185;359;650;652;655;947;1028;1285;1396;1512;1592;1739;2018;2045;2049;2099;2138;2200;2253;2255;2260;2263;2294;2296;2297;2668;2736;3037;3169;3207;3217;3227;3237;3239;3280;3399;3400;3975;4070;4072;4090;4091;4208;4311;4326;4643;4868;5076;5155;5324;5455;5629;5727;5800;5914;5915;5950;5979;6092;6299;6422;6492;6495;6608;6659;6662;6664;6928;6943;7020;7021;7042;7471;7474;7477;7482;7484;7490;7827;8516;8549;…	geneontology_Biological_Process_noRedundant	cg00667789;cg02388865;cg06515144;cg08920610;cg10827893;cg11806528;cg13428480;cg13443627;cg13786801;cg16115720;cg17449954;cg20701486;cg23992410;cg24588482;cg24851854;cg25347098;cg02348634;cg04043795;cg04882233;cg07214164;cg08911275;cg11014373;cg13951042;cg20008332;cg20926035;cg21875802;cg22856324;cg22994281;cg23291301;cg25517810;cg02108850;cg04248446;cg04394267;cg04807594;cg12622139;cg14750844;cg1…
14	NL2	GO:0098742	cell-cell adhesion via plasma-membrane adhesion molecules	http://amigo.geneontology.org/amigo/term/GO:0098742	252	112	46.4682	2.41025	0	0	634;650;869;999;1000;1001;1005;1006;1008;1009;1012;1016;1365;1366;1824;1825;1826;2195;2895;3383;3688;5098;5099;5100;5101;5789;5793;5797;5801;5802;5817;5979;6091;6092;7042;7122;9074;9076;9314;9378;9620;9708;9752;10205;10686;11122;22854;22865;22871;22883;23022;26011;26025;26167;27253;28316;29930;54538;54798;55714;56098;56100;56101;56102;56104;56105;56107;56109;56110;56111;56113;56114;56121;56122;56…	geneontology_Biological_Process_noRedundant	cg00758069;cg01800926;cg03971555;cg09822538;cg13496323;cg13788537;cg16721191;cg20967975;cg23349790;cg26985289;cg27399414;cg13906811;cg00100892;cg04248446;cg06020130;cg07467520;cg07661818;cg08770122;cg08855568;cg09472360;cg16718624;cg17189465;cg21425099;cg22126211;cg24784794;cg27363829;cg02043159;cg02562431;cg13624385;cg13658542;cg17504999;cg20007130;cg22051345;cg23901852;cg00281842;cg01202150;cg0…
15	NL2	GO:0097485	neuron projection guidance	http://amigo.geneontology.org/amigo/term/GO:0097485	250	104	46.0994	2.25599	0	0	323;351;627;655;1400;1630;1749;1808;1826;1949;1959;2044;2045;2046;2047;2049;2064;2115;2131;2253;2297;2549;2636;2637;2668;2674;2675;2676;2736;2886;2887;3199;3670;3730;3975;4009;4147;4902;4917;5015;5080;5293;5458;5459;5727;5797;5800;5909;5979;6091;6092;6324;6405;6585;6586;6608;7080;7474;8022;8633;8660;8828;9037;9048;9241;9353;9355;9369;9378;9638;9723;10500;10512;10716;10752;11023;23022;23114;23768;…	geneontology_Biological_Process_noRedundant	cg02156712;cg03723938;cg13277716;cg18396832;cg12033075;cg13428480;cg13437164;cg14662355;cg16399136;cg18115627;cg20967975;cg21694350;cg21996227;cg24085946;cg24588482;cg26841013;cg01419831;cg04882233;cg13895867;cg13906811;cg15765724;cg19052355;cg22367989;cg04248446;cg04394267;cg07467520;cg10529387;cg12378187;cg12622139;cg15361065;cg16382256;cg16718624;cg17189465;cg17553300;cg20072171;cg21145524;cg2…
16	NL2	GO:0060485	mesenchyme development	http://amigo.geneontology.org/amigo/term/GO:0060485	247	108	45.5462	2.37122	0	0	58;70;650;652;655;1277;1482;1908;1909;1910;2066;2253;2255;2260;2263;2294;2295;2296;2297;2335;2487;2626;2637;2651;2668;3037;3084;3169;3170;3280;3670;4017;4040;4208;4254;4487;4488;4846;4902;5075;5076;5308;5979;6091;6092;6405;6422;6423;6495;6591;6608;6662;6664;6909;6910;6939;6943;7041;7042;7074;7080;7291;7472;7474;7490;8091;8092;8313;8320;8828;8854;8928;8929;9037;9241;9421;9464;9723;10252;10409;1045…	geneontology_Biological_Process_noRedundant	cg04030615;cg05353133;cg08275633;cg16134717;cg16399136;cg17449954;cg21996227;cg24117376;cg26841013;cg04037038;cg04043795;cg08473199;cg13895867;cg15765724;cg19052355;cg20008332;cg20926035;cg21875802;cg22367989;cg26700716;cg04248446;cg04394267;cg07467520;cg12622139;cg15361065;cg16700000;cg16718624;cg17189465;cg17553300;cg18301348;cg22615158;cg24784794;cg06842954;cg07410872;cg08062484;cg10192893;cg1…
17	NL2	GO:0003007	heart morphogenesis	http://amigo.geneontology.org/amigo/term/GO:0003007	244	104	44.993	2.31147	0	0	70;650;652;655;1289;1363;1482;2050;2138;2253;2263;2294;2296;2535;2626;3037;3084;3280;3491;3549;3643;3670;3725;4091;4208;4487;4488;4604;4846;4886;4887;4889;5308;5457;5629;5727;5914;5915;5950;6091;6092;6261;6262;6423;6474;6495;6586;6591;6608;6659;6662;6664;6722;6862;6909;6910;6926;7042;7122;7135;7137;7168;7291;7472;7474;7547;8313;8321;8828;8854;8928;9241;9353;9421;9464;9510;9645;10252;10395;10512;1…	geneontology_Biological_Process_noRedundant	cg10827893;cg13428480;cg13984515;cg17449954;cg18375860;cg23992410;cg24588482;cg25347098;cg26841013;cg04043795;cg08957652;cg09918469;cg12529672;cg12565637;cg16236766;cg16877924;cg17178336;cg20008332;cg22367989;cg25908985;cg04248446;cg04394267;cg07467520;cg12622139;cg15361065;cg16718624;cg17189465;cg17553300;cg18301348;cg20899354;cg22615158;cg24784794;cg25460158;cg03465206;cg06842954;cg07410872;cg0…
18	NL2	GO:0045165	cell fate commitment	http://amigo.geneontology.org/amigo/term/GO:0045165	240	121	44.2554	2.73413	0	0	429;650;652;860;1482;1745;1746;2034;2066;2128;2138;2139;2253;2255;2258;2260;2263;2619;2636;2736;3084;3110;3169;3170;3199;3207;3226;3236;3280;3549;3574;3670;3688;4063;4090;4208;4654;4760;4762;4821;4825;4916;5076;5080;5081;5307;5396;5454;5457;5468;5629;5727;5897;5914;6095;6422;6423;6495;6608;6656;6657;6662;6666;6774;6886;6909;6926;6928;7041;7080;7101;7471;7472;7474;7476;7477;7482;7484;7490;8022;832…	geneontology_Biological_Process_noRedundant	cg13645113;cg00955828;cg01913970;cg04363624;cg05052324;cg07536847;cg10026317;cg10512745;cg10730174;cg10776919;cg10827893;cg11428724;cg11806528;cg13210260;cg13969001;cg16732616;cg19233405;cg21170920;cg23992410;cg25191628;cg25347098;cg25764899;cg26841013;cg27265170;cg00768993;cg01419831;cg04882233;cg05165940;cg07936950;cg08473199;cg08957652;cg10709593;cg11528849;cg12565637;cg16640855;cg17178336;cg2…
19	NL2	GO:0090596	sensory organ morphogenesis	http://amigo.geneontology.org/amigo/term/GO:0090596	238	109	43.8866	2.48367	0	0	220;357;579;652;655;668;1289;1290;1735;1749;1750;1826;1969;2047;2138;2195;2200;2201;2202;2253;2255;2260;2263;2295;2301;2487;2535;2637;2736;3167;3198;3199;3229;3549;3975;4040;4211;4487;4762;4915;5013;5076;5080;5308;5396;5456;5459;5629;5764;5797;5915;5950;6015;6299;6495;6656;6662;6664;6774;6909;7020;7021;7068;7070;7287;7291;7471;7472;7474;7482;7545;7855;8323;8516;8842;9241;9620;9935;10083;10253;102…	geneontology_Biological_Process_noRedundant	cg05096731;cg20373036;cg26968501;cg04552500;cg09801936;cg10730174;cg10827893;cg11806528;cg13428480;cg19809499;cg23992410;cg24393673;cg24588482;cg25347098;cg26841013;cg02764245;cg04037038;cg04043795;cg04882233;cg08957652;cg09462924;cg10640333;cg11433622;cg12565637;cg13895765;cg13895867;cg15262317;cg15765724;cg15862215;cg16118212;cg17178336;cg19052355;cg20008332;cg20926035;cg21875802;cg22856324;cg2…
20	NL2	GO:0043583	ear development	http://amigo.geneontology.org/amigo/term/GO:0043583	199	89	36.6951	2.42539	0	0	220;357;579;650;652;1687;1749;1750;1889;2138;2253;2255;2260;2263;2487;2535;2558;2561;2637;2736;3167;3198;3199;3280;3776;3777;4487;4610;4760;4762;4916;5013;5076;5396;5456;5459;5629;6299;6495;6657;6662;6939;7020;7042;7291;7471;7474;7545;8022;8323;8516;8549;8825;8929;9241;9547;9620;9890;9935;10083;10253;10736;10804;11078;25861;26281;50506;51168;51761;53904;54845;57216;57822;64072;65217;79633;79955;8…	geneontology_Biological_Process_noRedundant	cg05096731;cg20373036;cg26968501;cg04366039;cg04552500;cg10730174;cg10827893;cg13428480;cg23992410;cg24588482;cg25347098;cg26841013;cg04037038;cg04882233;cg10640333;cg11528849;cg13895867;cg15765724;cg15862215;cg16640855;cg19052355;cg20926035;cg21875802;cg23136742;cg25622366;cg26700716;cg27364741;cg01227537;cg02081052;cg02647941;cg03900143;cg04394267;cg11142406;cg12622139;cg15361065;cg17553300;cg1…
21	NL2	GO:2000027	regulation of animal organ morphogenesis	http://amigo.geneontology.org/amigo/term/GO:2000027	196	91	36.1419	2.51785	0	0	634;650;652;655;860;947;1101;1735;2099;2138;2253;2255;2260;2263;2296;2535;2668;3207;3217;3227;3239;3280;3670;3975;4070;4487;4982;5076;5083;5764;6091;6092;6422;6423;6495;6591;6608;6662;6909;6910;6928;7020;7042;7068;7074;7291;7421;7471;7472;7474;7476;7482;7484;7490;7855;8321;8322;8323;8324;9241;9464;9620;9863;9968;10082;10252;10409;10512;10736;22943;23213;26585;50855;51339;55294;55679;55959;55966;5…	geneontology_Biological_Process_noRedundant	cg00667789;cg04552500;cg11806528;cg11835068;cg12475759;cg13428480;cg13443627;cg13786801;cg16115720;cg24588482;cg24851854;cg26841013;cg08473199;cg08911275;cg15262317;cg20926035;cg21875802;cg23246885;cg02333852;cg04248446;cg04394267;cg07467520;cg11610350;cg12306156;cg12622139;cg15361065;cg16718624;cg17189465;cg17553300;cg18301348;cg22615158;cg24784794;cg25829666;cg07410872;cg10541864;cg13935962;cg1…
22	NL2	GO:0001763	morphogenesis of a branching structure	http://amigo.geneontology.org/amigo/term/GO:0001763	189	90	34.8512	2.58241	0	0	650;652;655;846;1305;1512;1739;1746;1813;1909;1969;2045;2099;2138;2253;2255;2260;2263;2294;2297;2637;2668;2736;3169;3207;3217;3237;3239;3549;3975;4040;4070;4488;4776;5076;5241;5629;5727;6299;6422;6423;6474;6495;6591;6608;6662;6722;6768;6926;6928;6943;7052;7080;7421;7471;7472;7474;7482;7484;7490;7855;9241;9353;9620;9723;10252;10253;10481;10512;10653;10736;10765;23213;26585;51176;51548;53335;56998;…	geneontology_Biological_Process_noRedundant	cg00667789;cg10827893;cg11806528;cg13428480;cg13443627;cg13786801;cg23992410;cg24588482;cg24851854;cg25347098;cg04882233;cg08911275;cg08957652;cg12565637;cg13895867;cg15262317;cg15765724;cg17178336;cg19052355;cg20926035;cg21875802;cg22061628;cg25908985;cg04394267;cg12622139;cg15361065;cg17553300;cg18159840;cg19108881;cg22615158;cg25460158;cg09781944;cg13150467;cg13281139;cg23121156;cg23207990;cg2…
23	NL2	GO:0021953	central nervous system neuron differentiation	http://amigo.geneontology.org/amigo/term/GO:0021953	171	96	31.532	3.04453	0	0	401;429;869;1009;1630;1745;1746;1749;1812;1813;2016;2047;2049;2066;2128;2253;2263;2560;2636;2637;2736;2895;3110;3226;3236;3280;3400;3670;3952;3975;4009;4040;4133;4821;4825;4915;4929;5080;5081;5456;5457;5629;5727;6091;6092;6095;6299;6324;6422;6423;6585;6586;6608;6656;6659;6695;6886;7080;7101;7471;7472;7474;7476;7484;8022;8320;8321;8828;8929;9353;10215;10660;10716;22943;23314;23440;26468;27164;5507…	geneontology_Biological_Process_noRedundant	cg20373036;cg26968501;cg00955828;cg04363624;cg05052324;cg07536847;cg10026317;cg10827893;cg11428724;cg13969001;cg14662355;cg21170920;cg23992410;cg25347098;cg25764899;cg26841013;cg00050984;cg00768993;cg01419831;cg04882233;cg05165940;cg07936950;cg10136354;cg10709593;cg13895867;cg15765724;cg18704110;cg19052355;cg22061628;cg22367989;cg25498838;cg04248446;cg04394267;cg07467520;cg12378187;cg12622139;cg1…
24	NL2	GO:0048736	appendage development	http://amigo.geneontology.org/amigo/term/GO:0048736	171	82	31.532	2.60053	0	0	257;444;652;655;860;1311;1387;1749;1750;1889;2019;2201;2249;2253;2255;2260;2263;2736;3206;3207;3226;3227;3229;3235;3236;3238;3239;3549;4040;4223;4487;4488;5066;5089;5307;5308;5396;5727;5914;5915;6299;6423;6474;6659;6662;6664;6909;6910;6926;7020;7021;7042;7291;7474;7476;8092;8323;8854;9241;9464;10512;22943;26585;27152;27164;30062;51176;51222;56603;64093;79412;79977;80144;116039;130497;340419;34164…	geneontology_Biological_Process_noRedundant	cg10730174;cg01749491;cg03181248;cg03964958;cg04043795;cg04739647;cg04882233;cg06704122;cg07411620;cg08911275;cg08957652;cg11359133;cg12565637;cg13264399;cg14459130;cg14715696;cg17178336;cg20008332;cg20359285;cg20398486;cg20804050;cg22541735;cg22674699;cg22856324;cg25908985;cg04394267;cg12622139;cg15361065;cg17553300;cg20899354;cg22615158;cg25460158;cg06842954;cg07410872;cg10541864;cg11940149;cg1…
25	NL2	GO:0022803	passive transmembrane transporter activity	http://amigo.geneontology.org/amigo/term/GO:0022803	424	149	78.1846	1.90575	1.11022e-16	5.5682e-15	40;357;359;361;773;776;777;783;1080;1136;1137;1143;1145;1180;1258;1261;1268;2554;2555;2557;2558;2560;2561;2566;2700;2741;2743;2823;2891;2893;2895;2897;2898;2900;2901;2902;2903;2904;2905;2906;3736;3737;3738;3739;3741;3743;3745;3746;3747;3748;3751;3752;3754;3755;3756;3757;3759;3760;3761;3762;3763;3765;3768;3775;3776;3777;3778;3780;3781;3788;3790;4988;5138;6261;6262;6324;6335;6338;6833;7222;7223;722…	geneontology_Molecular_Function_noRedundant	cg05096731;cg00777689;cg00852622;cg15580417;cg18375860;cg18935813;cg20489026;cg23974336;cg03427543;cg05633391;cg09282497;cg09448654;cg09606941;cg12276123;cg14482308;cg18395327;cg18404308;cg19210770;cg23136742;cg24226528;cg25727572;cg26529376;cg08805144;cg20626645;cg24668089;cg00058009;cg07813249;cg08712866;cg09812070;cg10522818;cg11163620;cg14882700;cg18440897;cg22065614;cg22478591;cg24154839;cg2…
26	NL2	GO:0021510	spinal cord development	http://amigo.geneontology.org/amigo/term/GO:0021510	99	55	18.2554	3.01281	1.11022e-16	5.5682e-15	401;429;1630;2128;2636;2668;2736;3110;3218;3226;3236;3670;3975;4747;4821;4825;5080;5081;5629;5727;5764;5802;5992;6092;6608;6656;6659;6664;6666;6886;7471;7545;8022;9241;9968;10215;10660;23500;26227;27023;27152;50674;51412;57057;58524;64211;64843;84504;89780;120237;161357;167826;219409;266727;340260	geneontology_Biological_Process_noRedundant	cg00955828;cg04363624;cg05052324;cg07536847;cg10026317;cg10827893;cg11428724;cg13969001;cg21170920;cg23992410;cg25347098;cg25764899;cg26841013;cg04043795;cg04882233;cg20008332;cg01227537;cg02081052;cg02647941;cg03900143;cg04248446;cg16718624;cg17189465;cg26014538;cg27606499;cg00316839;cg08474859;cg12076463;cg16426339;cg05710997;cg08307469;cg11711420;cg25602684;cg26295057;cg01499172;cg01972751;cg0…
27	NL2	GO:1990351	transporter complex	http://amigo.geneontology.org/amigo/term/GO:1990351	308	117	56.7945	2.06006	3.33067e-16	1.60859e-14	773;776;777;783;1080;1136;1137;1143;1145;1180;1258;1261;1739;1804;2059;2554;2555;2557;2558;2560;2561;2566;2741;2743;2891;2893;2895;2897;2898;2900;2901;2902;2903;2904;2905;2906;3306;3736;3737;3738;3739;3741;3743;3745;3746;3747;3748;3751;3752;3754;3755;3756;3757;3759;3760;3761;3762;3763;3775;3776;3778;3780;3788;3790;4842;5142;5144;5195;6261;6262;6324;6335;6338;6548;6804;6833;7222;7223;7225;7439;800…	geneontology_Cellular_Component_noRedundant	cg00046625;cg00777689;cg00852622;cg09801936;cg18375860;cg18935813;cg21290042;cg23730181;cg23974336;cg24393673;cg25130381;cg03427543;cg03753331;cg04617755;cg05633391;cg07205374;cg09282497;cg12276123;cg14482308;cg18404308;cg26529376;cg00100892;cg08805144;cg20626645;cg00058009;cg07813249;cg08712866;cg09812070;cg11163620;cg18440897;cg22065614;cg24154839;cg24663256;cg25145765;cg25951981;cg03653541;cg0…
28	NL2	GO:0048863	stem cell differentiation	http://amigo.geneontology.org/amigo/term/GO:0048863	192	84	35.4044	2.37259	4.44089e-16	2.06819e-14	429;652;655;860;1482;1908;1909;1910;2066;2099;2263;2296;2335;2487;2626;2637;2668;2823;3084;3169;3204;3280;3670;3815;4004;4005;4040;4054;4070;4072;4208;4254;4487;4488;4902;5076;5308;5979;6405;6422;6591;6608;6662;6664;6722;6774;6862;6886;6909;6910;6928;7042;7291;7476;8091;8092;8320;8321;8828;8854;8929;9037;9464;9723;10500;10512;11166;26585;57556;57715;58495;64218;64321;79727;80031;80326;89780;93649…	geneontology_Biological_Process_noRedundant	cg00667789;cg00955828;cg02388865;cg04363624;cg10026317;cg13443627;cg13786801;cg16399136;cg21996227;cg24851854;cg25764899;cg26841013;cg02348634;cg04037038;cg04043795;cg08473199;cg13895867;cg15765724;cg19052355;cg20008332;cg22367989;cg26700716;cg16700000;cg18301348;cg06842954;cg07410872;cg08062484;cg10192893;cg10541864;cg11935854;cg13935962;cg15707093;cg20291436;cg22478591;cg22517735;cg23663774;cg2…
29	NL2	GO:0048705	skeletal system morphogenesis	http://amigo.geneontology.org/amigo/term/GO:0048705	222	92	40.9363	2.2474	8.88178e-16	3.99374e-14	54;176;257;579;652;655;860;1101;1277;1303;1305;1311;1490;1690;1739;1746;1749;2138;2201;2249;2260;2263;2296;3037;3198;3199;3204;3207;3213;3217;3218;3221;3224;3225;3227;3232;3234;3235;3236;3549;3636;3975;4040;4057;4147;4208;4313;4325;4487;4488;4522;4762;5075;5396;5914;5915;6422;6423;6474;6495;6662;6664;6862;6939;7020;7291;7373;7476;7484;8092;8313;8538;8785;9241;9968;10265;10736;23314;26585;51435;56…	geneontology_Biological_Process_noRedundant	cg10730174;cg00768993;cg04043795;cg04739647;cg05165940;cg07813142;cg08957652;cg11969556;cg12565637;cg17178336;cg20008332;cg20539752;cg20926035;cg21875802;cg22061628;cg22541735;cg22674699;cg22856324;cg24416513;cg25908985;cg20899354;cg25460158;cg27314002;cg13150467;cg19852958;cg23121156;cg23207990;cg23584743;cg26978698;cg01939274;cg17958315;cg20563910;cg25640822;cg25998402;cg00270497;cg01912921;cg0…
30	NL2	GO:0034765	regulation of ion transmembrane transport	http://amigo.geneontology.org/amigo/term/GO:0034765	411	141	75.7874	1.86047	5.77316e-15	2.5094e-13	40;88;150;288;351;773;776;777;783;799;857;930;1080;1180;1739;1804;1812;1813;1814;1815;1908;2257;2259;2915;2946;3270;3306;3596;3736;3737;3738;3739;3741;3743;3745;3746;3747;3748;3751;3752;3754;3755;3756;3757;3759;3760;3761;3762;3763;3765;3768;3778;3781;3788;3790;4208;4318;4544;4842;4923;4986;4988;5142;5144;5923;5999;6236;6262;6324;6335;6548;6622;6769;6833;7070;7225;7291;8291;8660;8811;8911;9001;902…	geneontology_Biological_Process_noRedundant	cg00046625;cg00852622;cg07219542;cg08920610;cg15580417;cg18375860;cg18935813;cg20489026;cg21290042;cg23974336;cg25130381;cg03427543;cg03674127;cg03753331;cg04617755;cg05633391;cg07205374;cg09282497;cg11027058;cg12276123;cg14482308;cg24226528;cg26529376;cg00100892;cg08805144;cg15048660;cg16376000;cg18780257;cg19507527;cg20626645;cg23207710;cg24202123;cg24668089;cg26843074;cg02192967;cg10208370;cg2…
31	NL2	GO:0061448	connective tissue development	http://amigo.geneontology.org/amigo/term/GO:0061448	247	97	45.5462	2.1297	9.76996e-15	4.10969e-13	176;579;650;651;652;655;846;860;947;1277;1289;1302;1303;1311;1396;1490;1513;1690;1746;2121;2202;2249;2260;2297;2487;2736;3169;3207;3213;3221;3232;3400;3491;3549;3696;3952;4017;4040;4090;4147;4208;4487;4488;4856;5081;5155;5307;5396;5458;5745;5914;5915;6423;6474;6591;6662;6722;7045;7373;7474;7476;7477;7482;7490;8091;8092;8313;8538;8785;9241;9421;9464;10736;11061;11173;23111;23213;23314;25884;26585;…	geneontology_Biological_Process_noRedundant	cg05052324;cg07536847;cg09547767;cg10730174;cg11428724;cg11806528;cg13806070;cg13969001;cg13984515;cg16115720;cg21170920;cg00768993;cg04037038;cg04882233;cg05165940;cg08957652;cg12565637;cg16118212;cg17178336;cg18572413;cg20926035;cg21875802;cg22061628;cg25908985;cg26700716;cg04394267;cg12622139;cg15361065;cg17553300;cg18159840;cg19108881;cg20899354;cg22615158;cg25460158;cg06083330;cg07410872;cg1…
32	NL2	GO:0007626	locomotory behavior	http://amigo.geneontology.org/amigo/term/GO:0007626	192	81	35.4044	2.28785	1.53211e-14	6.24334e-13	111;114;220;238;321;348;351;460;463;1136;1137;1143;1812;1813;1814;1815;1826;1949;2019;2059;2257;2636;2668;2693;2741;2743;2775;2861;2902;2906;2911;2915;3084;3170;3218;3235;3236;3358;3751;4009;4211;4857;4886;4887;4923;4929;4985;4986;4988;5071;5179;6531;6571;6622;6886;7080;7200;7345;7545;8322;9620;10752;10882;22876;23551;51168;54982;55079;57144;57282;57555;57626;57731;58524;64072;80243;83715;124925;…	geneontology_Biological_Process_noRedundant	cg02918903;cg00955828;cg03987199;cg04363624;cg10026317;cg12406391;cg14662355;cg19715410;cg19809453;cg25764899;cg02764245;cg04739647;cg06704122;cg06905692;cg09462924;cg11433622;cg13895765;cg18277754;cg20359285;cg20792735;cg20804050;cg22541735;cg22674699;cg23665824;cg25721451;cg26355577;cg27629977;cg01227537;cg02081052;cg02647941;cg02700891;cg03900143;cg04138502;cg10109500;cg12378187;cg15048660;cg1…
33	NL2	GO:0098984	neuron to neuron synapse	http://amigo.geneontology.org/amigo/term/GO:0098984	323	117	59.5604	1.96439	1.72085e-14	6.79995e-13	88;107;114;152;491;575;1000;1129;1131;1136;1266;1410;1496;1501;1630;1739;1813;1814;1949;2035;2045;2059;2066;2895;2898;2900;2901;2902;2903;2904;2905;2906;2911;2913;2915;2917;3751;3756;4131;4133;4842;4915;4923;4985;5028;5142;5179;5575;5662;5727;5800;5802;6009;6695;6774;6804;6853;6857;7074;8224;8502;8516;8525;8825;9162;9229;9454;9456;9465;9495;9829;9863;9890;10369;10486;11069;22849;22865;22871;22883…	geneontology_Cellular_Component_noRedundant	cg21142738;cg00046625;cg01800926;cg03971555;cg03987199;cg07823585;cg11158057;cg13985485;cg16127594;cg19715410;cg23730181;cg26227186;cg26985289;cg27399414;cg00050984;cg00997611;cg04066396;cg19707040;cg00100892;cg05075118;cg05970311;cg06020130;cg06288251;cg09465746;cg19385628;cg20944305;cg22126211;cg27363829;cg02086094;cg07195011;cg17318297;cg26001333;cg05942459;cg09423283;cg09558195;cg13080565;cg1…
34	NL2	GO:0001505	regulation of neurotransmitter levels	http://amigo.geneontology.org/amigo/term/GO:0001505	317	115	58.4541	1.96736	2.55351e-14	9.79347e-13	54;107;136;148;321;501;635;776;783;857;947;1103;1129;1136;1137;1143;1268;1488;1545;1807;1812;1813;1814;1815;2030;2555;2572;2668;2670;2731;2752;2901;2903;2914;3350;3383;3643;4208;4842;4846;4923;5028;5053;5071;5413;5740;5806;5999;6095;6472;6505;6506;6507;6511;6530;6531;6532;6571;6572;6581;6622;6804;6853;6857;7200;7476;8224;8292;8447;8448;8499;8618;8825;8938;9162;9314;9378;9515;9627;9699;10003;10211…	geneontology_Biological_Process_noRedundant	cg08105352;cg09177131;cg15389472;cg16115720;cg22594309;cg25201881;cg05311412;cg07078841;cg09799983;cg13906811;cg14613271;cg18451022;cg00100892;cg02700891;cg13036855;cg13491481;cg18862481;cg20626645;cg20944305;cg25947544;cg02192967;cg06672737;cg07813249;cg10208370;cg17397631;cg18440897;cg18638914;cg25145765;cg01116059;cg08307469;cg08407114;cg12882697;cg18190187;cg19885761;cg21984150;cg25602684;cg2…
35	NL2	GO:0023061	signal release	http://amigo.geneontology.org/amigo/term/GO:0023061	438	146	80.7662	1.80769	2.80886e-14	1.0465e-12	107;111;114;116;136;148;150;152;185;321;668;773;776;777;783;846;1080;1103;1129;1136;1137;1143;1268;1488;1812;1813;1908;1956;2044;2260;2297;2587;2645;2693;2696;2752;2901;2914;2922;3170;3350;3358;3625;3651;3670;3741;3745;3747;3790;3952;4208;4544;4760;4825;4856;4986;4988;5028;5071;5413;5443;5715;5798;5950;6422;6571;6572;6622;6659;6664;6804;6833;6853;6857;6863;6926;6928;7021;7074;7200;7349;7425;7447;…	geneontology_Biological_Process_noRedundant	cg02918903;cg08105352;cg09177131;cg09547767;cg13806070;cg15389472;cg22594309;cg25201881;cg00674304;cg00997611;cg01382864;cg01454215;cg02173749;cg03427543;cg03970036;cg04043795;cg05311412;cg08031368;cg09282497;cg11528849;cg13025668;cg13906811;cg14482308;cg14613271;cg16640855;cg20008332;cg00100892;cg01379240;cg02700891;cg04138502;cg04807594;cg06186698;cg06911020;cg08270258;cg10109500;cg13491481;cg1…
36	NL2	GO:0007187	G protein-coupled receptor signaling pathway, coupled to cyclic nucleotide second messenger	http://amigo.geneontology.org/amigo/term/GO:0007187	222	89	40.9363	2.17411	2.9976e-14	1.0858e-12	19;107;111;114;115;116;136;146;147;148;150;152;155;575;576;577;776;796;797;799;846;1129;1131;1268;1812;1813;1814;1815;1816;1902;1909;2550;2587;2769;2770;2771;2774;2775;2776;2861;2913;2914;2916;2917;2918;3350;3354;3358;3360;3361;3973;4543;4544;4842;4883;4886;4887;4985;4986;4988;5028;5138;5144;5729;5731;5733;5737;5745;6751;6752;6754;6915;7253;8484;8549;8811;9495;9590;9630;10163;10266;11245;23432;23…	geneontology_Biological_Process_noRedundant	cg02918903;cg03116642;cg03949391;cg03987199;cg09912667;cg11158057;cg13985485;cg16704678;cg17218713;cg18124063;cg19715410;cg13423075;cg04138502;cg09465746;cg11902004;cg18159840;cg19108881;cg19385628;cg20626645;cg20944305;cg01829241;cg02086094;cg06293787;cg08915603;cg09473510;cg12363722;cg13184823;cg18930994;cg22714094;cg03653541;cg11438011;cg12825070;cg13397436;cg18190187;cg09297468;cg09429522;cg0…
37	NL2	GO:0099572	postsynaptic specialization	http://amigo.geneontology.org/amigo/term/GO:0099572	323	116	59.5604	1.9476	4.45199e-14	1.56903e-12	88;107;114;152;491;575;1000;1008;1131;1136;1266;1410;1496;1501;1630;1739;1813;1814;1949;2035;2045;2059;2066;2554;2557;2558;2561;2741;2895;2898;2901;2902;2903;2904;2905;2906;2911;2913;2915;3361;3751;3752;3756;4131;4133;4842;4915;4985;5028;5142;5662;5727;5800;5802;6009;6695;6774;6804;6853;7074;8224;8502;8516;8525;8825;9162;9229;9454;9456;9495;9829;9863;9890;10369;10486;22849;22865;22871;22883;22941…	geneontology_Cellular_Component_noRedundant	cg21142738;cg00046625;cg00852622;cg01800926;cg03971555;cg03987199;cg07823585;cg11158057;cg13985485;cg16127594;cg19715410;cg23730181;cg26227186;cg26985289;cg27399414;cg00050984;cg04066396;cg19707040;cg20792735;cg23665824;cg26355577;cg27629977;cg00100892;cg05075118;cg05970311;cg06020130;cg06288251;cg20944305;cg22126211;cg27363829;cg02086094;cg25951981;cg07195011;cg12995800;cg16509658;cg17318297;cg2…
38	NL2	GO:0046873	metal ion transmembrane transporter activity	http://amigo.geneontology.org/amigo/term/GO:0046873	410	138	75.603	1.82532	6.26166e-14	2.14874e-12	40;357;491;773;776;777;783;1268;2823;2897;2898;2900;2901;2902;2903;2904;2905;2906;3736;3737;3738;3739;3741;3743;3745;3746;3747;3748;3751;3752;3754;3755;3756;3757;3759;3760;3761;3762;3763;3765;3768;3775;3776;3777;3778;3780;3781;3788;3790;4988;5138;6261;6262;6324;6335;6338;6505;6506;6507;6511;6528;6529;6530;6531;6532;6538;6543;6547;6548;6549;6550;6556;6571;6581;6833;7018;7222;7223;7225;7226;7780;79…	geneontology_Molecular_Function_noRedundant	cg05096731;cg00777689;cg00852622;cg02924562;cg15580417;cg17721710;cg18375860;cg18935813;cg20489026;cg23974336;cg24396691;cg25130381;cg25317664;cg00292986;cg01050423;cg03427543;cg05311412;cg05633391;cg09282497;cg09606941;cg12276123;cg14482308;cg14613271;cg18395327;cg19210770;cg23136742;cg24226528;cg26529376;cg05970311;cg07661818;cg08805144;cg11021744;cg13142700;cg16435571;cg19768599;cg20626645;cg2…
39	NL2	GO:0060560	developmental growth involved in morphogenesis	http://amigo.geneontology.org/amigo/term/GO:0060560	218	86	40.1987	2.13937	2.39586e-13	8.01078e-12	348;351;627;652;1630;1808;1826;2016;2045;2099;2255;2258;2263;2335;3239;3688;3975;4040;4131;4133;4825;4916;5071;5458;5459;5802;6299;6405;6422;6423;6495;6585;6586;6662;6722;6857;6909;6928;7074;7474;7477;8437;8828;9037;9353;9355;9699;9706;9723;9863;9968;10252;10253;10500;10512;10765;22902;22999;23025;23105;23111;23242;23327;23566;26053;51083;51548;51760;53335;55083;55364;57216;57556;57611;57698;5771…	geneontology_Biological_Process_noRedundant	cg13645113;cg09912667;cg13428480;cg16399136;cg21996227;cg22594309;cg24588482;cg26841013;cg00050984;cg08911275;cg10136354;cg18704110;cg22367989;cg25498838;cg04394267;cg05075118;cg06288251;cg12622139;cg15361065;cg15457795;cg17553300;cg22615158;cg00316839;cg06083330;cg08474859;cg09781944;cg12076463;cg13281139;cg16426339;cg16887264;cg23121156;cg23207990;cg24199834;cg04504441;cg07136998;cg15637465;cg1…
40	NL2	GO:0198738	cell-cell signaling by wnt	http://amigo.geneontology.org/amigo/term/GO:0198738	437	143	80.5818	1.77459	2.68452e-13	8.75153e-12	348;351;527;595;650;857;898;1000;1001;1277;1363;1482;1501;1749;1813;1956;2099;2253;2255;2263;2487;2535;2775;2776;2887;3087;3090;3487;3670;3728;4040;4163;4693;4776;4929;4988;5071;5218;5563;5800;6262;6299;6422;6423;6425;6591;6657;6659;6662;6788;6862;6928;7041;7074;7090;7301;7471;7472;7474;7476;7477;7482;7484;7855;8313;8321;8322;8323;8324;8326;8549;8613;9037;9096;9241;9314;9620;9863;9968;10023;10082…	geneontology_Biological_Process_noRedundant	cg03654735;cg04552500;cg04876835;cg08275633;cg09363587;cg09686317;cg11806528;cg12167830;cg13428480;cg16134717;cg17329287;cg18375860;cg19711007;cg24117376;cg24588482;cg26068551;cg26841013;cg04037038;cg08473199;cg15262317;cg18396137;cg23246885;cg26700716;cg04394267;cg08700032;cg11142406;cg11610350;cg12622139;cg15361065;cg17553300;cg22615158;cg23087992;cg03465206;cg23121156;cg23207990;cg05454501;cg0…
41	NL2	GO:0006813	potassium ion transport	http://amigo.geneontology.org/amigo/term/GO:0006813	215	85	39.6455	2.144	2.86549e-13	9.11364e-12	88;116;150;288;776;857;1739;1804;1812;1813;1908;2645;3736;3737;3738;3739;3741;3743;3745;3746;3747;3748;3751;3752;3754;3755;3756;3757;3759;3760;3761;3762;3763;3765;3768;3775;3776;3777;3778;3780;3781;3788;3790;4544;4842;4846;4986;5999;6507;6548;6549;6550;6833;8811;9196;9312;9990;10021;10060;11261;23327;23416;27012;30818;30820;51083;51305;54207;56659;56996;57468;57628;60598;65268;80333;81033;81832;8…	geneontology_Biological_Process_noRedundant	cg00777689;cg00852622;cg15580417;cg18935813;cg20489026;cg23974336;cg25130381;cg00292986;cg01050423;cg03427543;cg03753331;cg04617755;cg05633391;cg09282497;cg12276123;cg14482308;cg23136742;cg26529376;cg19768599;cg20626645;cg24668089;cg24663256;cg04248157;cg08407114;cg15713707;cg18190187;cg02855576;cg09124223;cg13476133;cg14523847;cg16105558;cg18940047;cg19781133;cg24075113;cg24565369;cg25025646;cg2…
42	NL2	GO:0048732	gland development	http://amigo.geneontology.org/amigo/term/GO:0048732	411	136	75.7874	1.79449	4.1056e-13	1.27469e-11	116;205;220;429;595;634;650;652;655;857;887;999;1028;1036;1396;1482;1628;1813;1956;1969;2030;2049;2066;2099;2253;2255;2260;2263;2294;2296;2304;2487;2736;3084;3169;3213;3232;3235;3239;3280;3400;3481;3549;3642;3643;3651;3664;3670;3725;4040;4478;4485;4487;4488;5021;5066;5075;5080;5241;5307;5308;5315;5324;5454;5618;5629;5727;5764;5914;5915;6091;6299;6422;6495;6531;6591;6608;6657;6662;6722;6776;6909;6…	geneontology_Biological_Process_noRedundant	cg00989853;cg08920610;cg09509183;cg10827893;cg19233405;cg22338127;cg23992410;cg25204440;cg25347098;cg26841013;cg04037038;cg04739647;cg04882233;cg08473199;cg08911275;cg08957652;cg12565637;cg17178336;cg22541735;cg22674699;cg25908985;cg26700716;cg02333852;cg04394267;cg07467520;cg08770122;cg11142406;cg12306156;cg12622139;cg15361065;cg16382256;cg17553300;cg18301348;cg20899354;cg22615158;cg23087992;cg2…
43	NL2	GO:0050905	neuromuscular process	http://amigo.geneontology.org/amigo/term/GO:0050905	102	51	18.8086	2.71153	4.41092e-13	1.33764e-11	111;220;351;1311;1496;1812;1813;1814;2257;2636;2741;2743;2895;2902;2903;2905;2906;3198;3226;3236;3736;3756;4747;4762;5071;5179;5457;5458;5459;6507;6531;6939;7345;7349;8506;9378;9543;10083;23111;50944;51761;57338;57555;64072;64478;65217;84502;84504;116443;340784;441027	geneontology_Biological_Process_noRedundant	cg01454215;cg13906811;cg19707040;cg04138502;cg15048660;cg16376000;cg18780257;cg19507527;cg23207710;cg06083330;cg07068756;cg08712866;cg11163620;cg16887264;cg22065614;cg24199834;cg08407114;cg12882697;cg12995800;cg18190187;cg25640822;cg26642655;cg00197313;cg03483150;cg08383399;cg10397440;cg12258042;cg18742346;cg14123942;cg14653281;cg16850173;cg18794577;cg12816961;cg15396686;cg17485681;cg26452868;cg0…
44	NL2	GO:0001525	angiogenesis	http://amigo.geneontology.org/amigo/term/GO:0001525	459	147	84.6385	1.7368	8.29559e-13	2.45851e-11	185;388;575;576;577;634;652;857;947;1012;1284;1285;1464;1490;1512;1545;1909;1960;1969;2013;2034;2047;2049;2050;2064;2069;2152;2253;2255;2260;2263;2296;2303;2335;2549;2626;2637;2693;2752;3087;3135;3204;3213;3397;3491;3549;3670;3688;3696;3725;3728;3791;3952;4017;4211;4223;4313;4776;4846;4856;4879;4881;5315;5468;5587;5740;5764;5787;5797;6050;6091;6095;6303;6422;6423;6722;6774;6833;6850;6886;6915;694…	geneontology_Biological_Process_noRedundant	cg11395955;cg00955828;cg03116642;cg04363624;cg04907523;cg10026317;cg13984515;cg15389472;cg16115720;cg16704678;cg21996227;cg25764899;cg26246928;cg02764245;cg03674127;cg07078841;cg08957652;cg09462924;cg09799983;cg10708221;cg11027058;cg11433622;cg12565637;cg13895765;cg13895867;cg13951042;cg15262317;cg15765724;cg17178336;cg18451022;cg19052355;cg22367989;cg22994281;cg25721451;cg25908985;cg04394267;cg0…
45	NL2	GO:0048880	sensory system development	http://amigo.geneontology.org/amigo/term/GO:0048880	340	117	62.6952	1.86617	9.96092e-13	2.88645e-11	220;357;652;655;668;1028;1289;1290;1410;1412;1545;1735;1739;1745;1746;1826;1956;1969;2047;2195;2200;2201;2202;2255;2295;2296;2301;2820;2823;3299;3549;3670;3725;3975;3985;4040;4081;4211;4212;4544;4693;4760;4915;4916;4990;5076;5080;5308;5457;5458;5629;5764;5797;5914;5915;5950;5979;6015;6297;6656;6657;6662;6664;6722;6774;6909;7020;7021;7042;7068;7070;7101;7287;7291;7472;7474;7476;7477;7482;7484;7490…	geneontology_Biological_Process_noRedundant	cg05096731;cg04552500;cg09801936;cg10827893;cg11806528;cg19809499;cg23992410;cg24393673;cg25347098;cg02764245;cg04043795;cg07078841;cg07936950;cg08957652;cg09462924;cg09799983;cg10709593;cg11433622;cg11528849;cg12565637;cg13895765;cg14731653;cg15262317;cg16118212;cg16640855;cg17178336;cg18451022;cg20008332;cg22061628;cg25721451;cg25908985;cg26577201;cg01379240;cg02333852;cg04394267;cg06186698;cg1…
46	NL2	GO:0007215	glutamate receptor signaling pathway	http://amigo.geneontology.org/amigo/term/GO:0007215	86	45	15.8582	2.83765	1.32938e-12	3.76851e-11	351;2776;2891;2893;2895;2897;2898;2900;2901;2902;2903;2904;2905;2906;2911;2913;2914;2915;2916;2917;2918;3745;4208;4988;5923;6751;7074;9454;9456;10369;22871;22941;23025;23237;23542;50944;57555;81832;116443;149111;221955;388336;440829;729956;729993	geneontology_Biological_Process_noRedundant	cg21290042;cg00100892;cg09465746;cg19385628;cg05942459;cg09423283;cg09558195;cg13080565;cg18735956;cg21635870;cg27642554;cg19438565;cg14123942;cg14653281;cg16850173;cg18794577;cg20435370;cg01486814;cg03225817;cg03243226;cg04396791;cg07976064;cg17627654;cg20090108;cg21893358;cg24226973;cg18443253;cg20973720;cg00287829;cg04557544;cg06758670;cg18578405;cg13335974;cg18160402;cg22891619;cg18448581;cg0…
47	NL2	GO:0050769	positive regulation of neurogenesis	http://amigo.geneontology.org/amigo/term/GO:0050769	429	138	79.1066	1.74448	2.95264e-12	8.192e-11	116;152;348;351;429;604;627;650;652;655;816;1268;1272;1482;1620;1745;1746;1809;1813;1826;1902;2260;2335;2670;2736;3169;3232;3280;3706;3815;4058;4131;4208;4747;4760;4761;4762;4821;4825;4915;4916;4988;5071;5080;5324;5458;5468;5587;5629;5764;5789;5914;5915;5979;6009;6091;6092;6324;6474;6608;6664;6722;6770;6857;6925;7074;7225;7424;7474;8321;8322;8437;8507;8929;9001;9037;9353;9699;9863;10215;10362;104…	geneontology_Biological_Process_noRedundant	cg01931994;cg02388865;cg08876441;cg09912667;cg10316490;cg10512745;cg10776919;cg10827893;cg13210260;cg14991984;cg16732616;cg17137424;cg17449954;cg19365673;cg22594309;cg23010538;cg23730181;cg23992410;cg25191628;cg25347098;cg26841013;cg27265170;cg27504802;cg04043795;cg04882233;cg07936950;cg09918469;cg10709593;cg11528849;cg13536757;cg16640855;cg20008332;cg22061628;cg00100892;cg04248446;cg04394267;cg0…
48	NL2	GO:0098982	GABA-ergic synapse	http://amigo.geneontology.org/amigo/term/GO:0098982	73	40	13.461	2.97154	3.3521e-12	9.10653e-11	148;176;491;1008;1012;1268;1488;1812;1813;1814;2066;2550;2554;2557;2558;2560;2561;2566;2743;2982;3084;3751;3752;5800;6529;6538;9378;10211;22865;22883;27253;53942;57502;57555;84631;114798;140679;145581;266727;347730	geneontology_Cellular_Component_noRedundant	cg21142738;cg00852622;cg01800926;cg03971555;cg26985289;cg27399414;cg13906811;cg20792735;cg23665824;cg26355577;cg27629977;cg05970311;cg06020130;cg11021744;cg13142700;cg16435571;cg22126211;cg23405575;cg27363829;cg08712866;cg09812070;cg11163620;cg22065614;cg24154839;cg25951981;cg16509658;cg18190187;cg05681859;cg20622089;cg16105558;cg24565369;cg25230074;cg02102829;cg06778429;cg22207537;cg01729717;cg1…
49	NL2	GO:0048638	regulation of developmental growth	http://amigo.geneontology.org/amigo/term/GO:0048638	303	106	55.8725	1.89718	3.71014e-12	9.87352e-11	348;351;627;652;1482;1630;1735;1808;1813;1814;1826;1848;2045;2066;2253;2258;2260;2263;2296;2335;2690;2693;3481;3574;3643;3776;3952;4131;4133;4208;4211;4654;4825;4886;4916;5071;5454;5458;5600;5629;5727;5802;5897;5950;5999;6405;6422;6423;6495;6531;6532;6608;6665;6722;6774;6776;6788;6857;6909;6910;6928;7472;7474;7490;8292;8437;8614;9037;9241;9699;9706;9723;10409;10500;10512;10743;22902;22999;23025;2…	geneontology_Biological_Process_noRedundant	cg07674139;cg11194545;cg13645113;cg09912667;cg10827893;cg16399136;cg21996227;cg22594309;cg23992410;cg25347098;cg26841013;cg00050984;cg02764245;cg09462924;cg11433622;cg13895765;cg25721451;cg04394267;cg10109500;cg12622139;cg15361065;cg15457795;cg15987088;cg17553300;cg22615158;cg00316839;cg06083330;cg08474859;cg12076463;cg16426339;cg16887264;cg22714094;cg23121156;cg23207990;cg24199834;cg25134515;cg0…
50	NL2	GO:0051961	negative regulation of nervous system development	http://amigo.geneontology.org/amigo/term/GO:0051961	284	101	52.3689	1.92862	3.91642e-12	1.0214e-10	116;348;351;429;430;655;1400;1620;1630;1735;1745;1746;1809;1814;1840;1902;1910;1949;2045;2066;2258;2670;2672;3084;3196;3199;3280;3397;3399;3400;3670;4009;4133;4211;4761;4776;4821;4825;4916;5080;5376;5458;5764;5793;5800;5802;5992;6092;6405;6532;6585;6657;6662;6664;6695;6774;6833;7025;7068;7070;7101;7225;7474;7476;8929;9037;9241;9353;9355;9706;9723;10215;10500;10512;10660;10769;11023;11075;22871;22…	geneontology_Biological_Process_noRedundant	cg13645113;cg02388865;cg04158367;cg14662355;cg16399136;cg17858328;cg18124063;cg21996227;cg26841013;cg00050984;cg02764245;cg04043795;cg07936950;cg09462924;cg10709593;cg11433622;cg13895765;cg20008332;cg21185289;cg22061628;cg25721451;cg00100892;cg02333852;cg04248446;cg04394267;cg08855568;cg09472360;cg11142406;cg12306156;cg12378187;cg12622139;cg15361065;cg16718624;cg17189465;cg17553300;cg18301348;cg2…
51	NL2	GO:0006836	neurotransmitter transport	http://amigo.geneontology.org/amigo/term/GO:0006836	258	94	47.5746	1.97584	4.53326e-12	1.15909e-10	107;116;136;148;321;776;783;1103;1129;1136;1137;1143;1268;1488;1812;1813;1814;1815;2030;2555;2668;2670;2752;2901;2914;3350;3358;4208;4842;4923;5028;5071;5413;5999;6505;6506;6507;6511;6529;6530;6531;6532;6538;6571;6572;6581;6622;6804;6850;6853;6857;7200;7223;7476;8224;8447;8448;8499;8600;8618;8825;8938;9162;9378;9515;9627;9699;10211;10814;10815;22871;22999;23025;27445;51248;51760;54716;55117;55607…	geneontology_Biological_Process_noRedundant	cg02918903;cg08105352;cg09177131;cg15389472;cg22594309;cg25201881;cg05311412;cg13906811;cg14613271;cg00100892;cg02700891;cg11021744;cg13142700;cg13491481;cg16435571;cg18862481;cg20626645;cg20944305;cg20953187;cg23405575;cg25947544;cg02192967;cg06672737;cg07813249;cg10208370;cg17397631;cg18440897;cg18638914;cg25145765;cg01116059;cg08307469;cg08407114;cg12882697;cg18190187;cg19885761;cg21984150;cg2…
52	NL2	GO:0003205	cardiac chamber development	http://amigo.geneontology.org/amigo/term/GO:0003205	161	67	29.688	2.2568	6.11489e-12	1.53343e-10	652;655;1363;1482;2253;2263;2294;2296;2535;2626;3084;3280;3491;3670;3776;4091;4208;4488;4846;4887;4889;5457;5629;5914;5915;5950;6091;6092;6262;6299;6423;6474;6586;6608;6659;6664;6722;6909;6910;6926;7042;7135;7137;7168;7472;7474;7798;8321;8828;8928;9241;9353;9421;9464;9510;10512;10848;23414;26508;55742;57057;57211;57216;58495;79977;80000;93649	geneontology_Biological_Process_noRedundant	cg10827893;cg13428480;cg13984515;cg17449954;cg18375860;cg23992410;cg24588482;cg25347098;cg04043795;cg20008332;cg22367989;cg04248446;cg04394267;cg07467520;cg12622139;cg15361065;cg16718624;cg17189465;cg17553300;cg18301348;cg20899354;cg22615158;cg24784794;cg25460158;cg03465206;cg07410872;cg09781944;cg10541864;cg13281139;cg13935962;cg15707093;cg18930994;cg20618622;cg22517735;cg23121156;cg23207990;cg0…
53	NL2	GO:0010975	regulation of neuron projection development	http://amigo.geneontology.org/amigo/term/GO:0010975	454	143	83.7165	1.70815	6.90203e-12	1.69816e-10	116;348;577;627;655;816;1000;1136;1268;1272;1400;1630;1808;1809;1826;1902;1949;2045;2049;2258;2260;2335;2670;2672;2895;2902;3196;3397;3706;4058;4131;4133;4208;4747;4776;4825;4915;4916;5071;5376;5396;5454;5458;5587;5764;5789;5793;5800;5802;5979;6091;6092;6324;6383;6405;6422;6423;6474;6695;6722;6857;7025;7070;7074;7101;7225;7474;7476;8321;8322;8437;8507;9037;9314;9353;9699;9706;9723;9863;10494;1050…	geneontology_Biological_Process_noRedundant	cg13645113;cg04158367;cg09912667;cg10730174;cg14991984;cg16399136;cg17137424;cg17858328;cg19365673;cg21996227;cg22594309;cg23730181;cg26841013;cg27504802;cg00050984;cg01419831;cg09918469;cg13536757;cg21185289;cg00100892;cg04248446;cg04394267;cg07467520;cg08855568;cg09472360;cg12378187;cg12622139;cg15361065;cg15457795;cg16382256;cg16718624;cg17189465;cg17553300;cg20072171;cg22615158;cg24784794;cg2…
54	NL2	GO:0048706	embryonic skeletal system development	http://amigo.geneontology.org/amigo/term/GO:0048706	121	55	22.3121	2.46503	7.38443e-12	1.7832e-10	257;579;652;655;860;1277;1739;1745;1746;2131;2138;2263;3198;3199;3204;3207;3213;3217;3218;3221;3223;3225;3227;3232;3235;3236;3549;3975;4208;4325;4522;5081;5396;5950;6474;6495;6664;6862;7020;7291;7474;7484;8092;9241;9968;10265;10736;23213;23314;55959;56243;79977;116039;130497;145258	geneontology_Biological_Process_noRedundant	cg05052324;cg07536847;cg10730174;cg11428724;cg13969001;cg21170920;cg00768993;cg04043795;cg04739647;cg05165940;cg07936950;cg08957652;cg10709593;cg12565637;cg17178336;cg20008332;cg20926035;cg21875802;cg22061628;cg22541735;cg22674699;cg25908985;cg04394267;cg12622139;cg15361065;cg17553300;cg22615158;cg25460158;cg19852958;cg23584743;cg03719083;cg06073449;cg06463958;cg06630455;cg14638883;cg14909730;cg1…
55	NL2	GO:0019932	second-messenger-mediated signaling	http://amigo.geneontology.org/amigo/term/GO:0019932	394	128	72.6527	1.76181	8.64153e-12	2.04883e-10	19;107;111;114;115;116;136;146;147;148;150;152;155;185;348;552;575;576;577;796;797;799;1012;1236;1812;1813;1814;1816;1902;1908;1910;1956;2044;2494;2587;2696;2770;2771;2774;2776;2826;2902;2903;2904;2905;2906;2915;2946;2977;2982;2983;3084;3270;3358;3361;3651;3747;3791;3973;4544;4760;4761;4776;4842;4846;4881;4887;4988;5138;5139;5141;5144;5575;5592;5729;5731;5733;5737;5745;6262;6548;6662;6754;6850;69…	geneontology_Biological_Process_noRedundant	cg02918903;cg03116642;cg03949391;cg07219542;cg16704678;cg17218713;cg18124063;cg18375860;cg18394216;cg25130381;cg26246928;cg00997611;cg01454215;cg06496261;cg11528849;cg13423075;cg16640855;cg23468897;cg25711575;cg04138502;cg04807594;cg04894619;cg11902004;cg18304969;cg21176048;cg01829241;cg02086094;cg07893544;cg10740902;cg13796804;cg14810013;cg16700392;cg18129755;cg18177533;cg18930994;cg25798792;cg0…
56	NL2	GO:0030902	hindbrain development	http://amigo.geneontology.org/amigo/term/GO:0030902	135	59	24.8937	2.37008	9.81326e-12	2.28509e-10	401;429;655;869;1152;1272;1496;1902;1959;2019;2020;2296;2637;2736;2895;2902;3199;3213;3280;3688;3746;3975;4009;4040;4760;4761;5013;5457;5629;5764;5802;6095;6532;6608;6751;6752;6928;7471;7476;8322;8854;8929;8941;9001;9241;9935;10395;10716;23026;25861;30837;50674;51176;57502;57626;64211;79971;124925;256297	geneontology_Biological_Process_noRedundant	cg21142738;cg10827893;cg14662355;cg23992410;cg25347098;cg01419831;cg04882233;cg06704122;cg10640333;cg10785443;cg11528849;cg13895867;cg15765724;cg15862215;cg16640855;cg19052355;cg19707040;cg20359285;cg20804050;cg25622366;cg27364741;cg18301348;cg08062484;cg10192893;cg01912921;cg16938363;cg20491838;cg00405843;cg13971154;cg26164681;cg03304380;cg05568274;cg05748937;cg09549848;cg16850173;cg09931187;cg1…
57	NL2	GO:0001764	neuron migration	http://amigo.geneontology.org/amigo/term/GO:0001764	142	61	26.1845	2.32963	1.07296e-11	2.45464e-10	323;429;460;816;885;1630;1812;1813;2066;2258;2260;2676;2823;3084;3975;4131;4147;4208;4825;4915;4916;4929;5080;5592;6656;6695;6722;6774;7080;7291;8403;8828;8929;8941;9620;10752;11023;23314;23768;26053;26468;29967;30012;51473;55079;55140;56751;57057;57556;57698;58158;79791;83482;84623;85508;89796;167826;266727;343472;347733;389549	geneontology_Biological_Process_noRedundant	cg13645113;cg13071729;cg14834267;cg00768993;cg05165940;cg10785443;cg22367989;cg06613095;cg08073312;cg12378187;cg12727529;cg16921083;cg20072171;cg21145524;cg21327694;cg22934295;cg24307799;cg27505273;cg00316839;cg08062484;cg08474859;cg10192893;cg12076463;cg16364495;cg16426339;cg22478591;cg01088410;cg18190187;cg19918005;cg26001333;cg01972751;cg11522018;cg17295225;cg19632532;cg23801012;cg03981954;cg1…
58	NL2	GO:0050890	cognition	http://amigo.geneontology.org/amigo/term/GO:0050890	267	95	49.2342	1.92955	1.65776e-11	3.72711e-10	107;114;348;351;577;627;885;1137;1268;1620;1812;1813;1814;1816;1956;1959;2019;2258;2558;2628;2693;2902;2903;2904;2915;3198;3643;3688;3725;3776;3815;3973;4009;4208;4212;4761;4762;4908;4915;4923;4986;5021;5071;5575;5764;5803;5923;6446;6529;6532;6543;6547;6722;6833;6863;7122;7349;7991;8326;8484;8516;8811;9162;9369;9378;10716;10752;10769;10882;22849;22941;22943;22986;23237;23373;23542;26047;27023;509…	geneontology_Biological_Process_noRedundant	cg05152874;cg13645113;cg21142738;cg14662355;cg01419831;cg01454215;cg06704122;cg13423075;cg13906811;cg20359285;cg20804050;cg10109500;cg11021744;cg12727529;cg13142700;cg15987088;cg21145524;cg21327694;cg22934295;cg23405575;cg24307799;cg08377398;cg11935854;cg11821403;cg12533363;cg18190187;cg25640822;cg09429522;cg10105971;cg20622089;cg02539083;cg05666820;cg07612562;cg09571420;cg11642382;cg13895235;cg1…
59	NL2	GO:0007422	peripheral nervous system development	http://amigo.geneontology.org/amigo/term/GO:0007422	70	38	12.9078	2.94395	1.70348e-11	3.76498e-10	40;575;576;627;1910;1959;1960;2064;2115;2668;2676;2947;3084;3235;3236;3670;4908;4915;4916;5376;5453;5454;5457;7368;8506;9048;9076;9464;9480;9639;9968;23114;50674;56288;57211;60484;64843;91584	geneontology_Biological_Process_noRedundant	cg03116642;cg16704678;cg18115627;cg23472215;cg23645476;cg24085946;cg04739647;cg22541735;cg22674699;cg08770122;cg07410872;cg09915835;cg10541864;cg13935962;cg15707093;cg19908577;cg22517735;cg05710997;cg08307469;cg11711420;cg25602684;cg26295057;cg09016968;cg13072241;cg05950570;cg03924566;cg22880677;cg25230074;cg13723118;cg09931187;cg25322645;cg25381667;cg03854198;cg25094126;cg04390523;cg15699226;cg1…
60	NL2	GO:0007218	neuropeptide signaling pathway	http://amigo.geneontology.org/amigo/term/GO:0007218	88	44	16.227	2.71153	1.76865e-11	3.8296e-10	116;796;1363;2587;2741;2743;2831;2834;2837;2922;3062;4886;4887;4889;4923;4985;4986;4988;5179;5443;5697;6751;6752;6754;6863;7301;7349;8001;8484;8811;9607;10874;11247;11248;22986;51083;51289;84109;84539;84634;113091;114815;256933;344758	geneontology_Biological_Process_noRedundant	cg03987199;cg19715410;cg00674304;cg01454215;cg13025668;cg03465206;cg05604079;cg06991300;cg08712866;cg11163620;cg18930994;cg20618622;cg22065614;cg22714094;cg12995800;cg18250028;cg18689958;cg06610484;cg26466587;cg27596495;cg02539083;cg16288089;cg02237470;cg03483150;cg10397440;cg16491617;cg18742346;cg25614094;cg10778841;cg18534345;cg06269115;cg27413462;cg04193484;cg04850731;cg05835276;cg18443253;cg0…
61	NL2	GO:0050803	regulation of synapse structure or activity	http://amigo.geneontology.org/amigo/term/GO:0050803	211	80	38.9079	2.05614	1.79146e-11	3.8296e-10	40;348;351;575;576;577;627;816;869;1000;1006;1496;1813;2045;2047;2049;2693;2823;2895;2902;2904;3706;4208;4761;4776;4915;4916;5021;5100;5764;5789;5800;5802;6092;6405;6495;6585;6622;7058;7074;7162;7474;7476;8292;8321;8326;8828;9378;9456;22865;22871;22883;22943;23237;23768;26050;54434;54674;55607;55638;57555;57633;58504;64101;79012;79953;80725;84631;89780;91752;114798;145581;147381;266727;347730;347…	geneontology_Biological_Process_noRedundant	cg01800926;cg03116642;cg03971555;cg16704678;cg26841013;cg26985289;cg27399414;cg13536757;cg13906811;cg19707040;cg20792735;cg22367989;cg23665824;cg26355577;cg27629977;cg00100892;cg01821557;cg04248446;cg04394267;cg04426311;cg06020130;cg10109500;cg12622139;cg15361065;cg15987088;cg16382256;cg16718624;cg17189465;cg17199247;cg17553300;cg22126211;cg22615158;cg27363829;cg02192967;cg10208370;cg22478591;cg0…
62	NL2	GO:0010721	negative regulation of cell development	http://amigo.geneontology.org/amigo/term/GO:0010721	303	104	55.8725	1.86138	2.19198e-11	4.61023e-10	116;348;351;429;430;655;1400;1620;1630;1735;1745;1746;1809;1814;1840;1902;1910;1949;2045;2066;2192;2200;2258;2487;2670;2672;3084;3196;3199;3280;3397;3399;3400;3670;4009;4057;4070;4133;4211;4776;4821;4825;4916;5080;5376;5458;5764;5793;5800;5802;5999;6405;6532;6657;6662;6664;6695;6774;6833;7025;7068;7070;7101;7225;7274;7474;7476;8929;9037;9241;9353;9355;9706;9723;10215;10500;10512;10660;10769;11023…	geneontology_Biological_Process_noRedundant	cg13645113;cg00667789;cg02388865;cg04158367;cg13443627;cg13786801;cg14662355;cg16399136;cg17858328;cg21996227;cg24851854;cg26841013;cg00050984;cg02764245;cg04037038;cg04043795;cg07936950;cg09462924;cg10709593;cg11433622;cg13895765;cg20008332;cg21185289;cg22061628;cg25721451;cg26700716;cg00100892;cg02333852;cg04394267;cg08855568;cg09472360;cg11142406;cg12306156;cg12378187;cg12622139;cg15361065;cg1…
63	NL2	GO:0099565	chemical synaptic transmission, postsynaptic	http://amigo.geneontology.org/amigo/term/GO:0099565	101	48	18.6242	2.5773	2.2286e-11	4.61284e-10	351;869;1136;1137;1143;1145;1813;1815;2030;2741;2743;2895;2898;2901;2902;2903;2904;2905;2906;4208;4887;4923;4988;5999;6622;6804;7476;8001;9162;9378;9699;22871;22941;22999;23542;50944;54434;55607;56853;57030;57502;57555;66000;81832;124925;266743;388135;642938	geneontology_Biological_Process_noRedundant	cg21142738;cg13906811;cg00100892;cg05075118;cg06288251;cg02192967;cg08712866;cg10208370;cg11163620;cg18930994;cg22065614;cg12995800;cg02433882;cg05942459;cg11452354;cg13080565;cg13793145;cg21635870;cg24401219;cg08368788;cg16850173;cg25984344;cg04396791;cg06778429;cg11635197;cg17627654;cg20411756;cg20236513;cg24226973;cg04460984;cg20596493;cg00287829;cg01687680;cg06758670;cg08464190;cg16573782;cg1…
64	NL2	GO:0035270	endocrine system development	http://amigo.geneontology.org/amigo/term/GO:0035270	124	55	22.8653	2.40539	2.42992e-11	4.95097e-10	116;429;650;652;999;1028;1482;1813;2253;2255;2304;2696;2736;3110;3170;3213;3232;3280;3642;3643;3651;3670;4487;4760;4821;4825;5075;5080;5307;5308;5454;6009;6299;6495;6531;6608;6657;6659;6662;6722;7068;7080;7474;7490;8022;8854;9241;9247;9480;23440;27122;50506;50674;84504;219409	geneontology_Biological_Process_noRedundant	cg04882233;cg11528849;cg16640855;cg02333852;cg04394267;cg11142406;cg12306156;cg12622139;cg15361065;cg17553300;cg18301348;cg22615158;cg23087992;cg25829666;cg00316839;cg06842954;cg08474859;cg12076463;cg16426339;cg20291436;cg23663774;cg24224020;cg02037307;cg04223420;cg05710997;cg07798980;cg11711420;cg12882697;cg15160263;cg15929797;cg17429000;cg17555825;cg19978181;cg22488797;cg25648267;cg09016968;cg1…
65	NL2	GO:0060537	muscle tissue development	http://amigo.geneontology.org/amigo/term/GO:0060537	352	116	64.908	1.78715	3.02378e-11	6.06617e-10	58;70;88;148;650;652;655;668;857;1482;1739;1959;2047;2066;2138;2139;2253;2260;2263;2296;2626;3084;3131;3235;3236;3549;3670;3688;3776;4208;4211;4223;4604;4629;4638;4654;4868;5081;5307;5457;5600;5629;5914;5915;5950;5999;6261;6262;6474;6495;6548;6608;6662;6664;6665;6722;6909;6910;6926;6943;7042;7135;7137;7168;7291;7472;7474;7490;8320;8324;8516;8854;8910;8928;8929;9241;9421;9456;10211;10362;10512;105…	geneontology_Biological_Process_noRedundant	cg04030615;cg05052324;cg05353133;cg07536847;cg10512745;cg10776919;cg10827893;cg11428724;cg13210260;cg13969001;cg16732616;cg17449954;cg18375860;cg21170920;cg23992410;cg25130381;cg25191628;cg25347098;cg26841013;cg27265170;cg02764245;cg04043795;cg04739647;cg08957652;cg09462924;cg09918469;cg11433622;cg12565637;cg13895765;cg17178336;cg20008332;cg22541735;cg22674699;cg22856324;cg23246885;cg25721451;cg2…
66	NL2	GO:0030534	adult behavior	http://amigo.geneontology.org/amigo/term/GO:0030534	135	58	24.8937	2.32991	3.41831e-11	6.75375e-10	238;351;1136;1137;1143;1812;1813;1814;1815;1949;2019;2059;2257;2566;2636;2668;2693;2741;2743;2902;2906;3170;3218;3235;3236;3952;4097;4923;4929;4985;4986;4988;5071;6506;6622;7200;7345;7545;9369;9378;9456;9607;10752;22876;22941;26047;26050;27253;50944;57502;57626;57731;58524;80243;91978;114798;124925;221935	geneontology_Biological_Process_noRedundant	cg21142738;cg03987199;cg19715410;cg04739647;cg06704122;cg06905692;cg13906811;cg18277754;cg20359285;cg20804050;cg22541735;cg22674699;cg01227537;cg02081052;cg02647941;cg02700891;cg03900143;cg10109500;cg15048660;cg15987088;cg16376000;cg18780257;cg18862481;cg19507527;cg21145524;cg23207710;cg24307799;cg26014538;cg27606499;cg02192967;cg07068756;cg08712866;cg10208370;cg11163620;cg22065614;cg08307469;cg1…
67	NL2	GO:0048645	animal organ formation	http://amigo.geneontology.org/amigo/term/GO:0048645	60	34	11.0639	3.07307	4.03112e-11	7.84564e-10	579;652;655;2138;2253;2255;2260;2263;2668;2736;3207;3227;3280;3670;4208;5076;6091;6092;6495;6910;7472;7474;7482;7490;8313;8928;9241;9464;10252;10716;22943;23213;64321;89780	geneontology_Biological_Process_noRedundant	cg11806528;cg26841013;cg01419831;cg04882233;cg04248446;cg04394267;cg07467520;cg12622139;cg15361065;cg16718624;cg17189465;cg17553300;cg18301348;cg22615158;cg24784794;cg07410872;cg10541864;cg13935962;cg15707093;cg19852958;cg22517735;cg23584743;cg05710997;cg08307469;cg11711420;cg25602684;cg26295057;cg05977669;cg27331524;cg04672706;cg05317714;cg11214140;cg15321288;cg17524017;cg24932662;cg26385256;cg0…
68	NL2	GO:0071542	dopaminergic neuron differentiation	http://amigo.geneontology.org/amigo/term/GO:0071542	32	23	5.90073	3.89783	5.93281e-11	1.1377e-09	401;2019;2253;3169;3170;4009;4040;4929;5015;6422;6423;7074;7471;7472;7474;7484;8321;8929;22943;26281;63950;89780;340419	geneontology_Biological_Process_noRedundant	cg10512745;cg10776919;cg13210260;cg14662355;cg16732616;cg25191628;cg26841013;cg27265170;cg06704122;cg20359285;cg20804050;cg04394267;cg12622139;cg15361065;cg17553300;cg22615158;cg08062484;cg10192893;cg23121156;cg23207990;cg27331524;cg01495122;cg13177747;cg17816908;cg08812555;cg09465786;cg26820037;cg11334771;cg04154903;cg14270220;cg01824511;cg12853633;cg19802865;cg14630905;cg03774514;cg07003030;cg2…
69	NL2	GO:0015837	amine transport	http://amigo.geneontology.org/amigo/term/GO:0015837	94	45	17.3334	2.59615	6.87918e-11	1.29861e-09	150;152;552;885;1136;1137;1268;1812;1813;1814;1815;2668;2693;2917;3737;3745;3952;4887;4889;4923;4986;5021;5028;5071;5999;6529;6571;6622;6804;6857;7200;7349;9607;10991;26281;51458;51760;57586;84258;85413;91683;127833;130497;143425;148281	geneontology_Biological_Process_noRedundant	cg08105352;cg09177131;cg18935813;cg22594309;cg25201881;cg01454215;cg02700891;cg09465746;cg10109500;cg11021744;cg12727529;cg13142700;cg15987088;cg16468914;cg18862481;cg19385628;cg20944305;cg21327694;cg22934295;cg23405575;cg02086094;cg02192967;cg10208370;cg18930994;cg20618622;cg08307469;cg18190187;cg18250028;cg25602684;cg26295057;cg04014105;cg20622089;cg13381984;cg16491617;cg25614094;cg16099210;cg0…
70	NL2	GO:0061458	reproductive system development	http://amigo.geneontology.org/amigo/term/GO:0061458	405	128	74.6811	1.71396	6.97108e-11	1.29861e-09	116;430;595;599;652;655;668;867;1028;1045;1396;1508;1594;1739;1761;1956;2034;2069;2099;2253;2255;2263;2295;2296;2626;2693;2736;3169;3206;3207;3239;3280;3383;3400;3481;3491;3625;3643;3696;3815;3856;3880;3952;3973;3975;4040;4254;4693;4762;4846;5155;5241;5324;5468;5727;5740;5798;5806;5914;5950;6092;6299;6422;6423;6586;6662;6665;6768;6770;6788;6926;6943;7022;7042;7080;7274;7301;7421;7425;7472;7474;74…	geneontology_Biological_Process_noRedundant	cg07674139;cg11194545;cg16697940;cg04907523;cg11806528;cg13984515;cg01382864;cg02173749;cg03970036;cg04882233;cg08911275;cg13423075;cg15262317;cg01379240;cg04248446;cg04394267;cg06186698;cg10109500;cg12622139;cg15361065;cg15720669;cg15722404;cg15987088;cg16700000;cg16718624;cg17189465;cg17553300;cg18301348;cg22615158;cg09781944;cg11935854;cg13281139;cg14817655;cg18021716;cg23121156;cg23207990;cg2…
71	NL2	GO:0098978	glutamatergic synapse	http://amigo.geneontology.org/amigo/term/GO:0098978	337	111	62.142	1.78623	8.37914e-11	1.53893e-09	60;70;88;107;114;136;148;152;176;348;491;869;999;1006;1008;1009;1129;1131;1268;1488;1739;1812;1813;1814;1815;1949;2045;2047;2059;2066;2693;2823;2895;2898;2901;2902;2903;2905;2911;2913;2982;3084;3688;3736;3738;3751;4884;4916;5028;5100;5575;5789;5800;5802;6405;6506;6511;6774;6804;6857;7074;7474;7476;8224;8322;8326;8499;8525;8828;9162;9378;9456;9890;10082;10211;10369;10814;10815;22854;22871;22883;22…	geneontology_Cellular_Component_noRedundant	cg21142738;cg00758069;cg01800926;cg03971555;cg08105352;cg09177131;cg09822538;cg11158057;cg13985485;cg25201881;cg26841013;cg26985289;cg27399414;cg13906811;cg20792735;cg22367989;cg23665824;cg26355577;cg27629977;cg00100892;cg01821557;cg04394267;cg05970311;cg10109500;cg12622139;cg15361065;cg15987088;cg17553300;cg20944305;cg22615158;cg02086094;cg06672737;cg17397631;cg18638914;cg22478591;cg17318297;cg1…
72	NL2	GO:0003012	muscle system process	http://amigo.geneontology.org/amigo/term/GO:0003012	398	126	73.3903	1.71685	8.69835e-11	1.57537e-09	58;70;88;136;147;148;150;152;444;776;783;796;800;816;857;1129;1131;1136;1143;1145;1180;1311;1410;1482;1490;1739;1812;1813;1824;1837;1908;1909;1910;2257;2626;2628;2668;2693;2741;2775;2946;2982;3270;3693;3728;3736;3741;3752;3757;3759;3760;3762;3768;3778;3781;3815;3952;4090;4208;4604;4629;4636;4638;4654;4762;4842;4846;4887;5021;5028;5142;5144;5592;5733;5999;6261;6262;6324;6547;6548;6722;6752;6769;68…	geneontology_Biological_Process_noRedundant	cg00046625;cg00852622;cg04030615;cg05353133;cg07219542;cg11158057;cg13985485;cg17218713;cg18375860;cg25130381;cg01454215;cg03674127;cg05403555;cg09306214;cg09918469;cg11027058;cg12276123;cg14650577;cg07802917;cg10109500;cg15048660;cg15987088;cg16376000;cg18780257;cg19507527;cg20626645;cg20944305;cg23207710;cg24202123;cg26843074;cg00058009;cg02086094;cg07410872;cg10541864;cg11935854;cg13935962;cg1…
73	NL2	GO:0043062	extracellular structure organization	http://amigo.geneontology.org/amigo/term/GO:0043062	364	117	67.1207	1.74313	1.45279e-10	2.59511e-09	19;176;185;323;348;351;655;822;947;999;1277;1278;1284;1285;1289;1290;1297;1298;1302;1303;1305;1307;1311;1404;1462;1463;1490;1513;1514;1545;1991;2192;2200;2201;2294;2295;2296;2335;2670;3037;3038;3383;3386;3491;3549;3688;3693;3696;3791;3909;3910;3912;4015;4017;4313;4318;4324;4325;4629;4643;4868;4982;5045;5155;5326;5360;5806;6423;6662;6939;7042;7045;7087;7092;7101;7148;7373;7490;7837;7941;8038;8174;…	geneontology_Biological_Process_noRedundant	cg00650640;cg07143532;cg13984515;cg16115720;cg24395801;cg26011014;cg26833120;cg26841013;cg07078841;cg08957652;cg09118932;cg09799983;cg12565637;cg13951042;cg16838838;cg17178336;cg18451022;cg22994281;cg25181651;cg25908985;cg04807594;cg11427510;cg17626022;cg18304969;cg07893544;cg10740902;cg16364495;cg18177533;cg23121156;cg23207990;cg24869535;cg26533745;cg00984146;cg01939274;cg03625177;cg05251676;cg0…
74	NL2	GO:0015077	monovalent inorganic cation transmembrane transporter activity	http://amigo.geneontology.org/amigo/term/GO:0015077	353	114	65.0924	1.75136	1.81926e-10	3.20583e-09	40;357;517;527;1528;2897;2898;2900;2901;3736;3737;3738;3739;3741;3743;3745;3746;3747;3748;3751;3752;3754;3755;3756;3757;3759;3760;3761;3762;3763;3765;3768;3775;3776;3777;3778;3780;3781;3788;3790;6324;6335;6338;6505;6506;6507;6511;6528;6529;6530;6531;6532;6538;6543;6547;6548;6549;6550;6556;6571;6581;6833;7226;9187;9196;9311;9312;9990;10021;10060;10568;23416;23545;27012;30818;30820;51296;51305;5420…	geneontology_Molecular_Function_noRedundant	cg05096731;cg00777689;cg00852622;cg15580417;cg18935813;cg20489026;cg23974336;cg25130381;cg00292986;cg01050423;cg03427543;cg05311412;cg05633391;cg09282497;cg12276123;cg14482308;cg14613271;cg18395327;cg19210770;cg23136742;cg26529376;cg11021744;cg13142700;cg16435571;cg19768599;cg20953187;cg23405575;cg24668089;cg07578695;cg10522818;cg14882700;cg19247841;cg19616230;cg23543123;cg24663256;cg27513574;cg0…
75	NL2	GO:0030594	neurotransmitter receptor activity	http://amigo.geneontology.org/amigo/term/GO:0030594	103	47	18.993	2.4746	2.07554e-10	3.60867e-09	1129;1131;1136;1137;1143;1145;1812;1813;1814;1815;1816;2550;2554;2555;2557;2558;2560;2561;2566;2741;2743;2891;2893;2895;2897;2898;2900;2901;2902;2903;2904;2905;2906;2911;2915;3350;3354;3358;3360;3361;4988;8001;9568;51222;116443;165829;285242	geneontology_Molecular_Function_noRedundant	cg02918903;cg11158057;cg13985485;cg02826439;cg15602740;cg07813249;cg08712866;cg09812070;cg11163620;cg18440897;cg22065614;cg24154839;cg25145765;cg25951981;cg11438011;cg12825070;cg12995800;cg16509658;cg18190187;cg05942459;cg09297468;cg09423283;cg09558195;cg09863441;cg13080565;cg14774364;cg21635870;cg27642554;cg25632105;cg02058918;cg14123942;cg14653281;cg16850173;cg18794577;cg01486814;cg03225817;cg0…
76	NL2	GO:0043025	neuronal cell body	http://amigo.geneontology.org/amigo/term/GO:0043025	463	140	85.3761	1.6398	2.82969e-10	4.85515e-09	40;114;116;348;351;429;460;547;773;796;824;846;885;1129;1136;1137;1152;1261;1266;1363;1410;1501;1620;1813;1902;2044;2045;2558;2741;2752;2823;2893;2898;2901;3361;3643;3736;3737;3745;3746;3747;3748;3751;3752;3756;3759;3775;3776;3780;3781;4040;4131;4133;4651;4762;4856;4923;4926;4986;4988;5066;5126;5137;5179;5563;5796;5798;5802;5816;5979;6507;6530;6531;6543;6547;6622;6750;6770;6863;7042;7070;7074;722…	geneontology_Cellular_Component_noRedundant	cg00777689;cg00852622;cg01931994;cg04876835;cg07823585;cg08876441;cg09686317;cg10316490;cg12167830;cg15389472;cg16127594;cg18935813;cg23010538;cg26227186;cg00050984;cg01382864;cg01454215;cg03970036;cg05311412;cg13536757;cg13906811;cg14613271;cg15262317;cg18404308;cg02164046;cg12727529;cg18159840;cg19108881;cg21327694;cg22934295;cg02192967;cg03465206;cg06672737;cg07068756;cg10208370;cg13796804;cg1…
77	NL2	GO:0043235	receptor complex	http://amigo.geneontology.org/amigo/term/GO:0043235	364	116	67.1207	1.72823	3.13751e-10	5.3134e-09	150;155;238;351;634;650;799;919;929;974;1136;1137;1143;1145;1379;1380;1739;1956;1969;2044;2045;2046;2047;2049;2050;2059;2064;2066;2260;2263;2550;2554;2555;2557;2558;2560;2561;2566;2674;2675;2676;2690;2861;2891;2893;2895;2897;2898;2900;2901;2902;2903;2904;2905;2906;2911;2917;3480;3643;3645;3688;3693;3696;3791;3815;4058;4543;4881;4915;4916;5618;5745;5787;5979;6850;7018;7253;7301;7421;8516;8717;8828…	geneontology_Cellular_Component_noRedundant	cg09801936;cg13437164;cg14036143;cg15553912;cg21161394;cg21290042;cg23730181;cg24393673;cg26246928;cg06905692;cg18277754;cg20357910;cg22367989;cg00100892;cg02826439;cg04894619;cg09465746;cg15602740;cg16382256;cg19385628;cg21176048;cg06293787;cg07813249;cg07893544;cg08915603;cg09473510;cg09812070;cg10740902;cg11935854;cg12363722;cg13184823;cg13796804;cg14677681;cg14810013;cg18177533;cg18440897;cg2…
78	NL2	GO:0035249	synaptic transmission, glutamatergic	http://amigo.geneontology.org/amigo/term/GO:0035249	88	42	16.227	2.58828	3.32744e-10	5.56281e-09	116;1000;1006;1268;1812;1813;1956;2752;2891;2895;2897;2898;2900;2901;2902;2911;2913;2914;2915;2916;2917;2918;4208;4887;5021;5071;6857;7349;9162;9378;9456;10369;22871;22941;22943;23025;23542;50944;57030;57084;57555;149111	geneontology_Biological_Process_noRedundant	cg15389472;cg21290042;cg01454215;cg13906811;cg00100892;cg09465746;cg19385628;cg18930994;cg18190187;cg05942459;cg09423283;cg09558195;cg13080565;cg18735956;cg20622089;cg21635870;cg27642554;cg14094960;cg16850173;cg08812555;cg09465786;cg01486814;cg04396791;cg06778429;cg07976064;cg17627654;cg20090108;cg21893358;cg01588748;cg23079217;cg01718742;cg27120816;cg12208258;cg14200170;cg15194943;cg16457786;cg2…
79	NL2	GO:0008066	glutamate receptor activity	http://amigo.geneontology.org/amigo/term/GO:0008066	27	20	4.97874	4.01708	4.52632e-10	7.47129e-09	2891;2893;2895;2897;2898;2900;2901;2902;2903;2904;2905;2906;2911;2913;2914;2915;2916;2917;2918;116443	geneontology_Molecular_Function_noRedundant	cg09465746;cg19385628;cg05942459;cg09423283;cg09558195;cg13080565;cg18735956;cg21635870;cg27642554;cg14123942;cg14653281;cg16850173;cg18794577;cg01486814;cg03225817;cg03243226;cg07976064;cg20090108;cg21893358;cg24226973;cg00287829;cg06758670;cg13335974;cg22891619;cg26746936;cg16415870;cg01041222;cg11486133;cg14859460;cg06247406;cg13722123;cg14590011;cg19512268;cg22541254;cg23183497;cg26640467;cg0…
80	NL2	GO:0032409	regulation of transporter activity	http://amigo.geneontology.org/amigo/term/GO:0032409	232	82	42.7803	1.91677	5.83302e-10	9.50782e-09	60;88;150;288;351;776;783;857;1080;1739;1813;1814;1815;2257;2259;2915;2946;3270;3306;3736;3746;3747;3755;3788;4208;4318;4544;4842;4923;4988;5142;5144;5468;5923;6236;6262;6324;6446;6548;6622;6769;6833;7225;7291;8291;8811;9001;9456;10369;10681;11261;22871;22941;23072;23237;23327;23542;28954;30845;50944;51083;54602;55800;56704;57158;57338;57520;57555;65268;81832;84502;126755;130497;149111;154043;255…	geneontology_Biological_Process_noRedundant	cg00046625;cg07219542;cg08920610;cg18375860;cg21290042;cg23974336;cg25130381;cg03674127;cg11027058;cg00100892;cg15048660;cg15722404;cg16376000;cg18780257;cg19507527;cg20626645;cg23207710;cg24202123;cg26843074;cg02192967;cg10208370;cg03653541;cg13397436;cg10105971;cg09626894;cg21656751;cg26818735;cg02471153;cg08706670;cg08949296;cg19438565;cg10272601;cg20616414;cg01392544;cg01805540;cg02456226;cg0…
81	NL2	GO:0005539	glycosaminoglycan binding	http://amigo.geneontology.org/amigo/term/GO:0005539	191	71	35.22	2.0159	6.75903e-10	1.08812e-08	176;334;348;351;652;655;1289;1305;1311;1404;1462;1463;1490;1809;1991;2200;2249;2255;2260;2263;2335;3024;3491;3730;4057;4856;5046;5727;5764;5802;6372;6422;6649;7058;7148;8292;8425;8828;8993;9037;9353;9388;9510;9806;10457;11095;23166;23213;26032;50509;50859;50964;55959;56925;60484;63827;64094;83716;84570;84870;114770;129804;133584;140578;143903;170689;284654;339366;340419;343637;404037	geneontology_Molecular_Function_noRedundant	cg02156712;cg03723938;cg13277716;cg18396832;cg03654735;cg13984515;cg03249947;cg22367989;cg08538682;cg13421412;cg13601427;cg27314002;cg09722742;cg09781944;cg13096007;cg13281139;cg00984146;cg05251676;cg05706117;cg22549558;cg24984653;cg26636193;cg26950557;cg01485117;cg04068042;cg08650890;cg09996288;cg10365886;cg10890302;cg10923662;cg16834823;cg17001689;cg23829024;cg25134283;cg26266427;cg01495122;cg1…
82	NL2	GO:0055123	digestive system development	http://amigo.geneontology.org/amigo/term/GO:0055123	137	56	25.2625	2.21673	7.37133e-10	1.17222e-08	429;579;652;887;1028;1045;1910;1956;2049;2255;2263;2294;2295;2304;2626;2736;3239;3280;3481;3549;3643;3651;3815;4821;5021;5915;5979;6293;6299;6422;6423;6425;6474;6608;6664;6909;6928;6943;7042;7474;7547;8854;10736;23242;51339;56033;56034;57216;58495;64321;79633;79971;93649;137814;159296;256297	geneontology_Biological_Process_noRedundant	cg13428480;cg24588482;cg04043795;cg04882233;cg08911275;cg08957652;cg12565637;cg17178336;cg20008332;cg20926035;cg21875802;cg25908985;cg04394267;cg12622139;cg15361065;cg16382256;cg17553300;cg18301348;cg20899354;cg22615158;cg25460158;cg11935854;cg19852958;cg23121156;cg23207990;cg23584743;cg23901852;cg12468478;cg15794859;cg26987597;cg00405843;cg04016086;cg09613161;cg12988534;cg13971154;cg14094960;cg2…
83	NL2	GO:0050673	epithelial cell proliferation	http://amigo.geneontology.org/amigo/term/GO:0050673	353	112	65.0924	1.72063	8.48381e-10	1.33288e-08	185;348;595;599;634;650;652;857;947;1001;1012;1028;1739;1749;1750;1910;1956;1960;1969;2064;2069;2099;2138;2152;2255;2260;2263;2301;2693;2752;3037;3280;3397;3486;3487;3549;3664;3670;3725;3791;3815;3912;3952;4017;4070;4163;4208;4485;4825;4856;5076;5080;5155;5241;5468;5587;5629;5727;5764;5796;5797;5798;6091;6422;6423;6495;6591;6608;6657;6662;6664;6774;6776;6928;7042;7291;7421;7424;7472;7474;7476;829…	geneontology_Biological_Process_noRedundant	cg00667789;cg00989853;cg04907523;cg09509183;cg10827893;cg13443627;cg13786801;cg15389472;cg16115720;cg19809499;cg22338127;cg23992410;cg24851854;cg25204440;cg25347098;cg26841013;cg01382864;cg03674127;cg03970036;cg04043795;cg08957652;cg11027058;cg12565637;cg17178336;cg20008332;cg22367989;cg23246885;cg25908985;cg04394267;cg04807594;cg07467520;cg10109500;cg11142406;cg12622139;cg15361065;cg15722404;cg1…
84	NL2	GO:0021915	neural tube development	http://amigo.geneontology.org/amigo/term/GO:0021915	154	60	28.3972	2.11288	1.73652e-09	2.69574e-08	652;655;1969;2019;2253;2535;2637;2736;3169;3280;4040;4522;5076;5080;5081;5629;5727;5914;6297;6422;6423;6608;6659;6664;6768;6788;6862;7042;7291;7471;7474;7798;8092;8321;8323;8854;9241;9355;9620;9968;10395;10512;10653;23242;23432;26227;27023;27152;51339;57216;57545;57619;57822;58495;64321;79977;89780;115908;145258;222894	geneontology_Biological_Process_noRedundant	cg04552500;cg05052324;cg07536847;cg10827893;cg11428724;cg13428480;cg13969001;cg18124063;cg21170920;cg23992410;cg24588482;cg25347098;cg26841013;cg04043795;cg04882233;cg06704122;cg13895867;cg15765724;cg19052355;cg20008332;cg20359285;cg20804050;cg04394267;cg12622139;cg15361065;cg17553300;cg18301348;cg22615158;cg22633988;cg23121156;cg23207990;cg24201034;cg06073449;cg06463958;cg14638883;cg00405843;cg0…
85	NL2	GO:0022604	regulation of cell morphogenesis	http://amigo.geneontology.org/amigo/term/GO:0022604	445	133	82.057	1.62083	1.82578e-09	2.80096e-08	348;388;390;577;627;816;1000;1136;1630;1690;1739;1793;1808;1826;1902;1949;2035;2045;2049;2059;2192;2258;2335;2902;3037;3055;3196;3383;3397;3706;3791;3815;4070;4131;4133;4478;4651;4747;4776;4825;4915;4916;5028;5071;5454;5458;5764;5789;5800;5802;5979;6091;6092;6383;6405;6474;6722;6857;7070;7074;7101;7168;7225;7474;7476;7694;8322;8437;8874;9037;9353;9699;9706;9723;10395;10494;10500;10512;10630;10716…	geneontology_Biological_Process_noRedundant	cg13645113;cg00667789;cg09912667;cg13443627;cg13786801;cg16399136;cg21996227;cg22594309;cg24851854;cg26841013;cg00050984;cg01419831;cg09918469;cg10708221;cg21185289;cg00100892;cg04248446;cg04394267;cg07467520;cg12378187;cg12622139;cg15361065;cg15457795;cg16382256;cg16718624;cg17189465;cg17553300;cg20072171;cg20944305;cg22615158;cg24784794;cg25460158;cg00316839;cg06083330;cg07893544;cg08474859;cg0…
86	NL2	GO:0005201	extracellular matrix structural constituent	http://amigo.geneontology.org/amigo/term/GO:0005201	140	56	25.8157	2.16922	1.92569e-09	2.91989e-08	176;1277;1278;1284;1285;1289;1290;1297;1298;1302;1303;1305;1307;1311;1404;1462;2192;2200;2201;2202;2335;3490;3491;3730;3909;3910;3912;4147;7045;7058;7148;7373;7837;7980;8292;8425;10085;10394;10516;22795;25878;30008;50509;64129;80144;81578;83872;84570;90187;91522;115908;127435;157869;255631;255743;284217	geneontology_Molecular_Function_noRedundant	cg02156712;cg03723938;cg13277716;cg16141678;cg18396832;cg22698358;cg07143532;cg13496323;cg13788537;cg13984515;cg16721191;cg18107144;cg24395801;cg26011014;cg26833120;cg09118932;cg13951042;cg16118212;cg22994281;cg25181651;cg11597475;cg11940149;cg14502728;cg16152424;cg21921384;cg24869535;cg26533745;cg01939274;cg03625177;cg14120129;cg15716405;cg16099804;cg17958315;cg22920665;cg24984653;cg01485117;cg0…
87	NL2	GO:0021675	nerve development	http://amigo.geneontology.org/amigo/term/GO:0021675	73	36	13.461	2.67439	1.95949e-09	2.92238e-08	401;627;1902;1959;2047;2558;2561;3198;3213;3232;3280;3670;3737;4762;4821;4884;4902;4908;5076;5457;5459;5979;6299;6405;6495;6507;7020;8828;8929;9935;23025;23213;55959;84570;91584;494470	geneontology_Biological_Process_noRedundant	cg18935813;cg22367989;cg18301348;cg08062484;cg10192893;cg05710997;cg08407114;cg11711420;cg16509658;cg25640822;cg03719083;cg06630455;cg14909730;cg18240331;cg05950570;cg17524017;cg09549848;cg08217716;cg08275306;cg08823110;cg09073539;cg11697427;cg14778235;cg16574134;cg26551913;cg11334771;cg25381667;cg03854198;cg25094126;cg17576288;cg24221648;cg26678970;cg00779065;cg10652393;cg16803846;cg21402921;cg2…
88	NL2	GO:0003013	circulatory system process	http://amigo.geneontology.org/amigo/term/GO:0003013	454	135	83.7165	1.61258	1.97956e-09	2.92238e-08	40;70;116;136;147;148;150;152;155;185;348;444;491;552;553;634;776;783;796;846;857;947;1129;1131;1268;1278;1285;1311;1482;1490;1739;1812;1813;1814;1816;1824;1889;1908;1909;1910;1956;2013;2034;2257;2296;2313;2626;2771;2775;2837;2946;2982;2983;3270;3350;3383;3728;3741;3752;3757;3759;3760;3762;3768;3775;3777;3781;3952;4090;4223;4311;4544;4842;4846;4879;4881;4883;4886;4923;5021;5028;5029;5138;5139;514…	geneontology_Biological_Process_noRedundant	cg00046625;cg00777689;cg00852622;cg07219542;cg11158057;cg13985485;cg16115720;cg18375860;cg25130381;cg26246928;cg00674304;cg01454215;cg12276123;cg13025668;cg13951042;cg22994281;cg23136742;cg02108850;cg02333852;cg04807594;cg05970311;cg11902004;cg12306156;cg14750844;cg15048660;cg15722404;cg16376000;cg18159840;cg18304969;cg18780257;cg19108881;cg19507527;cg20216802;cg20626645;cg20944305;cg22955973;cg2…
89	NL2	GO:0010959	regulation of metal ion transport	http://amigo.geneontology.org/amigo/term/GO:0010959	329	105	60.6668	1.73076	1.99457e-09	2.92238e-08	88;116;150;288;776;783;799;816;846;857;930;1272;1482;1739;1804;1812;1813;1814;1815;1908;2257;2259;2645;2771;2775;2902;2916;2946;3270;3306;3383;3596;3736;3741;3746;3747;3755;3757;3759;3781;3788;4544;4638;4842;4846;4923;4985;4986;5142;5144;5155;5999;6236;6262;6324;6548;6622;6769;6833;7018;7070;7222;7225;7349;7439;8291;8614;8811;9001;9454;9456;10681;11261;23072;23327;23566;28954;29763;30818;30820;30…	geneontology_Biological_Process_noRedundant	cg00046625;cg03987199;cg07219542;cg08920610;cg09912667;cg17721710;cg18375860;cg19715410;cg23974336;cg24396691;cg25130381;cg25317664;cg01454215;cg03674127;cg03753331;cg04617755;cg07205374;cg11027058;cg26529376;cg07802917;cg11902004;cg15048660;cg16376000;cg18159840;cg18780257;cg19108881;cg19507527;cg20626645;cg23207710;cg24202123;cg26843074;cg00058009;cg02192967;cg10208370;cg24663256;cg03653541;cg0…
90	NL2	GO:0007631	feeding behavior	http://amigo.geneontology.org/amigo/term/GO:0007631	99	44	18.2554	2.41025	2.17889e-09	3.15696e-08	351;796;885;1268;1602;1812;1813;2019;2693;2834;2902;3062;3358;3952;4326;4886;4887;4889;4915;4985;4986;4988;5021;5028;5457;5697;6774;6939;7200;7345;7349;8484;8811;9464;9607;10716;10874;51083;51761;84251;222236;257194;390259;391723	geneontology_Biological_Process_noRedundant	cg02918903;cg03987199;cg08857729;cg19715410;cg01419831;cg01454215;cg06704122;cg20359285;cg20804050;cg02700891;cg10109500;cg12727529;cg15987088;cg18862481;cg20944305;cg21327694;cg22934295;cg00043819;cg07068756;cg07410872;cg10463150;cg10541864;cg13935962;cg15707093;cg18930994;cg20618622;cg22517735;cg22714094;cg18190187;cg18250028;cg20622089;cg27596495;cg13381984;cg19273773;cg16491617;cg25614094;cg1…
91	NL2	GO:0015844	monoamine transport	http://amigo.geneontology.org/amigo/term/GO:0015844	83	39	15.305	2.54819	2.49904e-09	3.58104e-08	60;150;152;1137;1268;1812;1813;1814;1815;2668;2693;3350;3737;3745;4842;4887;4986;5021;5028;5071;6530;6531;6532;6571;6581;6622;6804;6850;6857;7349;9607;26281;51760;57586;84258;91683;127833;143425;148281	geneontology_Biological_Process_noRedundant	cg08105352;cg09177131;cg18935813;cg22594309;cg25201881;cg01454215;cg10109500;cg15987088;cg20944305;cg02086094;cg02192967;cg10208370;cg18930994;cg08307469;cg12882697;cg18190187;cg18250028;cg25602684;cg26295057;cg07237939;cg17364114;cg20622089;cg16491617;cg25614094;cg14304761;cg16099210;cg02269161;cg06778429;cg08680146;cg11908751;cg20411756;cg22723056;cg01588748;cg23079217;cg01277542;cg09746736;cg1…
92	NL2	GO:0071772	response to BMP	http://amigo.geneontology.org/amigo/term/GO:0071772	145	57	26.7377	2.13182	2.98365e-09	4.22901e-08	650;652;655;860;1311;1482;1745;1749;2200;2253;2297;2626;3280;3397;3491;4090;4091;4487;4488;4926;5046;6262;6422;6423;6425;6662;6664;6862;7021;7471;7474;8321;8929;9241;10653;11173;22943;23111;23213;26508;26585;50964;51176;79176;94031;148738;168667;170261;222008;285704;286204;353500;375567;390598;392255;494470;652991	geneontology_Biological_Process_noRedundant	cg02295369;cg09547767;cg13806070;cg13984515;cg14036143;cg15553912;cg17449954;cg18375860;cg04043795;cg07936950;cg10709593;cg20008332;cg04394267;cg12622139;cg15361065;cg17553300;cg18301348;cg22615158;cg08062484;cg09495977;cg10192893;cg23121156;cg23207990;cg07798980;cg15929797;cg19092317;cg19853413;cg20563910;cg23416667;cg25998402;cg01791371;cg06073449;cg06463958;cg14638883;cg18217235;cg18749015;cg0…
93	NL2	GO:0050954	sensory perception of mechanical stimulus	http://amigo.geneontology.org/amigo/term/GO:0050954	156	60	28.766	2.08579	3.11304e-09	4.36496e-08	40;491;501;776;1277;1285;1302;1428;1687;1690;2070;2138;2260;2558;2561;2917;3198;3383;3736;3815;4693;5077;5172;5205;5456;5458;5459;6495;6507;6591;7020;7068;7349;8322;8989;9311;10083;10253;10804;11078;25861;51168;51473;53904;53942;56751;57731;64072;64787;65217;79784;79955;83715;84530;113278;117532;152137;153562;286262;375611	geneontology_Biological_Process_noRedundant	cg20373036;cg26968501;cg12406391;cg19809453;cg01454215;cg13951042;cg14265823;cg15608397;cg22994281;cg02333852;cg05970311;cg09465746;cg12306156;cg19385628;cg20626645;cg23817170;cg25235397;cg25829666;cg26325444;cg06083330;cg11935854;cg16887264;cg24199834;cg02505827;cg08407114;cg16509658;cg03719083;cg06630455;cg08712932;cg11942956;cg14017655;cg14909730;cg17161718;cg17838029;cg18240331;cg20611276;cg2…
94	NL2	GO:0031644	regulation of neurological system process	http://amigo.geneontology.org/amigo/term/GO:0031644	121	50	22.3121	2.24093	3.8243e-09	5.3052e-08	152;351;552;869;885;1143;1910;2257;2693;2741;2902;2903;2906;2911;3358;4544;4856;4884;4887;4923;4985;4986;4988;5999;6548;6804;7476;9378;9456;9607;9699;10874;22871;22941;22999;26011;27242;50944;54434;56288;56853;57502;57555;66000;80763;81832;151647;388336;729956;729993	geneontology_Biological_Process_noRedundant	cg02918903;cg21142738;cg03987199;cg19715410;cg25130381;cg13906811;cg00100892;cg05075118;cg06288251;cg10109500;cg12412079;cg12727529;cg15048660;cg15987088;cg16376000;cg18780257;cg19507527;cg21327694;cg22934295;cg23207710;cg02086094;cg18930994;cg12995800;cg18250028;cg09423283;cg09558195;cg24401219;cg27642554;cg16491617;cg16866373;cg25614094;cg16850173;cg25322645;cg04396791;cg04983516;cg05218311;cg0…
95	NL2	GO:0060348	bone development	http://amigo.geneontology.org/amigo/term/GO:0060348	194	70	35.7731	1.95678	3.87868e-09	5.32399e-08	54;650;652;860;1101;1277;1303;1305;1311;1690;1749;2200;2249;2253;2263;2296;2313;3037;3207;3549;3636;3815;3952;4040;4057;4090;4147;4208;4211;4325;4487;4488;4762;5075;5308;5914;5915;6261;6423;6474;6662;6722;6862;6886;7020;7291;7373;7471;8313;8600;8785;10163;23213;26585;27086;51435;55294;55959;56034;56603;56975;79633;79705;80263;81578;116039;134701;284266;340706;389058	geneontology_Biological_Process_noRedundant	cg00955828;cg04363624;cg10026317;cg13085530;cg25764899;cg02764245;cg07813142;cg08957652;cg09462924;cg11433622;cg12565637;cg13895765;cg17178336;cg22856324;cg25721451;cg25908985;cg12431087;cg20899354;cg25460158;cg27314002;cg06842954;cg11935854;cg20291436;cg23121156;cg23207990;cg23663774;cg23901852;cg24224020;cg19853413;cg20563910;cg25640822;cg25998402;cg00270497;cg01912921;cg03064592;cg03719083;cg0…
96	NL2	GO:0007369	gastrulation	http://amigo.geneontology.org/amigo/term/GO:0007369	161	61	29.688	2.0547	4.55026e-09	6.18077e-08	652;655;1284;1289;1290;1303;1969;2131;2138;2139;2253;2260;2263;2294;2296;2335;3170;3196;3207;3688;3693;3909;3912;3975;4040;4313;4318;4324;5015;5076;6422;6423;6657;6722;6862;6886;6928;7474;8091;8320;8324;8516;9241;9314;9421;10736;22943;26011;51176;55614;57057;57216;64321;79971;83595;89780;89870;90102;130497;145258;286204	geneontology_Biological_Process_noRedundant	cg00955828;cg04363624;cg10026317;cg13428480;cg24588482;cg25764899;cg26841013;cg20926035;cg21185289;cg21875802;cg23246885;cg04394267;cg11142406;cg12622139;cg15361065;cg16700000;cg17553300;cg22615158;cg23087992;cg23121156;cg23207990;cg16532600;cg01912921;cg06073449;cg06463958;cg08858649;cg10470588;cg11353250;cg14638883;cg16938363;cg20491838;cg22711111;cg24720688;cg05977669;cg17985646;cg18249173;cg2…
97	NL2	GO:0031128	developmental induction	http://amigo.geneontology.org/amigo/term/GO:0031128	32	21	5.90073	3.55888	5.58537e-09	7.50857e-08	650;652;2253;2255;2260;2668;3207;3227;6091;6092;6299;6495;6662;7080;7471;7472;7482;7855;10252;22943;89780	geneontology_Biological_Process_noRedundant	cg11806528;cg26841013;cg15262317;cg04248446;cg07467520;cg16718624;cg17189465;cg24784794;cg08307469;cg25602684;cg26295057;cg05977669;cg27331524;cg15321288;cg26385256;cg08812555;cg09465786;cg26820037;cg04154903;cg14270220;cg15996644;cg23395715;cg00779065;cg01782227;cg05295557;cg08169864;cg08315174;cg09226388;cg11108269;cg13558403;cg13980454;cg14005139;cg14867569;cg00310215;cg00582524;cg04698114;cg0…
98	NL2	GO:0007498	mesoderm development	http://amigo.geneontology.org/amigo/term/GO:0007498	117	48	21.5745	2.22485	1.03095e-08	1.37179e-07	652;655;1969;2131;2138;2139;2253;2260;2263;2294;2296;2303;3055;3196;3207;3688;4145;5076;5457;6398;6423;6608;6722;6862;6886;6926;6939;7474;8091;8320;8516;8928;9241;9314;9355;9421;10736;22943;23414;51176;57057;64321;79191;79971;89780;89870;130497;286204	geneontology_Biological_Process_noRedundant	cg00955828;cg04363624;cg10026317;cg25764899;cg26841013;cg20926035;cg21185289;cg21875802;cg04394267;cg12622139;cg15361065;cg16700000;cg17553300;cg22615158;cg23121156;cg23207990;cg16532600;cg01912921;cg06073449;cg06463958;cg08858649;cg14638883;cg16938363;cg20491838;cg22711111;cg00405843;cg05977669;cg13971154;cg17985646;cg18249173;cg24061141;cg26164681;cg26673012;cg04672706;cg05317714;cg11214140;cg1…
99	NL2	GO:0007517	muscle organ development	http://amigo.geneontology.org/amigo/term/GO:0007517	355	109	65.4612	1.66511	1.08998e-08	1.43568e-07	58;70;463;575;650;652;668;857;1410;1482;1959;1960;2047;2066;2115;2121;2253;2260;2263;2296;2535;3084;3131;3235;3236;3399;3670;3776;4208;4211;4223;4487;4604;4638;4654;4762;4868;5077;5081;5307;5457;5600;5629;5950;5999;6261;6262;6474;6495;6608;6664;6665;6909;6910;6939;6943;7042;7135;7137;7168;7291;7472;7474;7490;8320;8321;8324;8910;8928;8929;9241;9421;9456;10211;10362;10409;10660;11023;11149;22943;23…	geneontology_Biological_Process_noRedundant	cg04030615;cg05052324;cg05353133;cg07536847;cg10512745;cg10776919;cg10827893;cg11428724;cg13210260;cg13428480;cg13969001;cg16732616;cg17449954;cg18375860;cg21170920;cg23992410;cg24588482;cg25191628;cg25347098;cg26841013;cg27265170;cg02764245;cg04043795;cg04739647;cg09462924;cg09918469;cg11433622;cg13895765;cg14265823;cg15608397;cg20008332;cg22541735;cg22674699;cg22856324;cg23246885;cg25721451;cg0…
100	NL2	GO:0007178	transmembrane receptor protein serine/threonine kinase signaling pathway	http://amigo.geneontology.org/amigo/term/GO:0007178	306	97	56.4257	1.71908	1.20481e-08	1.57108e-07	650;651;652;655;857;860;867;1028;1149;1278;1311;1387;1482;1745;1749;1761;2200;2201;2253;2255;2297;2626;2651;2662;3280;3303;3397;3491;3625;3688;3693;3725;4090;4091;4487;4488;4856;4926;5045;5046;5796;6262;6422;6423;6425;6664;6862;7021;7041;7042;7044;7080;7122;7471;7474;8321;8425;8516;8928;9241;9480;9719;9863;11030;22943;23089;23111;23213;25937;26585;27122;50855;50964;51176;51339;56288;57057;58495;7…	geneontology_Biological_Process_noRedundant	cg02295369;cg09547767;cg13806070;cg13984515;cg14036143;cg15553912;cg18375860;cg02173749;cg04043795;cg07936950;cg10709593;cg20008332;cg04394267;cg12622139;cg15361065;cg17553300;cg18301348;cg22615158;cg09495977;cg20276585;cg23121156;cg23207990;cg24869535;cg26533745;cg01939274;cg07798980;cg15929797;cg17958315;cg19092317;cg19853413;cg20563910;cg23416667;cg25998402;cg01791371;cg06073449;cg06463958;cg1…
101	NL2	GO:0009914	hormone transport	http://amigo.geneontology.org/amigo/term/GO:0009914	308	97	56.7945	1.70791	1.73692e-08	2.24251e-07	111;114;116;150;152;185;668;773;776;777;846;1080;1136;1268;1428;1813;1908;1956;2044;2260;2297;2587;2645;2693;2696;2752;2922;3170;3350;3358;3625;3651;3670;3741;3745;3747;3790;3952;4544;4760;4825;4856;4986;5028;5071;5443;5715;5798;5950;6422;6659;6664;6804;6833;6863;6926;6928;7021;7074;7200;7349;7425;7447;8322;8425;8447;8600;8660;8874;8938;9515;9607;9699;10411;10765;10815;10874;11069;25924;26056;274…	geneontology_Biological_Process_noRedundant	cg02918903;cg09547767;cg13806070;cg15389472;cg00674304;cg00997611;cg01382864;cg01454215;cg02173749;cg03427543;cg03970036;cg04043795;cg08031368;cg09282497;cg11528849;cg13025668;cg14482308;cg16640855;cg20008332;cg01379240;cg02700891;cg04138502;cg04807594;cg06186698;cg06911020;cg08270258;cg10109500;cg15720669;cg15987088;cg18159840;cg18304969;cg18862481;cg19108881;cg20626645;cg20944305;cg00316839;cg0…
102	NL2	GO:0001503	ossification	http://amigo.geneontology.org/amigo/term/GO:0001503	350	107	64.5392	1.65791	1.91921e-08	2.45358e-07	54;650;651;652;655;796;846;860;1009;1277;1290;1305;1311;1462;1490;1513;1591;1594;1749;1956;1959;1969;2131;2201;2263;2296;2662;2736;3199;3397;3399;3400;3481;3486;3491;3549;3636;3952;4057;4090;4091;4208;4313;4318;4325;4330;4488;4745;5179;5587;5727;5745;5764;6261;6320;6422;6423;6474;6591;6608;6657;6662;6664;6863;7020;7042;7291;7474;7477;8313;8321;8326;8600;9241;9365;9464;9636;9902;10457;10736;22943;…	geneontology_Biological_Process_noRedundant	cg08122545;cg09547767;cg13806070;cg13984515;cg26841013;cg00768993;cg04043795;cg04882233;cg05165940;cg08957652;cg12565637;cg17178336;cg20008332;cg20926035;cg21875802;cg25908985;cg04394267;cg11142406;cg12622139;cg15361065;cg17553300;cg18159840;cg19108881;cg22615158;cg23087992;cg25460158;cg27314002;cg07410872;cg10541864;cg13935962;cg15707093;cg20276585;cg22517735;cg23121156;cg23207990;cg23901852;cg2…
103	NL2	GO:0001667	ameboidal-type cell migration	http://amigo.geneontology.org/amigo/term/GO:0001667	359	109	66.1988	1.64656	2.13075e-08	2.69758e-07	348;388;575;634;652;655;1012;1512;1545;1793;1908;1910;1960;1969;2013;2050;2066;2249;2253;2255;2260;2303;2335;2637;2668;2752;3037;3397;3670;3688;3725;3728;3791;3815;4017;4070;4163;4208;4223;4254;4318;4846;4856;4902;5155;5308;5468;5587;5629;5646;5793;5797;5801;5979;6091;6405;6608;6662;6722;6776;6862;6863;6915;7042;7101;7291;7424;7474;7476;8092;8394;8828;8874;8929;9037;9314;9353;9464;9564;9723;10163…	geneontology_Biological_Process_noRedundant	cg00667789;cg10827893;cg13443627;cg13786801;cg15389472;cg16399136;cg21996227;cg23992410;cg24720336;cg24851854;cg25347098;cg07078841;cg09799983;cg10708221;cg13895867;cg15765724;cg18451022;cg19052355;cg22367989;cg04394267;cg07467520;cg08855568;cg09472360;cg11427510;cg12431087;cg12622139;cg15361065;cg15722404;cg17553300;cg17626022;cg22615158;cg24784794;cg06842954;cg07410872;cg07893544;cg08062484;cg0…
104	NL2	GO:0060541	respiratory system development	http://amigo.geneontology.org/amigo/term/GO:0060541	182	65	33.5604	1.93681	2.19001e-08	2.74593e-07	220;429;652;1490;1512;1749;1956;2034;2253;2255;2260;2263;2294;2736;3169;3280;3397;3596;4015;4040;4846;5241;5629;5764;5914;5950;6493;6495;6662;6664;6722;6910;6943;7068;7080;7472;7474;7477;7482;7490;7547;8022;8854;8929;9241;9509;9620;9719;10252;10253;10409;10630;23414;26257;51176;54768;55294;57216;64399;64759;79977;83716;93649;284217;340419	geneontology_Biological_Process_noRedundant	cg10827893;cg11806528;cg13428480;cg23992410;cg24588482;cg25347098;cg04043795;cg04882233;cg20008332;cg02333852;cg04394267;cg12306156;cg12622139;cg15361065;cg17553300;cg18301348;cg22615158;cg25829666;cg08062484;cg10192893;cg13150467;cg26978698;cg08920068;cg13909534;cg23352712;cg23378989;cg25203704;cg04068042;cg12468478;cg15794859;cg00400832;cg14094960;cg25025646;cg27331524;cg03023152;cg13177747;cg1…
105	NL2	GO:1902742	apoptotic process involved in development	http://amigo.geneontology.org/amigo/term/GO:1902742	29	19	5.34753	3.55304	3.15573e-08	3.91911e-07	652;655;1410;1482;2249;2296;3491;5076;6092;6586;6688;6928;7042;7421;7855;9353;9464;51176;84466	geneontology_Biological_Process_noRedundant	cg13984515;cg15262317;cg04248446;cg16718624;cg17189465;cg07410872;cg09781944;cg10541864;cg13281139;cg13935962;cg15707093;cg22517735;cg07136998;cg07798980;cg15637465;cg15929797;cg01912921;cg16938363;cg20491838;cg08217716;cg08823110;cg09073539;cg11697427;cg14778235;cg16574134;cg26551913;cg12947833;cg08169864;cg09226388;cg14487292;cg19378036;cg15069906;cg18759209;cg20292547;cg05395648;cg08746138;cg2…
106	NL2	GO:0031016	pancreas development	http://amigo.geneontology.org/amigo/term/GO:0031016	73	34	13.461	2.52581	3.43419e-08	4.2247e-07	579;652;2255;2294;2494;2696;3110;3170;3280;3481;3549;3642;3643;3651;3670;4212;4760;4821;4825;5080;5629;6009;6608;6659;6662;6928;7474;7547;8854;9480;50674;79971;84504;256297	geneontology_Biological_Process_noRedundant	cg10827893;cg18394216;cg23992410;cg25347098;cg08957652;cg11528849;cg12565637;cg16640855;cg17178336;cg25908985;cg04394267;cg12622139;cg15361065;cg17553300;cg18301348;cg22615158;cg00316839;cg08474859;cg12076463;cg16426339;cg19852958;cg23584743;cg05710997;cg11711420;cg00405843;cg07691705;cg13971154;cg14097304;cg20984053;cg26164681;cg26472133;cg09931187;cg12816961;cg18920423;cg20014049;cg01665555;cg0…
107	NL2	GO:0035148	tube formation	http://amigo.geneontology.org/amigo/term/GO:0035148	139	53	25.6313	2.06779	3.58516e-08	4.3692e-07	652;655;2253;2255;2263;2535;2668;3198;4040;4522;5076;5629;5727;5914;5979;6422;6423;6495;6659;6662;6664;6768;6788;6862;6928;7042;7052;7291;7474;7484;7798;8092;8321;8323;9241;9355;9421;9620;9968;10395;10653;23242;26585;57216;57545;57619;57822;58495;79191;79977;115908;130497;153572	geneontology_Biological_Process_noRedundant	cg04552500;cg10827893;cg13428480;cg23992410;cg24588482;cg25347098;cg04043795;cg20008332;cg04394267;cg12622139;cg15361065;cg17553300;cg22615158;cg22633988;cg23121156;cg23207990;cg24201034;cg08204280;cg08235864;cg08307469;cg15941948;cg16532600;cg18371475;cg25602684;cg26295057;cg06073449;cg06463958;cg14638883;cg04016086;cg09613161;cg12988534;cg25202070;cg26818735;cg01495122;cg03023152;cg03304380;cg0…
108	NL2	GO:0007200	phospholipase C-activating G protein-coupled receptor signaling pathway	http://amigo.geneontology.org/amigo/term/GO:0007200	90	39	16.5958	2.34999	4.13432e-08	4.99181e-07	88;147;148;150;185;796;846;887;1129;1812;1813;1816;1902;1910;2099;2769;2911;2915;2922;3062;3358;3973;4829;4883;4985;4986;4988;5028;5029;5733;5745;6869;7052;8811;9456;9630;23566;51764;55107	geneontology_Biological_Process_noRedundant	cg02918903;cg03987199;cg09912667;cg17218713;cg19715410;cg05403555;cg09306214;cg13423075;cg14650577;cg04807594;cg18159840;cg18304969;cg19108881;cg20944305;cg18190187;cg07598952;cg09423283;cg09558195;cg15980539;cg27596495;cg27642554;cg25632105;cg16491617;cg25614094;cg09549848;cg01486814;cg03565189;cg04585209;cg06778429;cg20090108;cg20150017;cg23757899;cg26013434;cg26046204;cg27413462;cg04390523;cg1…
109	NL2	GO:0035637	multicellular organismal signaling	http://amigo.geneontology.org/amigo/term/GO:0035637	162	59	29.8724	1.97507	4.33563e-08	5.18684e-07	288;444;491;552;776;783;857;1143;1180;1482;1812;1816;1824;2257;2693;2741;2898;3270;3728;3736;3737;3741;3751;3752;3757;3759;3760;3762;3775;3777;3781;4544;4842;4881;4915;4916;5144;6261;6262;6324;6335;6543;6547;6548;8506;8911;9607;10021;10369;23114;26047;30845;54795;55800;57731;58524;60598;79784;388591	geneontology_Biological_Process_noRedundant	cg00777689;cg00852622;cg18375860;cg18935813;cg24085946;cg25130381;cg26246928;cg12276123;cg23136742;cg05970311;cg10109500;cg15048660;cg15987088;cg16376000;cg18780257;cg19507527;cg20626645;cg23207710;cg03653541;cg07798980;cg12995800;cg13397436;cg15929797;cg18190187;cg18250028;cg05942459;cg13080565;cg21635870;cg07612562;cg09571420;cg11642382;cg16105558;cg19781133;cg24565369;cg27085741;cg27435498;cg1…
110	NL2	GO:0061053	somite development	http://amigo.geneontology.org/amigo/term/GO:0061053	85	37	15.6738	2.36063	7.92453e-08	9.39416e-07	1045;2294;2296;2487;3280;3549;3975;4040;4223;4522;5075;5100;5727;6422;6423;6495;6608;6664;6862;6939;7471;7474;8313;8854;9241;9968;10512;22943;23242;27023;51176;57801;89780;134701;145873;286204;441478	geneontology_Biological_Process_noRedundant	cg17907238;cg26841013;cg04037038;cg04043795;cg08957652;cg12565637;cg17178336;cg20008332;cg25908985;cg26700716;cg04394267;cg12622139;cg15361065;cg17553300;cg18301348;cg22615158;cg23121156;cg23207990;cg00270497;cg01912921;cg06073449;cg06463958;cg14638883;cg16938363;cg18206017;cg20491838;cg23215729;cg00405843;cg04016086;cg09613161;cg11051843;cg12988534;cg13971154;cg25202070;cg26164681;cg27096779;cg0…
111	NL2	GO:0060076	excitatory synapse	http://amigo.geneontology.org/amigo/term/GO:0060076	47	25	8.66669	2.88461	8.55152e-08	1.00461e-06	114;869;1496;2263;2891;2895;2902;3760;3765;5142;6857;9162;9495;22871;50944;57030;57084;57502;64101;79953;81832;93664;347730;388336;729956	geneontology_Cellular_Component_noRedundant	cg21142738;cg00046625;cg15580417;cg20489026;cg12276123;cg19707040;cg20792735;cg23665824;cg26355577;cg27629977;cg00100892;cg06159603;cg06779604;cg18358894;cg18574157;cg21953346;cg07557260;cg13912117;cg16850173;cg07250222;cg01588748;cg23079217;cg01687680;cg08464190;cg16573782;cg18160402;cg18448581;cg01427575;cg19063061;cg20979061;cg22231400;cg16120788;cg17811446;cg19743317;cg00091964;cg00465284;cg0…
112	NL2	GO:0044309	neuron spine	http://amigo.geneontology.org/amigo/term/GO:0044309	161	58	29.688	1.95365	8.74561e-08	1.01824e-06	40;88;321;351;575;1266;1410;1812;1813;1902;2823;2891;2893;2895;2902;2913;3688;3706;3739;3748;3751;3759;3781;4131;4842;4915;4923;4985;4988;5142;5662;5800;6543;6547;7074;8516;8572;9162;9456;9495;10160;22871;22883;22941;23109;23237;26232;50944;55607;56899;64101;79953;91752;124925;388336;440829;729956;729993	geneontology_Cellular_Component_noRedundant	cg00046625;cg00953777;cg01800926;cg03971555;cg03987199;cg07823585;cg16127594;cg19715410;cg25276694;cg26227186;cg26985289;cg27399414;cg13536757;cg00100892;cg22478591;cg09877947;cg18190187;cg22638593;cg26001333;cg08368788;cg16105558;cg24565369;cg03924566;cg19438565;cg09549848;cg13723118;cg16850173;cg04359129;cg19944763;cg25206096;cg03225817;cg03243226;cg04396791;cg06778429;cg10387551;cg12122597;cg1…
113	NL2	GO:0045995	regulation of embryonic development	http://amigo.geneontology.org/amigo/term/GO:0045995	117	46	21.5745	2.13214	9.68583e-08	1.11773e-06	652;655;1045;1289;1290;2260;2535;2668;3170;3280;3643;3909;3910;3975;5015;6422;6423;6495;6788;6909;6928;7471;7472;7474;7482;8321;8324;9096;9314;9620;22943;23213;23432;26011;29127;57216;57822;64321;89780;90102;130497;203447;284217;286204;388591;441478	geneontology_Biological_Process_noRedundant	cg07674139;cg11194545;cg04552500;cg11806528;cg13428480;cg18124063;cg24588482;cg26841013;cg23246885;cg04394267;cg12622139;cg15361065;cg17553300;cg18301348;cg22615158;cg23121156;cg23207990;cg08307469;cg25602684;cg26295057;cg16267162;cg22496809;cg27331524;cg01495122;cg04672706;cg11214140;cg15321288;cg17524017;cg17816908;cg26385256;cg14573411;cg15922174;cg08812555;cg09465786;cg04983516;cg05218311;cg0…
114	NL2	GO:0019233	sensory perception of pain	http://amigo.geneontology.org/amigo/term/GO:0019233	96	40	17.7022	2.25961	1.03126e-07	1.17666e-06	116;152;796;885;1137;1268;1910;2047;2902;2903;2906;2911;3218;3736;3737;3751;4311;4856;4886;4887;4923;4985;4986;4988;5028;5179;6335;6548;6863;7345;8989;9311;10874;55107;55800;56925;57555;59335;80763;151647	geneontology_Biological_Process_noRedundant	cg03987199;cg18935813;cg19715410;cg25130381;cg02108850;cg08538682;cg12412079;cg12727529;cg14750844;cg20216802;cg20944305;cg21327694;cg22934295;cg22955973;cg02086094;cg07068756;cg18930994;cg22714094;cg09423283;cg09558195;cg20622089;cg27642554;cg01901107;cg02539083;cg16105558;cg16288089;cg24565369;cg03483150;cg10397440;cg10606059;cg12668482;cg16491617;cg16866373;cg18742346;cg19439706;cg25614094;cg2…
115	NL2	GO:0072089	stem cell proliferation	http://amigo.geneontology.org/amigo/term/GO:0072089	103	42	18.993	2.21135	1.0377e-07	1.17666e-06	429;947;1813;2122;2192;2258;2260;2263;3400;3736;4054;4072;4254;5080;6423;6591;6608;6664;6926;7101;7424;7471;7474;7477;7482;8091;8326;9048;10736;10763;11023;23440;29127;51176;51548;58158;58495;63950;64321;64399;89780;221955	geneontology_Biological_Process_noRedundant	cg13645113;cg10512745;cg10776919;cg11806528;cg13210260;cg16115720;cg16732616;cg18115627;cg25191628;cg26841013;cg27265170;cg02348634;cg04043795;cg20008332;cg20926035;cg21875802;cg04394267;cg12622139;cg15361065;cg17553300;cg22615158;cg13150467;cg23121156;cg23207990;cg26978698;cg15160263;cg17429000;cg17555825;cg19978181;cg06739029;cg17305436;cg21762523;cg00405843;cg05666820;cg13971154;cg26164681;cg0…
116	NL2	GO:0035265	organ growth	http://amigo.geneontology.org/amigo/term/GO:0035265	162	58	29.8724	1.94159	1.1205e-07	1.2596e-06	148;1303;1311;1482;1690;1848;2066;2099;2121;2253;2255;2260;2263;2296;2626;3574;3776;3952;4147;4208;4211;4488;5324;5600;5629;5897;5914;5915;5950;5999;6532;6608;6662;6788;6909;6910;7042;7373;7472;7490;8785;9241;10253;10409;23286;23414;26011;26281;51435;51548;54796;57057;57502;65009;80014;81578;340419;340706	geneontology_Biological_Process_noRedundant	cg21142738;cg10827893;cg23992410;cg25347098;cg02764245;cg09462924;cg11433622;cg13895765;cg25721451;cg20899354;cg16418810;cg25134515;cg07798980;cg15929797;cg20563910;cg25203704;cg25998402;cg01912921;cg03064592;cg10470588;cg11353250;cg15980539;cg16938363;cg20491838;cg24720688;cg00405843;cg13381984;cg13971154;cg17985646;cg18249173;cg24061141;cg26164681;cg26673012;cg27331524;cg04242021;cg11071231;cg1…
117	NL2	GO:0060021	roof of mouth development	http://amigo.geneontology.org/amigo/term/GO:0060021	86	37	15.8582	2.33318	1.14553e-07	1.27672e-06	444;1302;1739;1749;1750;2049;2295;2304;2535;4040;4208;4223;4487;5396;6591;6664;6909;6926;6943;7020;7042;7122;7291;7474;7476;7484;8092;8321;9464;11023;23314;51176;54796;80144;89780;116039;130497	geneontology_Biological_Process_noRedundant	cg10730174;cg26841013;cg00768993;cg04043795;cg05165940;cg20008332;cg04394267;cg12622139;cg15361065;cg16382256;cg17553300;cg22615158;cg07410872;cg10541864;cg11940149;cg13935962;cg14502728;cg15707093;cg16152424;cg22517735;cg03719083;cg06630455;cg12468478;cg14909730;cg15794859;cg17161718;cg18240331;cg26987597;cg00400832;cg02898094;cg03774463;cg05663341;cg16243019;cg26818735;cg27096779;cg17066716;cg2…
118	NL2	GO:0099504	synaptic vesicle cycle	http://amigo.geneontology.org/amigo/term/GO:0099504	186	64	34.298	1.866	1.38172e-07	1.52692e-06	107;136;148;273;321;776;783;1000;1129;1137;1268;1488;1812;1813;2259;2901;5028;5413;5575;6571;6620;6622;6804;6853;6857;7476;8224;8447;8448;8499;8618;9162;9378;9515;9699;9829;9863;10814;10815;11069;22871;22999;23025;27253;27445;29993;51760;57030;57084;57502;57555;57586;79953;84258;84446;89780;91683;93664;114088;116443;127833;140679;143425;148281	geneontology_Biological_Process_noRedundant	cg21142738;cg08105352;cg09177131;cg22594309;cg25201881;cg26841013;cg00997611;cg13906811;cg00100892;cg13491481;cg20626645;cg20944305;cg25947544;cg02192967;cg06672737;cg10208370;cg17397631;cg18638914;cg13647155;cg18190187;cg19885761;cg05106897;cg20622089;cg24401219;cg06159603;cg06779604;cg07926691;cg13895235;cg16305865;cg18358894;cg18574157;cg21003581;cg21953346;cg25632105;cg14123942;cg14653281;cg1…
119	NL2	GO:0043270	positive regulation of ion transport	http://amigo.geneontology.org/amigo/term/GO:0043270	239	77	44.071	1.74718	1.81256e-07	1.9862e-06	88;150;288;348;552;776;783;799;846;857;885;930;1080;1272;1482;1739;1812;1813;1815;1908;2257;2259;2668;2902;2916;2946;3306;3596;3736;3746;3747;3757;3759;3952;4638;4842;4887;4923;4986;5028;5155;6262;6324;6529;6532;6548;6622;6754;6769;6833;7070;7200;7222;7225;7349;8600;8811;9001;9456;10369;10991;11261;22925;23237;23566;30845;51083;51761;55800;57158;65268;126755;151176;154043;162514;342667;388591	geneontology_Biological_Process_noRedundant	cg07219542;cg09912667;cg18375860;cg23974336;cg25130381;cg01454215;cg11120927;cg20357910;cg02700891;cg07802917;cg11021744;cg12727529;cg13142700;cg15048660;cg16376000;cg16468914;cg18159840;cg18780257;cg18862481;cg19108881;cg19507527;cg20626645;cg20944305;cg21327694;cg22934295;cg23207710;cg23405575;cg24202123;cg26843074;cg00058009;cg02192967;cg10208370;cg18930994;cg07798980;cg08307469;cg15929797;cg1…
120	NL2	GO:0033267	axon part	http://amigo.geneontology.org/amigo/term/GO:0033267	360	106	66.3832	1.59679	1.86794e-07	2.02983e-06	116;152;286;288;323;351;547;796;846;867;885;1006;1129;1131;1258;1261;1268;1739;1809;1813;1826;2059;2258;2741;2752;2823;2898;2901;2902;3736;3737;3738;3746;3747;3756;3776;4133;4747;4842;4915;4923;4985;4986;5015;5101;5179;5727;5798;5800;5923;6092;6324;6506;6571;6572;6622;6695;7070;7074;7287;7345;7349;8120;8492;8506;8941;9001;9162;10409;10814;10815;10874;11075;22902;22941;23022;23025;23114;23136;2324…	geneontology_Cellular_Component_noRedundant	cg13645113;cg03987199;cg11158057;cg13071729;cg13985485;cg14834267;cg15389472;cg18935813;cg19715410;cg23730181;cg24085946;cg00050984;cg01382864;cg01454215;cg03970036;cg10785443;cg13536757;cg18404308;cg20792735;cg23665824;cg26355577;cg26529376;cg27629977;cg04248446;cg05075118;cg06288251;cg10529387;cg12727529;cg16718624;cg17189465;cg18159840;cg19108881;cg21327694;cg22934295;cg02086094;cg02192967;cg0…
121	NL2	GO:1901342	regulation of vasculature development	http://amigo.geneontology.org/amigo/term/GO:1901342	289	89	53.2909	1.67008	2.0711e-07	2.23199e-06	185;388;575;576;577;634;652;655;947;1284;1285;1512;1545;1969;2013;2064;2152;2296;2303;2549;2626;2693;2752;3087;3135;3397;3670;3688;3696;3728;3791;3815;3952;4223;4846;4879;4881;5155;5315;5468;5587;5740;5764;5797;6050;6422;6423;6774;6833;6915;7042;7058;7101;7291;7424;7474;7490;8038;8091;9037;9314;9723;10253;10266;10411;10457;10769;11061;23166;23213;23328;23554;23576;25960;26585;29775;29924;51378;51…	geneontology_Biological_Process_noRedundant	cg03116642;cg04907523;cg15389472;cg16115720;cg16704678;cg21996227;cg26246928;cg07078841;cg09799983;cg10708221;cg13951042;cg18451022;cg22994281;cg04394267;cg04807594;cg10109500;cg11427510;cg12622139;cg13421412;cg15361065;cg15722404;cg15987088;cg17553300;cg17626022;cg18304969;cg22615158;cg07893544;cg10740902;cg11935854;cg14953026;cg18177533;cg23121156;cg23207990;cg05710997;cg11711420;cg11821403;cg1…
122	NL2	GO:0015850	organic hydroxy compound transport	http://amigo.geneontology.org/amigo/term/GO:0015850	221	72	40.7519	1.76679	2.77216e-07	2.96302e-06	19;60;150;152;185;348;359;634;857;1080;1137;1268;1812;1813;1814;1815;2587;2668;2693;3350;3737;3745;3952;4040;4842;4887;4986;5021;5028;5071;5205;5360;5443;5468;5727;5950;6530;6531;6532;6571;6581;6622;6721;6770;6804;6850;6857;6863;7349;8714;9311;9388;9607;10765;23539;23762;26281;51083;51760;57476;57586;84258;91683;114876;114897;127833;140606;143425;148281;160728;201780;255738	geneontology_Biological_Process_noRedundant	cg08105352;cg08920610;cg09177131;cg18935813;cg22594309;cg25201881;cg00674304;cg01454215;cg13025668;cg04807594;cg10109500;cg15722404;cg15987088;cg18304969;cg20944305;cg02086094;cg02192967;cg10208370;cg18930994;cg19247841;cg23543123;cg08307469;cg12882697;cg18190187;cg18250028;cg25602684;cg26295057;cg07237939;cg17364114;cg20622089;cg01901107;cg02539083;cg09626894;cg13381984;cg16288089;cg16491617;cg2…
123	NL2	GO:0061351	neural precursor cell proliferation	http://amigo.geneontology.org/amigo/term/GO:0061351	136	50	25.0781	1.99377	3.25171e-07	3.44735e-06	116;429;547;1000;1813;2016;2018;2047;2253;2258;2260;2263;2637;2771;3400;3642;3736;5080;5454;5455;5629;5803;6095;6532;6608;7101;7424;7471;7472;7474;7476;8323;8326;9048;9355;10653;10763;11023;23440;29127;51176;55679;58158;63950;64211;64399;84858;85458;89780;221955	geneontology_Biological_Process_noRedundant	cg13645113;cg10512745;cg10776919;cg10827893;cg13210260;cg16732616;cg18115627;cg23992410;cg25191628;cg25347098;cg26841013;cg27265170;cg07214164;cg10136354;cg11014373;cg13895867;cg15765724;cg18704110;cg19052355;cg23291301;cg25498838;cg25517810;cg04394267;cg11902004;cg12622139;cg15361065;cg17553300;cg22615158;cg13150467;cg26978698;cg15160263;cg17429000;cg17555825;cg19978181;cg06739029;cg09016968;cg1…
124	NL2	GO:1901681	sulfur compound binding	http://amigo.geneontology.org/amigo/term/GO:1901681	214	70	39.4611	1.7739	3.40502e-07	3.58076e-06	33;37;334;348;351;652;655;947;1289;1305;1311;1490;1809;1991;2200;2249;2255;2260;2263;2335;2741;2946;2947;3024;3141;3491;3730;4057;4856;5046;5091;5727;5764;5802;6262;6372;6422;6649;7058;7148;8292;8828;9037;9353;9388;9510;10457;11095;26281;27232;50509;50964;51363;55753;56341;56922;56925;64094;79777;83716;84570;84870;89792;129804;170689;222537;284654;339366;340419;343637	geneontology_Molecular_Function_noRedundant	cg02156712;cg03723938;cg13277716;cg18396832;cg03654735;cg07219542;cg13984515;cg16115720;cg18375860;cg23472215;cg23645476;cg03249947;cg22367989;cg08538682;cg27314002;cg09781944;cg13096007;cg13281139;cg12995800;cg22549558;cg26636193;cg01485117;cg04068042;cg08650890;cg09996288;cg10365886;cg10890302;cg10923662;cg16834823;cg17001689;cg23829024;cg25134283;cg26266427;cg26578923;cg01495122;cg13177747;cg1…
125	NL2	GO:0017147	Wnt-protein binding	http://amigo.geneontology.org/amigo/term/GO:0017147	35	20	6.45392	3.09889	3.59812e-07	3.75356e-06	2487;2535;4040;5800;6422;6423;6425;7301;7855;8321;8322;8323;8324;8326;11197;11211;79971;115908;147495;388630	geneontology_Molecular_Function_noRedundant	cg04037038;cg15262317;cg23246885;cg26700716;cg23121156;cg23207990;cg05666820;cg01495122;cg17816908;cg21164765;cg10914555;cg18411891;cg15928093;cg21383810;cg22207537;cg04317492;cg17049621;cg01499217;cg24704123;cg06872176;cg16321568;cg04913005;cg06697829;cg06830784;cg03202804;cg06549216;cg25775322;cg08351019;cg01451193;cg04723493;cg09542745;cg06357925;cg08847724;cg24166864;cg26733786;cg27196745;cg2…
126	NL2	GO:0042562	hormone binding	http://amigo.geneontology.org/amigo/term/GO:0042562	93	38	17.149	2.21587	3.89717e-07	4.03326e-06	220;552;799;887;1012;1131;1136;1137;1143;1145;1428;1512;1889;1910;1956;2587;2690;2693;2696;2862;3062;3480;3643;3973;4543;4881;4883;5021;5315;5618;5745;6344;7068;7421;8484;8811;10266;30061	geneontology_Molecular_Function_noRedundant	cg11158057;cg13985485;cg26246928;cg09606941;cg13423075;cg20296532;cg20505223;cg02333852;cg10109500;cg12306156;cg15987088;cg25829666;cg06293787;cg08915603;cg09473510;cg12363722;cg13184823;cg12042587;cg27596495;cg14094960;cg16589214;cg19524362;cg04585209;cg04390523;cg10795666;cg15699226;cg22310279;cg23702615;cg23766591;cg24236409;cg26622320;cg04460984;cg07030339;cg15671705;cg17797372;cg25744700;cg2…
127	NL2	GO:0017156	calcium ion regulated exocytosis	http://amigo.geneontology.org/amigo/term/GO:0017156	141	51	26.0001	1.96153	4.46604e-07	4.5856e-06	107;136;148;150;321;776;783;1129;1137;1268;1488;1812;1813;2771;2901;3745;5028;5413;6804;6853;6857;7476;8447;8448;8499;8618;8911;8938;8941;9162;9515;9699;10814;10815;11069;11261;22871;22999;23025;27445;51760;57586;84258;85477;91683;93664;114088;116443;127833;143425;148281	geneontology_Biological_Process_noRedundant	cg08105352;cg09177131;cg22594309;cg25201881;cg00997611;cg10785443;cg00100892;cg11902004;cg13491481;cg20626645;cg20944305;cg25947544;cg06672737;cg17397631;cg18638914;cg18190187;cg19885761;cg20622089;cg24401219;cg06159603;cg06779604;cg18358894;cg18574157;cg21003581;cg21953346;cg25632105;cg14123942;cg14653281;cg18794577;cg01392544;cg01805540;cg02102829;cg02456226;cg06159486;cg09835225;cg20185017;cg0…
128	NL2	GO:0015893	drug transport	http://amigo.geneontology.org/amigo/term/GO:0015893	200	66	36.8795	1.78961	5.10808e-07	5.20385e-06	1136;1137;1268;1812;1813;1814;1815;2587;2668;2693;3039;3737;4887;4923;4986;5071;5205;5999;6505;6506;6507;6511;6530;6531;6556;6571;6572;6581;6622;6857;6948;7349;8322;9076;10630;10991;26281;51083;51760;54716;55065;55244;56301;57030;57084;57586;58157;64849;79581;80704;81693;83546;83884;84258;91683;113278;127833;140679;143425;148281;148641;160728;284111;284439;340273;387700	geneontology_Biological_Process_noRedundant	cg05051043;cg08105352;cg09177131;cg18935813;cg22594309;cg25201881;cg01454215;cg08770122;cg10109500;cg15987088;cg16468914;cg20953187;cg02192967;cg10208370;cg18930994;cg07039560;cg07496545;cg08307469;cg08407114;cg12882697;cg14739664;cg18190187;cg25212131;cg25602684;cg26295057;cg07237939;cg17364114;cg20622089;cg26802289;cg16491617;cg21553145;cg25614094;cg01295399;cg09186006;cg11389172;cg11832210;cg1…
129	NL2	GO:0007492	endoderm development	http://amigo.geneontology.org/amigo/term/GO:0007492	70	31	12.9078	2.40164	5.55073e-07	5.61097e-06	652;1284;1289;1290;1303;2131;2253;2335;2626;3227;3693;3909;3912;3975;4313;4318;4324;5083;6657;6928;7080;8091;8320;9241;9968;22943;23237;55614;57057;64321;83595	geneontology_Biological_Process_noRedundant	cg11142406;cg16700000;cg23087992;cg10470588;cg11353250;cg24720688;cg17985646;cg18249173;cg22338567;cg24061141;cg26673012;cg04672706;cg08056146;cg11214140;cg14666113;cg19438565;cg21602557;cg08812555;cg09465786;cg26820037;cg15996644;cg23395715;cg02717061;cg20327444;cg01782227;cg05295557;cg05917460;cg08169864;cg08315174;cg09226388;cg11108269;cg13558403;cg13980454;cg14005139;cg14867569;cg09350341;cg0…
130	NL2	GO:0001653	peptide receptor activity	http://amigo.geneontology.org/amigo/term/GO:0001653	135	49	24.8937	1.96837	6.61981e-07	6.64018e-06	185;552;553;799;887;1236;1909;1910;2587;2696;2826;2831;2834;2837;2861;2862;3062;3973;4829;4881;4883;4886;4887;4889;4923;4985;4986;4988;5021;5745;6344;6751;6752;6754;6869;7253;8484;8549;8811;10266;10803;22986;51083;51289;84109;84539;84634;114815;171389	geneontology_Molecular_Function_noRedundant	cg03987199;cg19715410;cg26246928;cg05403555;cg09306214;cg13423075;cg14650577;cg20296532;cg20505223;cg04807594;cg18304969;cg05604079;cg06991300;cg18930994;cg20618622;cg22714094;cg18689958;cg06610484;cg07598952;cg26466587;cg27596495;cg01667837;cg16589214;cg16847696;cg19524362;cg23799901;cg02237470;cg16491617;cg25614094;cg10778841;cg18534345;cg04585209;cg06269115;cg18016138;cg18234145;cg22372815;cg0…
131	NL2	GO:0002209	behavioral defense response	http://amigo.geneontology.org/amigo/term/GO:0002209	36	20	6.63832	3.01281	6.69299e-07	6.66233e-06	116;348;885;1620;1812;1815;2558;2898;2917;3350;3358;4208;4761;4887;5179;7101;7349;23542;55515;116372	geneontology_Biological_Process_noRedundant	cg02918903;cg01454215;cg18395327;cg19210770;cg25571189;cg09465746;cg12727529;cg19385628;cg21327694;cg22934295;cg18930994;cg18190187;cg05942459;cg13080565;cg21635870;cg21762523;cg03483150;cg10397440;cg18742346;cg20411756;cg10652393;cg16803846;cg21402921;cg22523852;cg03679521;cg13225166;cg14200170;cg15194943;cg16457786;cg21331088;cg09877744;cg07847989;cg19535672;cg03724463;cg06631317;cg16415870;cg2…
132	NL2	GO:0090287	regulation of cellular response to growth factor stimulus	http://amigo.geneontology.org/amigo/term/GO:0090287	242	76	44.6242	1.70311	6.76775e-07	6.68572e-06	652;857;860;1028;1149;1387;1745;2200;2201;2249;2255;2260;2263;2297;2626;2887;3087;3280;3303;3491;4091;4487;4488;4926;5015;5046;6091;6422;6423;6425;6664;7021;7041;7080;7424;7471;7474;8321;8322;8425;8516;9241;9353;9480;9719;10252;10253;22943;23089;23111;23213;25960;26585;27122;50964;55816;55959;56975;57556;63978;64094;64399;66000;79176;80139;93649;94031;147372;148738;168667;255743;286204;375567;390…	geneontology_Biological_Process_noRedundant	cg13984515;cg14036143;cg15553912;cg04043795;cg07936950;cg10709593;cg20008332;cg04394267;cg05075118;cg06288251;cg07467520;cg12622139;cg15361065;cg17553300;cg18301348;cg22615158;cg24784794;cg09495977;cg09781944;cg13150467;cg13281139;cg23121156;cg23207990;cg24869535;cg26533745;cg26978698;cg01939274;cg17958315;cg19092317;cg19918005;cg20563910;cg25998402;cg01791371;cg18217235;cg18466674;cg18749015;cg2…
133	NL2	GO:0010463	mesenchymal cell proliferation	http://amigo.geneontology.org/amigo/term/GO:0010463	45	23	8.29789	2.77179	7.19462e-07	7.05397e-06	650;652;655;2249;2260;2263;2294;3549;4487;5396;5764;6474;6495;6608;6662;7472;7474;8660;9464;10736;56998;79633;130497	geneontology_Biological_Process_noRedundant	cg10730174;cg08957652;cg12565637;cg17178336;cg20926035;cg21875802;cg25908985;cg04394267;cg12622139;cg15361065;cg17553300;cg22615158;cg25460158;cg07410872;cg10541864;cg13935962;cg15707093;cg22517735;cg23901852;cg00405843;cg13971154;cg26164681;cg27331524;cg15321288;cg26385256;cg07250222;cg14341579;cg00779065;cg08169864;cg09226388;cg02339752;cg02783918;cg07056644;cg08157228;cg10514097;cg01524174;cg0…
134	NL2	GO:0090066	regulation of anatomical structure size	http://amigo.geneontology.org/amigo/term/GO:0090066	462	127	85.1917	1.49076	7.97451e-07	7.76027e-06	40;88;116;136;147;148;150;152;155;185;348;552;553;627;796;822;846;857;1131;1236;1311;1630;1739;1808;1812;1816;1826;1889;1908;1909;1910;1956;2045;2059;2258;2296;2335;2837;2982;3055;3350;3383;3741;3778;3952;4131;4133;4478;4544;4747;4825;4842;4846;4868;4879;4881;4916;5021;5028;5029;5076;5458;5592;5797;5802;5979;6405;6532;6722;6915;6928;7349;7474;7476;7477;7484;9037;9353;9706;9723;9886;9990;10083;105…	geneontology_Biological_Process_noRedundant	cg13645113;cg09912667;cg11158057;cg13985485;cg16399136;cg21996227;cg26246928;cg26841013;cg00050984;cg01454215;cg16838838;cg04394267;cg04807594;cg12622139;cg15361065;cg17553300;cg18159840;cg18304969;cg19108881;cg19768599;cg20944305;cg22615158;cg00316839;cg02086094;cg06083330;cg08474859;cg09781944;cg12076463;cg13281139;cg16426339;cg16887264;cg24199834;cg00642460;cg01287088;cg02285922;cg04504441;cg1…
135	NL2	GO:0035051	cardiocyte differentiation	http://amigo.geneontology.org/amigo/term/GO:0035051	136	49	25.0781	1.9539	8.51678e-07	8.22658e-06	70;88;148;650;652;655;1482;1956;2626;3084;3280;3670;3688;4208;4604;4629;5308;5629;5914;5915;5999;6548;6722;6862;6909;6910;6926;7042;7291;7490;8320;8324;9464;10252;10512;10529;11149;22943;23363;26011;26585;50507;57538;64321;80206;89780;93649;137814;283284	geneontology_Biological_Process_noRedundant	cg10827893;cg23992410;cg25130381;cg25347098;cg26841013;cg09918469;cg23246885;cg16700000;cg18301348;cg20899354;cg06842954;cg07410872;cg10541864;cg13935962;cg15707093;cg20291436;cg22517735;cg23663774;cg24224020;cg05710997;cg07798980;cg11711420;cg15929797;cg06073449;cg06463958;cg14638883;cg25280433;cg11051843;cg14094960;cg26818735;cg04672706;cg11214140;cg14666113;cg20892260;cg22747746;cg25230074;cg0…
136	NL2	GO:0042476	odontogenesis	http://amigo.geneontology.org/amigo/term/GO:0042476	118	44	21.7589	2.02216	1.03873e-06	9.95956e-06	650;652;655;860;947;1277;1278;1745;1746;2249;2253;2255;2263;2296;2736;2775;3399;3912;4040;4487;4488;4982;5066;5083;5308;6608;7020;7042;7291;7570;8313;8600;9421;9464;51176;56975;58524;80326;116039;123041;130497;159296;340419;431707	geneontology_Biological_Process_noRedundant	cg16115720;cg04882233;cg07936950;cg08473199;cg10709593;cg22061628;cg06842954;cg07410872;cg10541864;cg13935962;cg15707093;cg20291436;cg22517735;cg23663774;cg24224020;cg10640944;cg16532600;cg20563910;cg25998402;cg01912921;cg03719083;cg06630455;cg14909730;cg16938363;cg18240331;cg18749015;cg20491838;cg00405843;cg08782337;cg13971154;cg22338567;cg26164681;cg26818735;cg04857420;cg13177747;cg26570179;cg0…
137	NL2	GO:0033555	multicellular organismal response to stress	http://amigo.geneontology.org/amigo/term/GO:0033555	72	31	13.2766	2.33493	1.17626e-06	1.11959e-05	116;348;796;824;885;1620;1812;1815;1910;2558;2898;2917;3350;3358;4208;4761;4842;4887;4929;5179;5979;6335;6530;6863;6869;7101;7349;8989;23542;55515;116372	geneontology_Biological_Process_noRedundant	cg02918903;cg01454215;cg05403555;cg09306214;cg14650577;cg18395327;cg19210770;cg25571189;cg09465746;cg12727529;cg19385628;cg21327694;cg22934295;cg18930994;cg18190187;cg05942459;cg13080565;cg21635870;cg21762523;cg02539083;cg16288089;cg03483150;cg10397440;cg10606059;cg12668482;cg18742346;cg19439706;cg26198463;cg27528660;cg08275306;cg20411756;cg27413462;cg04390523;cg15699226;cg22310279;cg23702615;cg2…
138	NL2	GO:0048483	autonomic nervous system development	http://amigo.geneontology.org/amigo/term/GO:0048483	46	23	8.48229	2.71153	1.18854e-06	1.12308e-05	401;429;1909;1910;1959;2335;2637;2668;2676;3196;3280;3642;5979;6405;6495;6659;6664;7020;7021;8828;8929;9464;91584	geneontology_Biological_Process_noRedundant	cg04043795;cg13895867;cg15765724;cg19052355;cg20008332;cg21185289;cg22367989;cg18301348;cg07410872;cg08062484;cg10192893;cg10541864;cg13935962;cg15707093;cg22517735;cg08307469;cg25602684;cg26295057;cg01791371;cg03719083;cg06630455;cg14909730;cg18217235;cg18240331;cg05950570;cg08275306;cg11334771;cg16921310;cg22154024;cg22356339;cg25734490;cg26866482;cg04390523;cg15699226;cg22310279;cg23702615;cg2…
139	NL2	GO:0030323	respiratory tube development	http://amigo.geneontology.org/amigo/term/GO:0030323	161	55	29.688	1.8526	1.32488e-06	1.24291e-05	429;652;1490;1512;1956;2034;2253;2255;2260;2263;2294;2736;3169;3280;3397;3596;4015;4846;5241;5629;5764;5950;6493;6662;6664;6722;6910;6943;7068;7080;7472;7474;7477;7482;7547;8022;8854;9241;9509;9620;9719;10252;10253;10630;23414;26257;55294;57216;64399;64759;79977;83716;93649;284217;340419	geneontology_Biological_Process_noRedundant	cg10827893;cg11806528;cg13428480;cg23992410;cg24588482;cg25347098;cg04043795;cg04882233;cg20008332;cg02333852;cg04394267;cg12306156;cg12622139;cg15361065;cg17553300;cg18301348;cg22615158;cg25829666;cg13150467;cg26978698;cg08920068;cg13909534;cg23352712;cg23378989;cg04068042;cg12468478;cg15794859;cg14094960;cg25025646;cg27331524;cg03023152;cg13177747;cg15321288;cg19101326;cg26385256;cg14381623;cg0…
140	NL2	GO:0001664	G protein-coupled receptor binding	http://amigo.geneontology.org/amigo/term/GO:0001664	230	72	42.4115	1.69765	1.50515e-06	1.40194e-05	116;150;152;185;552;796;797;887;1814;1908;1910;2769;2770;2771;2774;2775;2776;2919;2920;2921;3303;4040;4693;5028;5071;5144;5443;5697;5727;5731;6372;6374;6422;6774;6863;7345;7349;7471;7472;7474;7476;7477;7482;7484;8321;8324;8643;9454;9456;9495;9547;9630;9826;9863;10874;25927;50944;51083;51384;54102;79971;80326;81029;84870;85406;89780;115908;256933;257313;284654;340419;343637	geneontology_Molecular_Function_noRedundant	cg01913970;cg03654735;cg11806528;cg26841013;cg00674304;cg01454215;cg07080358;cg08473199;cg13025668;cg23246885;cg04394267;cg04807594;cg11902004;cg12622139;cg15361065;cg17553300;cg18304969;cg20944305;cg22615158;cg00419314;cg00610583;cg02086094;cg07068756;cg07318073;cg09054949;cg09521108;cg09745243;cg22829671;cg03653541;cg07557560;cg13397436;cg18466674;cg02539083;cg09190579;cg14448169;cg16288089;cg2…
141	NL2	GO:0031252	cell leading edge	http://amigo.geneontology.org/amigo/term/GO:0031252	367	104	67.6739	1.53678	1.77911e-06	1.64537e-05	58;70;273;286;323;351;999;1000;1464;1496;1809;1969;2059;2195;2554;2555;2557;2558;2566;3636;3643;3688;3737;3745;3746;3747;3748;3756;4163;4254;4638;4651;4985;4988;5141;5662;5783;5796;5797;5800;6092;6506;6548;7070;7074;7168;8291;8394;8476;8516;8525;8572;8874;8910;9495;9564;10163;10211;10253;10297;10395;10411;10630;11075;22902;23022;23075;23109;23136;23150;23242;23286;23362;23550;24141;26047;26084;26…	geneontology_Cellular_Component_noRedundant	cg03987199;cg04030615;cg05353133;cg18935813;cg19715410;cg19827787;cg24720336;cg25130381;cg03674127;cg11027058;cg13024709;cg19707040;cg04248446;cg07802917;cg08768852;cg16718624;cg17189465;cg17338501;cg02796773;cg03045831;cg07813249;cg11117633;cg13658542;cg13781843;cg16364495;cg18440897;cg25145765;cg25951981;cg00992297;cg04088773;cg09877947;cg17942573;cg22638593;cg26636193;cg05106897;cg05681859;cg0…
142	NL2	GO:0007548	sex differentiation	http://amigo.geneontology.org/amigo/term/GO:0007548	248	76	45.7306	1.66191	1.93105e-06	1.7733e-05	116;595;599;668;867;1602;1761;2069;2099;2253;2255;2295;2296;2626;3206;3207;3239;3383;3625;3643;3815;3952;3973;3975;4040;4090;4254;4762;4846;5241;5798;5806;5914;5950;6092;6299;6422;6423;6586;6662;6665;6770;6926;6943;7022;7042;7080;7301;7425;7474;7476;7482;7484;7490;8031;8322;8433;9353;9510;9985;10265;10388;10409;23414;23626;56159;56956;58524;63951;80000;117154;130497;132625;344758;400629;431707	geneontology_Biological_Process_noRedundant	cg03802424;cg08637905;cg11806528;cg01382864;cg02173749;cg03970036;cg08911275;cg13423075;cg01379240;cg04248446;cg04394267;cg06186698;cg12622139;cg15361065;cg15720669;cg16718624;cg17189465;cg17553300;cg22615158;cg09781944;cg11935854;cg13281139;cg14817655;cg18021716;cg23121156;cg23207990;cg24896649;cg07136998;cg15637465;cg19853413;cg25203704;cg25640822;cg01912921;cg12468478;cg15794859;cg15980539;cg1…
143	NL2	GO:0097305	response to alcohol	http://amigo.geneontology.org/amigo/term/GO:0097305	216	68	39.8299	1.70726	2.33572e-06	2.12992e-05	19;70;107;111;114;116;552;595;761;867;929;999;1036;1080;1236;1268;1365;1788;1813;1814;1815;2059;2155;2263;2354;2741;2770;2902;2903;2904;3383;3490;3596;3728;3747;3952;4040;4747;4916;4986;4988;5179;5468;5563;5727;5729;5737;5914;5950;5999;6422;6531;6586;6608;6688;6770;6774;6915;7200;9076;9314;9353;9400;23209;23514;57476;116443;266743	geneontology_Biological_Process_noRedundant	cg03949391;cg04876835;cg09686317;cg12167830;cg19489797;cg02700891;cg04138502;cg08770122;cg15722404;cg18862481;cg09781944;cg11597475;cg13281139;cg21921384;cg07136998;cg11036833;cg12882697;cg12995800;cg15637465;cg23378989;cg20622089;cg00405843;cg09190579;cg09626894;cg13381984;cg13971154;cg20309794;cg26164681;cg26502671;cg27268486;cg00197313;cg01495122;cg03483150;cg07557260;cg10397440;cg13912117;cg1…
144	NL2	GO:0048511	rhythmic process	http://amigo.geneontology.org/amigo/term/GO:0048511	258	78	47.5746	1.63953	2.53408e-06	2.29475e-05	107;191;463;1387;1408;1628;1813;1814;1815;1956;1959;1960;2069;2099;2155;2560;2776;3037;3062;3131;3397;3399;3400;3725;3737;3751;3952;3973;4543;4544;4808;4846;4862;4887;4889;4915;4916;4986;4988;5021;5066;5241;5468;5563;5602;5629;5764;5798;5806;6092;6095;6532;6586;6770;6928;7008;7042;7080;7291;7301;8322;8403;8863;9353;9510;9607;9956;10743;10765;10874;11245;22871;23373;83759;92369;112464;121278;344758	geneontology_Biological_Process_noRedundant	cg04876835;cg05803631;cg09686317;cg10827893;cg12167830;cg14204433;cg18935813;cg23992410;cg24106636;cg25347098;cg25979559;cg01382864;cg03970036;cg10165847;cg13423075;cg00100892;cg04248446;cg06613095;cg08073312;cg15562912;cg15722404;cg16718624;cg16921083;cg17189465;cg27505273;cg05519431;cg06293787;cg06415582;cg08915603;cg09473510;cg09781944;cg09812070;cg12363722;cg13184823;cg13281139;cg15543566;cg1…
145	NL2	GO:0070371	ERK1 and ERK2 cascade	http://amigo.geneontology.org/amigo/term/GO:0070371	301	88	55.5037	1.58548	2.77866e-06	2.49887e-05	116;148;238;348;351;634;650;652;799;1236;1490;1512;1739;1813;1848;1956;1969;2044;2045;2046;2047;2049;2050;2064;2066;2192;2249;2253;2255;2260;2263;2335;2651;2771;3358;3383;3480;3491;3643;3645;3725;3791;3815;4058;4889;4915;4916;4988;5021;5028;5155;5801;5979;6504;6662;6754;6850;7074;7301;8600;9314;9464;9965;10252;10253;10457;26281;29108;50507;55294;55532;55885;56034;57556;64762;65009;65268;78986;112…	geneontology_Biological_Process_noRedundant	cg02918903;cg13437164;cg13984515;cg17721710;cg24396691;cg25317664;cg06905692;cg18277754;cg11902004;cg16382256;cg20944305;cg07410872;cg07893544;cg10541864;cg10740902;cg11935854;cg13796804;cg13935962;cg14810013;cg15707093;cg18177533;cg20618622;cg22517735;cg24869535;cg25798792;cg26533745;cg19918005;cg04068042;cg14094960;cg15650227;cg16589214;cg19350682;cg19524362;cg15321288;cg26385256;cg10272601;cg1…
146	NL2	GO:0042063	gliogenesis	http://amigo.geneontology.org/amigo/term/GO:0042063	251	76	46.2838	1.64204	3.18447e-06	2.84421e-05	116;351;429;430;650;1000;1464;1745;1746;1812;1814;1840;1902;1956;1959;2016;2064;2250;2255;2670;3084;3280;3400;3912;4147;4821;4825;4915;4916;5028;5076;5080;5179;5324;5453;5454;5468;5764;5803;6009;6547;6608;6657;6659;6662;6664;6774;6833;6886;7042;7074;7080;7101;7223;8506;8929;8941;9241;9639;9968;10215;23500;23529;26011;26227;27242;30837;51176;56288;56978;57211;58158;79727;84504;116448;147495	geneontology_Biological_Process_noRedundant	cg00955828;cg02388865;cg04363624;cg10026317;cg25764899;cg04043795;cg07936950;cg10136354;cg10709593;cg10785443;cg18704110;cg20008332;cg22061628;cg25498838;cg11142406;cg15722404;cg18301348;cg20944305;cg23087992;cg00316839;cg04343891;cg04401986;cg08062484;cg08474859;cg10192893;cg12076463;cg12528713;cg14349667;cg16426339;cg18190187;cg01499172;cg03698948;cg06739029;cg09016968;cg13072241;cg17305436;cg2…
147	NL2	GO:0090130	tissue migration	http://amigo.geneontology.org/amigo/term/GO:0090130	268	80	49.4186	1.61882	3.26181e-06	2.89347e-05	58;70;348;388;575;634;652;1012;1512;1545;1793;1960;1969;2013;2050;2249;2253;2255;2260;2294;2303;2752;3037;3397;3688;3725;3728;3791;3815;4017;4070;4163;4208;4223;4318;4846;4856;5155;5468;5587;5629;5646;5793;5797;5801;6091;6662;6722;6776;6862;6863;6915;7042;7101;7424;7474;7476;8828;9037;9314;9353;9564;10769;23328;25960;26585;27086;29775;51157;51378;51466;55294;56999;64094;64218;79977;90627;91862;16…	geneontology_Biological_Process_noRedundant	cg00667789;cg04030615;cg05353133;cg10827893;cg13443627;cg13786801;cg15389472;cg21996227;cg23992410;cg24851854;cg25347098;cg07078841;cg09799983;cg10708221;cg18451022;cg22367989;cg04394267;cg07467520;cg08855568;cg09472360;cg11427510;cg12431087;cg12622139;cg15361065;cg15722404;cg17553300;cg17626022;cg22615158;cg24784794;cg07893544;cg09781944;cg10740902;cg11935854;cg13281139;cg18177533;cg11821403;cg1…
148	NL2	GO:0050919	negative chemotaxis	http://amigo.geneontology.org/amigo/term/GO:0050919	39	20	7.19151	2.78106	3.5694e-06	3.14493e-05	2045;3084;6091;6092;6405;6585;6586;7474;8828;9037;9353;9723;10500;10512;23768;57556;57715;64218;80031;91584	geneontology_Biological_Process_noRedundant	cg16399136;cg21996227;cg22367989;cg04248446;cg04394267;cg07467520;cg12622139;cg15361065;cg16718624;cg17189465;cg17553300;cg22615158;cg24784794;cg09781944;cg13281139;cg07136998;cg15637465;cg19918005;cg22549558;cg05950570;cg11051843;cg25230074;cg07476643;cg13196826;cg05855039;cg17410236;cg01109065;cg03538717;cg06678678;cg07640473;cg15051960;cg17470327;cg23016734;cg08428452;cg18972811;cg00600844;cg0…
149	NL2	GO:0005911	cell-cell junction	http://amigo.geneontology.org/amigo/term/GO:0005911	417	114	76.8938	1.48256	3.85522e-06	3.37397e-05	288;351;357;575;595;634;963;999;1000;1001;1005;1006;1008;1009;1012;1016;1266;1305;1365;1366;1496;1501;1739;1824;1825;1969;2195;2258;2700;3688;3728;3737;3741;3759;3815;3856;3875;4070;4072;4643;4856;4868;5021;5101;5317;5376;5493;5796;5797;5817;6324;6548;7074;7082;7122;7223;7225;7827;7855;8189;8322;8476;8502;8506;8825;9074;9076;9223;9414;9863;10163;10211;10686;10804;11135;11149;23114;23136;23150;232…	geneontology_Cellular_Component_noRedundant	cg05096731;cg05152874;cg13645113;cg00667789;cg06515144;cg07823585;cg11835068;cg12475759;cg13428480;cg13443627;cg13496323;cg13786801;cg13788537;cg16127594;cg16721191;cg18935813;cg20701486;cg23349790;cg23730181;cg24085946;cg24588482;cg24851854;cg25104105;cg25130381;cg26227186;cg02348634;cg04066396;cg09918469;cg10497884;cg15262317;cg15471177;cg19707040;cg02090033;cg07661818;cg08768852;cg08770122;cg1…
150	NL2	GO:2000147	positive regulation of cell motility	http://amigo.geneontology.org/amigo/term/GO:2000147	453	122	83.5321	1.46052	3.98745e-06	3.46642e-05	150;351;388;650;652;655;857;977;1012;1236;1277;1512;1793;1812;1902;1908;1956;1991;2152;2155;2159;2255;2260;2294;2303;2335;2549;2651;2771;2886;3037;3383;3480;3491;3642;3643;3725;3791;3815;3912;4254;4318;4638;4846;4908;4916;5155;5293;5328;5587;5629;5979;6405;6591;6662;6774;6776;6863;6869;7042;7070;7074;7291;7424;7474;7476;7803;7941;8174;8291;8613;8660;8717;8828;8874;9037;9480;9510;9547;9564;9723;98…	geneontology_Biological_Process_noRedundant	cg09363587;cg10827893;cg12033075;cg13984515;cg16399136;cg19711007;cg21996227;cg23992410;cg25347098;cg26068551;cg03674127;cg05403555;cg09306214;cg10708221;cg11027058;cg14255256;cg14650577;cg22367989;cg04394267;cg07802917;cg11902004;cg12431087;cg12622139;cg15361065;cg17553300;cg22615158;cg07893544;cg10740902;cg11935854;cg14953026;cg18177533;cg07557560;cg11821403;cg12533363;cg18190187;cg19918005;cg2…
151	NL2	GO:0031589	cell-substrate adhesion	http://amigo.geneontology.org/amigo/term/GO:0031589	308	89	56.7945	1.56705	4.13431e-06	3.56278e-05	88;604;947;1012;1029;1236;1277;1305;1307;1490;1793;2013;2047;2049;2192;2294;2335;2651;3037;3204;3232;3397;3491;3688;3693;3696;3728;3791;3912;4070;4091;4887;5328;5764;5796;5800;6422;6548;6695;6722;7070;7074;7301;7471;8174;8322;8324;8394;8499;8516;8874;8910;9480;9723;9806;10085;10174;10395;10516;10630;11078;11093;11149;22795;22998;25975;25992;26585;27076;29984;50509;54749;55742;55966;56999;57348;64…	geneontology_Biological_Process_noRedundant	cg00650640;cg00667789;cg11835068;cg12475759;cg13443627;cg13786801;cg13984515;cg16115720;cg24720336;cg24851854;cg25130381;cg26833120;cg05078238;cg21384492;cg23246885;cg26058474;cg11427510;cg16382256;cg17626022;cg07893544;cg10740902;cg18177533;cg18587806;cg18930994;cg24869535;cg25289973;cg26533745;cg00984146;cg05251676;cg05706117;cg15716405;cg16099804;cg22920665;cg26950557;cg04068042;cg25134283;cg2…
152	NL2	GO:0005667	transcription factor complex	http://amigo.geneontology.org/amigo/term/GO:0005667	334	95	61.5888	1.54249	4.15293e-06	3.56278e-05	429;430;463;860;1482;1602;2034;2294;2295;2301;2494;2626;2649;2957;2965;3206;3207;3238;3725;4005;4090;4091;4211;4654;4760;4776;4808;4862;4929;4990;5089;5307;5308;5451;5453;5454;5458;5468;5914;5915;6495;6656;6657;6659;6662;6664;6665;6666;6774;6886;6909;6925;6928;6939;7003;7027;7068;7080;7090;7421;8022;8092;8403;8538;8928;9314;9421;9464;9519;9935;10481;10660;10736;11166;11317;23314;25937;51085;51176…	geneontology_Cellular_Component_noRedundant	cg01538344;cg03802424;cg08637905;cg00955828;cg04363624;cg10026317;cg18394216;cg19809499;cg24106636;cg25764899;cg25979559;cg00768993;cg02764245;cg03964958;cg04043795;cg05165940;cg09462924;cg10165847;cg11433622;cg11528849;cg13895765;cg16640855;cg20008332;cg20926035;cg21875802;cg22650617;cg25721451;cg02333852;cg06613095;cg08073312;cg11142406;cg12306156;cg15722404;cg16921083;cg20899354;cg23087992;cg2…
153	NL2	GO:0072507	divalent inorganic cation homeostasis	http://amigo.geneontology.org/amigo/term/GO:0072507	454	122	83.7165	1.4573	4.48161e-06	3.81962e-05	111;114;116;147;148;185;288;348;351;491;552;553;773;776;783;796;797;799;846;857;887;930;1236;1258;1268;1594;1812;1813;1814;1815;1816;1902;1908;1909;1910;1956;1991;2099;2587;2696;2769;2826;2830;2835;2898;2902;2903;2904;2905;2906;2911;2915;2946;3062;3270;3358;3596;3736;3741;3777;3932;4040;4499;4544;4842;4887;4923;5021;5028;5071;5144;5729;5731;5733;5737;5745;5816;6261;6262;6543;6547;6556;6622;6863;6…	geneontology_Biological_Process_noRedundant	cg02918903;cg02924562;cg03949391;cg07219542;cg09912667;cg10994944;cg17218713;cg18375860;cg05403555;cg09306214;cg14650577;cg23136742;cg04138502;cg04394267;cg04807594;cg05970311;cg12622139;cg15361065;cg17553300;cg18159840;cg18304969;cg19108881;cg20626645;cg20944305;cg22615158;cg00058009;cg02192967;cg10208370;cg18930994;cg03653541;cg13397436;cg18190187;cg23378989;cg00613752;cg01791371;cg04200224;cg0…
154	NL2	GO:0021700	developmental maturation	http://amigo.geneontology.org/amigo/term/GO:0021700	254	76	46.837	1.62265	5.17133e-06	4.37884e-05	351;429;577;650;816;860;1001;1028;1080;1910;2034;2046;2069;2260;2902;3169;3280;3549;3952;4057;4313;4488;4747;4761;4776;4825;4929;5076;5139;5241;5468;5745;5798;5979;6261;6886;7042;7471;7474;7855;8854;8938;8941;9378;9985;10265;10481;10882;10981;22883;23025;23114;23682;25893;26047;26256;26468;26585;30813;50944;51083;53335;54763;55638;56975;57030;57731;59277;63827;79633;84966;124925;158866;163589;342…	geneontology_Biological_Process_noRedundant	cg00955828;cg01800926;cg03971555;cg04363624;cg07533148;cg10026317;cg13437164;cg23054189;cg23349790;cg24085946;cg25764899;cg26157385;cg26985289;cg27399414;cg01382864;cg03970036;cg08957652;cg10785443;cg12565637;cg13906811;cg15262317;cg17178336;cg25908985;cg00101712;cg04394267;cg12622139;cg15361065;cg15722404;cg17553300;cg18301348;cg22615158;cg27314002;cg00316839;cg08474859;cg12076463;cg16426339;cg1…
155	NL2	GO:0042692	muscle cell differentiation	http://amigo.geneontology.org/amigo/term/GO:0042692	320	91	59.0073	1.54218	6.63125e-06	5.57881e-05	58;70;88;148;552;575;577;627;650;652;824;963;1000;1311;1482;1496;1910;2069;2255;2263;2294;2626;3084;3280;3481;3688;3756;3815;3856;3880;4208;4487;4604;4629;4654;4776;4842;4856;4868;5155;5600;5629;5914;5915;5999;6095;6261;6474;6495;6548;6608;6662;6722;6909;6910;6926;7168;7345;7471;7490;8038;8291;8324;8516;8538;9456;10211;10266;10529;11149;22943;23363;25802;26585;50507;50804;56603;57159;57538;79933;…	geneontology_Biological_Process_noRedundant	cg04030615;cg05353133;cg10827893;cg23992410;cg25130381;cg25347098;cg26841013;cg03674127;cg09918469;cg11027058;cg19707040;cg22856324;cg23246885;cg26123256;cg10529387;cg18301348;cg20899354;cg25460158;cg07068756;cg11935854;cg18021716;cg24869535;cg26533745;cg01934626;cg07360792;cg07798980;cg11916729;cg15929797;cg22859061;cg05681859;cg09429522;cg22874893;cg23984769;cg25280433;cg00405843;cg13971154;cg2…
156	NL2	GO:0016049	cell growth	http://amigo.geneontology.org/amigo/term/GO:0016049	449	120	82.7945	1.44937	7.1036e-06	5.93788e-05	148;185;323;348;351;552;604;627;634;668;1029;1410;1490;1594;1630;1808;1826;1956;2016;2045;2064;2100;2203;2258;2335;2487;2626;2786;3303;3486;3487;3490;3491;3688;4009;4131;4133;4487;4825;4856;4879;4881;4916;5071;5458;5459;5468;5802;5999;6405;6422;6423;6446;6548;6585;6586;6662;6695;6722;6857;7042;7074;7349;7474;7490;8425;8437;8711;8828;9037;9353;9355;9564;9699;9706;9723;9826;10276;10459;10500;10512;…	geneontology_Biological_Process_noRedundant	cg13645113;cg01800926;cg03971555;cg08275633;cg09912667;cg13984515;cg14662355;cg16134717;cg16399136;cg17816394;cg21996227;cg22594309;cg24117376;cg25130381;cg26246928;cg26841013;cg26985289;cg27399414;cg00050984;cg01454215;cg04037038;cg10136354;cg18704110;cg22367989;cg25498838;cg26700716;cg01379240;cg04394267;cg04807594;cg05075118;cg06186698;cg06288251;cg12622139;cg15361065;cg15457795;cg15720669;cg1…
157	NL2	GO:0016358	dendrite development	http://amigo.geneontology.org/amigo/term/GO:0016358	206	64	37.9859	1.68483	7.42309e-06	6.16542e-05	348;351;577;655;816;1136;1496;1501;1630;1826;1902;2047;2049;2902;3196;3397;3688;3706;4131;4133;4147;4208;4776;5592;5789;5802;6383;7074;7101;7225;7287;7476;10160;10769;22849;22871;22903;22941;23072;23098;23105;23237;23242;23327;23363;23373;23542;26050;29993;50674;50944;51473;53335;55079;55607;57468;57520;57626;79791;80243;80725;116443;124925;221935	geneontology_Biological_Process_noRedundant	cg00050984;cg09918469;cg19707040;cg21185289;cg00100892;cg12378187;cg16382256;cg20072171;cg04504441;cg07195011;cg11821403;cg12533363;cg26001333;cg05106897;cg09429522;cg21762523;cg04016086;cg07211472;cg08368788;cg09461837;cg09613161;cg12988534;cg16956686;cg21656751;cg25202070;cg25333258;cg15745900;cg16935295;cg17147045;cg19438565;cg09549848;cg14123942;cg14653281;cg16850173;cg18794577;cg04884011;cg0…
158	NL2	GO:0001227	DNA-binding transcription repressor activity, RNA polymerase II-specific	http://amigo.geneontology.org/amigo/term/GO:0001227	254	75	46.837	1.6013	1.00333e-05	8.28065e-05	429;430;463;579;604;1045;1602;1748;2019;2672;3087;3090;3199;3235;3280;3394;3642;4335;4487;4488;4776;4825;5071;5080;5396;5458;5468;5629;6299;6304;6591;6688;6721;6909;6926;6943;7020;7022;7025;7050;7101;7593;8091;9096;9421;10127;10481;10765;11023;23414;26508;30818;50674;50804;51085;51222;53335;55079;57801;58495;59348;64207;80712;83482;84504;85508;94234;128553;132625;145258;148979;153572;222894;38954…	geneontology_Molecular_Function_noRedundant	cg05788681;cg04158367;cg10730174;cg10827893;cg17449954;cg17858328;cg17907238;cg23992410;cg25347098;cg04739647;cg06704122;cg20359285;cg20804050;cg22541735;cg22674699;cg26529376;cg12378187;cg15722404;cg18301348;cg20072171;cg00043819;cg00316839;cg06083330;cg08474859;cg10463150;cg12076463;cg14817655;cg16426339;cg16887264;cg19852958;cg23584743;cg24199834;cg24896649;cg02081019;cg08204280;cg08235864;cg1…
159	NL2	GO:0005581	collagen trimer	http://amigo.geneontology.org/amigo/term/GO:0005581	79	31	14.5674	2.12804	1.20221e-05	9.85966e-05	1277;1278;1284;1285;1289;1290;1297;1298;1302;1303;1305;1307;4015;7373;8292;10882;50509;51435;81578;84570;91522;114897;115908;136227;147372;165257;255631;338761;342035;389941;390664	geneontology_Cellular_Component_noRedundant	cg07143532;cg24395801;cg26011014;cg26833120;cg00690148;cg07090701;cg10996058;cg13951042;cg22994281;cg08920068;cg23352712;cg03064592;cg10470588;cg11353250;cg17161718;cg24720688;cg14874750;cg18762727;cg27179533;cg04242021;cg01009145;cg25104555;cg10246081;cg02717061;cg20327444;cg04819499;cg18390610;cg18996910;cg02774186;cg05317275;cg04622601;cg05003322;cg09211763;cg15089219;cg10127490;cg07095995;cg0…
160	NL2	GO:0031253	cell projection membrane	http://amigo.geneontology.org/amigo/term/GO:0031253	307	87	56.6101	1.53683	1.21471e-05	9.89985e-05	286;634;762;768;1258;1464;1739;1812;1813;1816;1969;2059;2121;2554;2555;2557;2558;2566;3643;3688;3737;3745;3746;3747;3748;3756;3775;4478;4651;4985;4988;5141;5172;5329;5662;5727;5745;6092;6506;6550;6608;7070;7074;7168;8326;8394;8516;8842;8910;9495;10253;10297;10395;10568;10630;11149;22941;23109;23136;23286;23362;23432;23550;24141;26047;26751;29993;30845;50649;51332;54212;55243;56123;57348;64399;647…	geneontology_Cellular_Component_noRedundant	cg00777689;cg03987199;cg18124063;cg18935813;cg19715410;cg24720336;cg13024709;cg04248446;cg16718624;cg17189465;cg07578695;cg07813249;cg09532284;cg13150467;cg14736058;cg16418810;cg18440897;cg19616230;cg25145765;cg25951981;cg26978698;cg27513574;cg04088773;cg17942573;cg18190187;cg18313790;cg05106897;cg25280433;cg00405843;cg05666820;cg07612562;cg09571420;cg11642382;cg13971154;cg17701373;cg19273773;cg2…
161	NL2	GO:0042165	neurotransmitter binding	http://amigo.geneontology.org/amigo/term/GO:0042165	48	22	8.85109	2.48557	1.23111e-05	9.97119e-05	1131;1136;1137;1143;1145;2731;2741;2743;2902;2904;3350;3354;3358;3361;6529;6532;6538;8001;27232;60482;63826;116443	geneontology_Molecular_Function_noRedundant	cg02918903;cg11158057;cg13985485;cg05311412;cg14613271;cg11021744;cg13142700;cg16435571;cg23405575;cg08712866;cg11163620;cg22065614;cg12995800;cg09297468;cg09863441;cg14774364;cg26578923;cg11747771;cg14123942;cg14653281;cg16850173;cg18794577;cg24226973;cg04460984;cg01743841;cg07847989;cg23684246;cg17679621;cg02521102;cg19968631;cg21094669;cg21365094;cg22045888;cg02266732;cg02597299;cg04427003;cg1…
162	NL2	GO:0003779	actin binding	http://amigo.geneontology.org/amigo/term/GO:0003779	396	107	73.0215	1.46532	1.32222e-05	0.00010643	88;114;357;634;783;800;816;822;1266;1496;1956;2035;2059;3636;3688;3778;4082;4131;4430;4478;4542;4604;4629;4638;4643;4651;4846;5071;5074;5339;6530;6532;6622;6853;7125;7135;7137;7168;7225;7287;8507;8522;8941;9645;9749;10083;10163;10391;10486;10529;11078;22998;23022;23026;23136;23242;23363;23500;23623;25802;25924;26249;29109;29114;51168;51332;51361;51466;53904;54212;54221;54434;55364;55607;55742;559…	geneontology_Molecular_Function_noRedundant	cg05096731;cg05152874;cg01535698;cg02574509;cg04907523;cg07823585;cg08231348;cg12406391;cg16127594;cg19809453;cg20967975;cg25208017;cg26227186;cg03076319;cg09426834;cg09918469;cg10785443;cg16838838;cg19707040;cg06911020;cg07802917;cg08270258;cg02192967;cg10208370;cg18587806;cg22633988;cg24201034;cg25289973;cg00642460;cg01287088;cg04088773;cg17942573;cg21811204;cg26001333;cg01499172;cg02446434;cg0…
163	NL2	GO:0040013	negative regulation of locomotion	http://amigo.geneontology.org/amigo/term/GO:0040013	291	83	53.6597	1.54678	1.47119e-05	0.000117695	348;388;575;999;1545;1602;1809;1813;1991;2066;2192;2693;3084;3204;3486;3728;4070;4163;4208;4223;4856;5468;5592;5764;5793;5796;5797;5800;5801;6091;6092;6405;6422;6423;6722;6774;6833;6910;6915;7070;7080;7168;7474;9037;9241;9314;9353;9723;9863;10395;10500;10512;10653;11122;22998;23213;23671;26585;29775;50859;51378;51466;56999;57556;57715;64218;64411;65009;79772;80031;84978;89780;89795;89870;90102;90…	geneontology_Biological_Process_noRedundant	cg00667789;cg13443627;cg13786801;cg16399136;cg21996227;cg24851854;cg26841013;cg07078841;cg09799983;cg10708221;cg18451022;cg04248446;cg04394267;cg07467520;cg08855568;cg09472360;cg10109500;cg11427510;cg12622139;cg15361065;cg15722404;cg15987088;cg16718624;cg17189465;cg17553300;cg17626022;cg22615158;cg24784794;cg09722742;cg09781944;cg13281139;cg18587806;cg23121156;cg23207990;cg25289973;cg00992297;cg1…
164	NL2	GO:0044306	neuron projection terminus	http://amigo.geneontology.org/amigo/term/GO:0044306	133	45	24.5249	1.83487	1.55496e-05	0.000123638	116;152;796;846;885;1006;1129;1131;1258;1813;2741;2752;2898;2901;2902;3736;3737;3738;3746;3747;3776;4311;4842;4915;4923;4985;4986;5179;5798;6571;6572;6622;6857;7287;7345;7349;8492;9162;10814;10815;10874;23025;29993;30818;140679	geneontology_Cellular_Component_noRedundant	cg03987199;cg11158057;cg13985485;cg15389472;cg18935813;cg19715410;cg01382864;cg01454215;cg03970036;cg26529376;cg02108850;cg12727529;cg14750844;cg18159840;cg19108881;cg20216802;cg21327694;cg22934295;cg22955973;cg02086094;cg02192967;cg05256793;cg06672737;cg07068756;cg10208370;cg17397631;cg18638914;cg12995800;cg19885761;cg05106897;cg05942459;cg13080565;cg21635870;cg25632105;cg03483150;cg10397440;cg1…
165	NL2	GO:0019199	transmembrane receptor protein kinase activity	http://amigo.geneontology.org/amigo/term/GO:0019199	80	31	14.7518	2.10144	1.6193e-05	0.000127973	238;1949;1956;1969;2044;2045;2046;2047;2049;2050;2064;2066;2202;2260;2263;3480;3643;3645;3791;3815;4058;4915;4916;5979;7301;8425;8828;130399;148738;284656;285220	geneontology_Molecular_Function_noRedundant	cg13437164;cg14036143;cg15553912;cg06905692;cg16118212;cg18277754;cg22367989;cg16382256;cg07893544;cg10740902;cg11935854;cg13796804;cg14810013;cg18177533;cg25798792;cg14094960;cg19350682;cg15321288;cg26385256;cg13723118;cg07250222;cg08275306;cg04317492;cg13163521;cg20664238;cg27021986;cg26111030;cg19612309;cg22317104;cg01495321;cg06163371;cg12128017;cg18537001;cg18649438;cg02355885;cg07015629;cg0…
166	NL2	GO:0009187	cyclic nucleotide metabolic process	http://amigo.geneontology.org/amigo/term/GO:0009187	39	19	7.19151	2.642	1.6291e-05	0.000127973	107;111;114;115;1969;2977;2982;2983;4879;4881;5138;5141;5142;5144;6095;8622;10846;27115;196883	geneontology_Biological_Process_noRedundant	cg00046625;cg26246928;cg04138502;cg16700392;cg18129755;cg03653541;cg08311610;cg13397436;cg00777627;cg07557260;cg13912117;cg05952572;cg14531782;cg14287235;cg00610508;cg01641792;cg08673054;cg00831929;cg01495321;cg04484579;cg04040095;cg27662483;cg03804272;cg26817935;cg02146929;cg04152196;cg08378567;cg17270257;cg21429087;cg26723355;cg13070193;cg02842496;cg05229355;cg07312654;cg16696270;cg02989669;cg1…
167	NL2	GO:0002065	columnar/cuboidal epithelial cell differentiation	http://amigo.geneontology.org/amigo/term/GO:0002065	103	37	18.993	1.94809	1.94627e-05	0.000151267	429;579;650;652;1000;1045;2016;2253;2260;2263;2626;3169;3280;3596;3642;3651;4610;4760;4821;4825;5080;5459;5629;5914;5915;6009;6608;6659;6664;7474;10083;11078;25861;51176;54845;56975;79955	geneontology_Biological_Process_noRedundant	cg04366039;cg10827893;cg23992410;cg25347098;cg04043795;cg10136354;cg11528849;cg16640855;cg18704110;cg20008332;cg25498838;cg04394267;cg12622139;cg15361065;cg17553300;cg18301348;cg20899354;cg22615158;cg00316839;cg08474859;cg12076463;cg16426339;cg19852958;cg23584743;cg23378989;cg00405843;cg08782337;cg13971154;cg26164681;cg14666113;cg15321288;cg16648355;cg26385256;cg07250222;cg24948792;cg26820037;cg0…
168	NL2	GO:0007164	establishment of tissue polarity	http://amigo.geneontology.org/amigo/term/GO:0007164	77	30	14.1986	2.11288	1.94883e-05	0.000151267	2295;2535;6422;6423;7074;7471;7474;7476;7484;7855;8321;8322;8323;8324;9620;9863;9968;10082;22943;23245;27152;50855;51339;57216;57822;81839;84446;84870;115908;166336	geneontology_Biological_Process_noRedundant	cg04552500;cg13428480;cg24588482;cg15262317;cg23246885;cg04394267;cg11610350;cg12622139;cg15361065;cg17553300;cg22615158;cg23121156;cg23207990;cg26987597;cg01495122;cg17816908;cg21164765;cg02554246;cg08812555;cg09465786;cg18411891;cg04154903;cg14270220;cg18058689;cg14630905;cg17049621;cg19642230;cg14961988;cg04548815;cg11659961;cg12757705;cg15050111;cg23820945;cg04913005;cg06697829;cg01109065;cg0…
169	NL2	GO:0048018	receptor ligand activity	http://amigo.geneontology.org/amigo/term/GO:0048018	386	104	71.1775	1.46114	1.98138e-05	0.000152883	116;627;650;651;652;655;685;796;797;885;1490;1908;2045;2069;2200;2202;2249;2250;2253;2255;2256;2257;2258;2259;2662;2668;2919;2920;2921;2922;3084;3481;3574;3596;3625;3952;4254;4693;4856;4879;4902;4908;4982;5155;5179;5443;5697;5764;6320;6372;6374;6398;6405;6423;6750;7042;7044;7200;7349;7424;7425;7471;7472;7474;7476;7477;7484;8600;8614;9037;9048;9244;9365;9547;9607;9723;9965;10457;10500;10512;22943;…	geneontology_Molecular_Function_noRedundant	cg13645113;cg09547767;cg13806070;cg16399136;cg18115627;cg21996227;cg26841013;cg00674304;cg01454215;cg02173749;cg08473199;cg11120927;cg13025668;cg14558114;cg16118212;cg02164046;cg02700891;cg04394267;cg12622139;cg12727529;cg15048660;cg15361065;cg16376000;cg17553300;cg18780257;cg18862481;cg19507527;cg21327694;cg22615158;cg22934295;cg23207710;cg00419314;cg00610583;cg04401986;cg07318073;cg09054949;cg0…
170	NL2	GO:0035272	exocrine system development	http://amigo.geneontology.org/amigo/term/GO:0035272	46	21	8.48229	2.47575	2.08603e-05	0.000160011	655;1956;2253;2255;2260;2263;2296;3481;3643;3651;5080;6591;6662;7042;7052;10512;25837;59277;79971;256297;284217	geneontology_Biological_Process_noRedundant	cg01912921;cg16938363;cg20491838;cg11051843;cg14094960;cg15321288;cg26385256;cg07250222;cg18920423;cg20014049;cg26820037;cg01665555;cg05091519;cg10037494;cg11827910;cg16415340;cg18270629;cg23030069;cg23676551;cg24047810;cg24431667;cg26517849;cg09775930;cg00664609;cg01524174;cg03547745;cg24932788;cg07846220;cg22317104;cg08545268;cg15069906;cg18759209;cg20292547;cg27606464;cg06872176;cg08746138;cg0…
171	NL2	GO:0031346	positive regulation of cell projection organization	http://amigo.geneontology.org/amigo/term/GO:0031346	347	95	63.986	1.4847	2.27165e-05	0.00017323	116;348;627;655;816;1236;1268;1272;1809;1826;1902;2059;2260;2335;2823;3706;3815;4058;4131;4747;4915;4916;5071;5458;5587;5764;5789;5979;6091;6092;6324;6474;6722;6857;7074;7471;7474;8321;8322;8437;8507;8874;9001;9037;9353;9699;9863;10163;10494;11075;11135;22849;22871;22873;22902;22941;22999;23025;23242;23327;23363;23373;23566;26053;29993;49856;50944;51364;51760;51761;54874;55607;55714;57554;57611;5…	geneontology_Biological_Process_noRedundant	cg09912667;cg12406391;cg14179217;cg14991984;cg17137424;cg19365673;cg19809453;cg22594309;cg23730181;cg26841013;cg27504802;cg09918469;cg13536757;cg00100892;cg04248446;cg04394267;cg07467520;cg12622139;cg15361065;cg15457795;cg16718624;cg17189465;cg17553300;cg22615158;cg24784794;cg25460158;cg06083330;cg09781944;cg11935854;cg13281139;cg16887264;cg22051345;cg22478591;cg24199834;cg22549558;cg26001333;cg2…
172	NL2	GO:0031279	regulation of cyclase activity	http://amigo.geneontology.org/amigo/term/GO:0031279	43	20	7.9291	2.52235	2.33025e-05	0.000175644	136;776;1816;1910;2550;2587;2771;2913;2917;3973;4842;4846;4883;4988;7253;8484;8811;9495;9568;10486	geneontology_Biological_Process_noRedundant	cg13423075;cg09465746;cg11902004;cg19385628;cg20626645;cg18449728;cg25025646;cg02058918;cg04390523;cg15699226;cg22310279;cg23702615;cg23766591;cg24236409;cg26622320;cg16108059;cg06960824;cg16533138;cg19245381;cg04534765;cg12351433;cg19403014;cg16415870;cg09520393;cg12076953;cg22851125;cg06649410;cg15385139;cg23183497;cg03538436;cg01910869;cg03086857;cg10016380;cg15836660;cg19650157;cg19916212;cg2…
173	NL2	GO:0051932	synaptic transmission, GABAergic	http://amigo.geneontology.org/amigo/term/GO:0051932	43	20	7.9291	2.52235	2.33025e-05	0.000175644	148;766;1268;1813;2554;2555;2557;2558;2561;2566;4889;5021;6529;6863;8224;8938;9001;22871;57555;266743	geneontology_Biological_Process_noRedundant	cg00100892;cg11021744;cg13142700;cg23405575;cg07813249;cg18440897;cg20618622;cg25145765;cg25951981;cg16509658;cg20622089;cg02539083;cg16288089;cg06778429;cg11635197;cg10652393;cg16803846;cg21402921;cg22523852;cg03469521;cg05552717;cg06524479;cg07095264;cg08848958;cg01777228;cg12320221;cg05206884;cg02192228;cg04523291;cg07489890;cg09353063;cg01002253;cg02633148;cg11784623;cg15586439;cg21820677;cg2…
174	NL2	GO:0050795	regulation of behavior	http://amigo.geneontology.org/amigo/term/GO:0050795	60	25	11.0639	2.25961	2.48112e-05	0.000185941	348;463;885;1268;1813;1814;2693;3062;3198;3350;3737;4208;4544;4887;4986;5179;6774;7200;7349;8863;9378;10874;22871;84251;222236	geneontology_Biological_Process_noRedundant	cg05803631;cg08857729;cg14204433;cg18935813;cg01454215;cg13906811;cg00100892;cg02700891;cg10109500;cg12727529;cg15987088;cg18862481;cg21327694;cg22934295;cg18930994;cg20622089;cg27596495;cg19273773;cg03483150;cg10397440;cg16491617;cg18742346;cg25614094;cg06778429;cg07609862;cg00920348;cg08770506;cg16996144;cg22165175;cg24110050;cg19535672;cg03724463;cg06631317;cg07489890;cg17152757;cg18852618;cg2…
175	NL2	GO:0030551	cyclic nucleotide binding	http://amigo.geneontology.org/amigo/term/GO:0030551	37	18	6.82271	2.63825	2.78571e-05	0.000207576	1258;1261;3756;5138;5141;5142;5144;5575;5592;5593;10021;10411;10846;11069;11149;50940;64208;348980	geneontology_Molecular_Function_noRedundant	cg00046625;cg00997611;cg06496261;cg18404308;cg23468897;cg25711575;cg01508023;cg03653541;cg13397436;cg00777627;cg13357482;cg25280433;cg13895235;cg16305865;cg04884011;cg05952572;cg14531782;cg24698875;cg07112337;cg01641792;cg08673054;cg02752882;cg03804272;cg06498267;cg26817935;cg02146929;cg17270257;cg21429087;cg26723355;cg16060204;cg02453462;cg15849864
176	NL2	GO:0060359	response to ammonium ion	http://amigo.geneontology.org/amigo/term/GO:0060359	120	41	22.1277	1.85288	2.81308e-05	0.000208423	114;1129;1131;1136;1137;1268;1788;1812;1813;1814;1815;1816;2354;2554;2560;2561;2566;2731;2769;2771;2775;2776;2902;3397;3747;4062;4986;4988;5021;5071;5179;5999;6529;6531;6622;6863;7074;9456;63826;116372;221935	geneontology_Biological_Process_noRedundant	cg11158057;cg13985485;cg19489797;cg25571189;cg11021744;cg11902004;cg13142700;cg23405575;cg02192967;cg09812070;cg10208370;cg24154839;cg12882697;cg16509658;cg18190187;cg20622089;cg02539083;cg07211472;cg09461837;cg16288089;cg16956686;cg25632105;cg03483150;cg07557260;cg10397440;cg13912117;cg16491617;cg18742346;cg25614094;cg11747771;cg16850173;cg20435370;cg06778429;cg20411756;cg06563089;cg26924967;cg0…
177	NL2	GO:0030048	actin filament-based movement	http://amigo.geneontology.org/amigo/term/GO:0030048	128	43	23.6029	1.82181	2.89611e-05	0.000212715	58;70;88;776;783;857;1739;1824;2013;2257;2626;3728;3741;3752;3757;3759;3760;3762;3781;4430;4604;4643;5142;5144;6262;6324;6548;7125;7135;7137;7168;10163;10630;23327;54795;54874;55742;55800;57698;79784;84948;388591;644150	geneontology_Biological_Process_noRedundant	cg00046625;cg00852622;cg04030615;cg05353133;cg14179217;cg18375860;cg25130381;cg12276123;cg15048660;cg16376000;cg18780257;cg19507527;cg20626645;cg23207710;cg03653541;cg13397436;cg19781133;cg27435498;cg14203118;cg14666113;cg01392544;cg01805540;cg02456226;cg06159486;cg09820011;cg09835225;cg11079048;cg20185017;cg22975434;cg09239144;cg18245306;cg25246431;cg27429045;cg03846129;cg10580056;cg17967970;cg2…
178	NL2	GO:0060037	pharyngeal system development	http://amigo.geneontology.org/amigo/term/GO:0060037	25	14	4.60994	3.03691	2.91094e-05	0.000212715	652;655;1482;1889;2138;2253;3280;3670;5727;6495;7042;9241;53820;137814	geneontology_Biological_Process_noRedundant	cg18301348;cg05710997;cg07798980;cg11711420;cg15929797;cg20892260;cg22747746;cg26820037;cg00779065;cg08169864;cg09226388;cg15069906;cg18759209;cg20292547;cg11299333;cg08746138;cg16829306;cg07747635;cg16270526;cg10345920;cg10603004;cg15446990;cg24611608;cg26878949;cg00883329;cg02229605;cg09229893;cg10397765;cg13616124;cg26236177;cg00936907
179	NL2	GO:0030856	regulation of epithelial cell differentiation	http://amigo.geneontology.org/amigo/term/GO:0030856	132	44	24.3405	1.80769	2.91993e-05	0.000212715	429;595;634;652;857;1028;1513;1514;1594;2296;2301;2487;2668;3204;3280;3397;3596;3975;4097;4488;4610;4825;4926;5076;5080;5727;6009;6608;6662;6926;7122;7421;7484;8643;8842;9555;23764;25937;54845;55966;58495;79633;79977;130497	geneontology_Biological_Process_noRedundant	cg01913970;cg04366039;cg11835068;cg12475759;cg19809499;cg04037038;cg26700716;cg18301348;cg00316839;cg08474859;cg09532284;cg12076463;cg14736058;cg16426339;cg23901852;cg01874869;cg08307469;cg15613420;cg20563910;cg23378989;cg25602684;cg25998402;cg26295057;cg01912921;cg16938363;cg20491838;cg00405843;cg05743885;cg08934785;cg13971154;cg22623133;cg26164681;cg03023152;cg16648355;cg08217716;cg08823110;cg0…
180	NL2	GO:0099003	vesicle-mediated transport in synapse	http://amigo.geneontology.org/amigo/term/GO:0099003	190	58	35.0356	1.65546	3.44719e-05	0.00024973	107;136;148;273;321;776;783;1129;1137;1268;1488;1812;1813;1814;1815;2901;4133;5028;5071;5413;6620;6622;6804;6853;6857;7476;8120;8447;8448;8499;8618;8825;9162;9515;9699;9829;10814;10815;22871;22883;22999;23025;23237;27445;29993;51760;57030;57502;57555;57586;84258;91683;93664;114088;116443;127833;143425;148281	geneontology_Biological_Process_noRedundant	cg21142738;cg01800926;cg03971555;cg08105352;cg09177131;cg22594309;cg25201881;cg26985289;cg27399414;cg00050984;cg00100892;cg13491481;cg20626645;cg20944305;cg25947544;cg02192967;cg06672737;cg10208370;cg17397631;cg18638914;cg13647155;cg18190187;cg19885761;cg05106897;cg20622089;cg24401219;cg06159603;cg06779604;cg07926691;cg18358894;cg18574157;cg21003581;cg21953346;cg25632105;cg19438565;cg14123942;cg1…
181	NL2	GO:0051271	negative regulation of cellular component movement	http://amigo.geneontology.org/amigo/term/GO:0051271	280	79	51.6313	1.53008	3.54671e-05	0.000254212	348;388;575;999;1545;1602;1809;1813;2066;2192;3084;3204;3486;3728;4070;4163;4208;4223;4856;5468;5592;5764;5793;5796;5797;5800;5801;6091;6405;6422;6423;6722;6774;6833;6910;6915;7070;7080;7168;7474;9037;9241;9314;9353;9723;9863;10395;10500;10512;10653;11122;22998;23213;23671;26585;29775;50859;51378;51466;56999;57556;57715;64218;64411;65009;79772;80031;84978;89780;89795;90102;90627;91862;93649;12743…	geneontology_Biological_Process_noRedundant	cg00667789;cg13443627;cg13786801;cg16399136;cg21996227;cg24851854;cg26841013;cg07078841;cg09799983;cg10708221;cg18451022;cg04394267;cg07467520;cg08855568;cg09472360;cg11427510;cg12622139;cg15361065;cg15722404;cg17553300;cg17626022;cg22615158;cg24784794;cg09722742;cg09781944;cg13281139;cg18587806;cg23121156;cg23207990;cg25289973;cg00992297;cg19918005;cg22549558;cg26636193;cg05743885;cg08934785;cg1…
182	NL2	GO:0043177	organic acid binding	http://amigo.geneontology.org/amigo/term/GO:0043177	186	57	34.298	1.66191	3.54806e-05	0.000254212	176;846;1381;1404;1462;1463;1592;1807;2572;2731;2741;2743;2752;2902;2904;2917;3039;3141;3399;4842;4846;5066;5091;5468;5914;6262;6472;6505;6507;6622;7350;7421;8001;8974;9227;23166;23576;26032;27232;51046;55214;55258;55289;56603;56922;60484;63826;63827;112399;116443;140578;143903;162417;283208;338557;340665;404037	geneontology_Molecular_Function_noRedundant	cg15389472;cg18375860;cg12142521;cg14558114;cg22856324;cg00387704;cg09465746;cg09688601;cg13421412;cg13601427;cg15722404;cg18159840;cg19108881;cg19385628;cg02192967;cg07190988;cg08712866;cg10208370;cg11163620;cg12680730;cg22065614;cg26004759;cg05501285;cg08407114;cg10640944;cg12995800;cg24984653;cg25351996;cg26578923;cg25025646;cg05736768;cg14015441;cg11747771;cg14123942;cg14653281;cg16850173;cg1…
183	NL2	GO:0060231	mesenchymal to epithelial transition	http://amigo.geneontology.org/amigo/term/GO:0060231	20	12	3.68795	3.25384	4.34373e-05	0.000309521	652;2668;5076;6299;6608;6939;7484;7490;8324;10409;10736;26585	geneontology_Biological_Process_noRedundant	cg20926035;cg21875802;cg23246885;cg08307469;cg25203704;cg25602684;cg26295057;cg00405843;cg13971154;cg26164681;cg08217716;cg08823110;cg09073539;cg11697427;cg14778235;cg16574134;cg26551913;cg01952234;cg19126300;cg21548155;cg26232818;cg08169864;cg09226388;cg10429922;cg00310215;cg00582524;cg04698114;cg07502439;cg14630905;cg02760031;cg12028548;cg15180867;cg04913005;cg15368455;cg21590264;cg03546235;cg1…
184	NL2	GO:0048871	multicellular organismal homeostasis	http://amigo.geneontology.org/amigo/term/GO:0048871	440	114	81.135	1.40507	5.17728e-05	0.000366912	33;37;54;60;107;111;114;115;116;155;242;359;361;796;857;947;1001;1080;1149;1258;1268;1490;1512;1513;1812;1813;1910;1956;2034;2104;2296;2303;2628;2651;2887;3037;3226;3397;3480;3549;3574;3596;3910;3952;4057;4760;4846;4857;4858;4883;4923;4982;5021;5166;5563;5575;5618;5733;5745;5950;6009;6338;6556;6608;6662;6722;6774;6850;7018;7021;7090;7226;7253;7287;7350;8600;8842;8929;9076;9456;9607;10083;10848;10…	geneontology_Biological_Process_noRedundant	cg04552500;cg04876835;cg08857729;cg09547767;cg09686317;cg12167830;cg13806070;cg16115720;cg17218713;cg19233405;cg08957652;cg09606941;cg11528849;cg12565637;cg16640855;cg17178336;cg22856324;cg25908985;cg04138502;cg08770122;cg27314002;cg08062484;cg09532284;cg10192893;cg14736058;cg26004759;cg18190187;cg18250028;cg23378989;cg01791371;cg01912921;cg04068042;cg16267162;cg16938363;cg18217235;cg20491838;cg2…
185	NL2	GO:2001023	regulation of response to drug	http://amigo.geneontology.org/amigo/term/GO:2001023	88	32	16.227	1.97202	5.26778e-05	0.000371307	1136;1137;1268;1812;1813;1814;1815;2557;2587;2668;2861;3737;4887;4986;5071;5074;5999;6622;6857;7349;8091;10974;26281;51083;51760;57586;84258;91683;127833;130497;143425;148281	geneontology_Biological_Process_noRedundant	cg08105352;cg09177131;cg18935813;cg22594309;cg25201881;cg01454215;cg02192967;cg10208370;cg18930994;cg25951981;cg08307469;cg18190187;cg25602684;cg26295057;cg20622089;cg01667837;cg16847696;cg23799901;cg16491617;cg25614094;cg26395382;cg02269161;cg06269115;cg06778429;cg08680146;cg11908751;cg20411756;cg22723056;cg00677986;cg01588748;cg05404701;cg17621054;cg20827659;cg23079217;cg04534765;cg01743841;cg0…
186	NL2	GO:0002064	epithelial cell development	http://amigo.geneontology.org/amigo/term/GO:0002064	197	59	36.3263	1.62417	5.46133e-05	0.00038288	579;652;1365;1761;1775;1969;2099;2195;2260;2947;3169;3383;3397;3549;3642;4478;4643;4821;4825;4868;5080;5138;5144;5155;5241;5629;5802;5914;5915;6009;6608;6662;6768;7082;7122;7474;7476;7477;7827;9076;9414;9480;9863;10411;10481;10653;11078;23022;25861;26084;54768;57619;60484;79955;79977;81029;91522;153562;168002	geneontology_Biological_Process_noRedundant	cg06515144;cg10827893;cg20701486;cg23472215;cg23645476;cg23992410;cg25347098;cg08957652;cg12565637;cg17178336;cg25908985;cg04394267;cg08770122;cg12622139;cg15361065;cg17338501;cg17553300;cg20899354;cg22615158;cg00316839;cg08474859;cg12076463;cg13658542;cg16426339;cg19852958;cg22633988;cg23584743;cg24201034;cg02505827;cg03653541;cg13397436;cg15980539;cg23584144;cg24966702;cg00405843;cg13971154;cg2…
187	NL2	GO:0001101	response to acid chemical	http://amigo.geneontology.org/amigo/term/GO:0001101	310	85	57.1633	1.48697	5.65717e-05	0.000394489	19;359;429;552;824;1036;1236;1277;1278;1290;1307;1490;1512;1592;1620;1788;1956;2155;2263;2696;2731;2741;2743;2902;3141;3199;3383;3399;3490;3791;3856;3952;4058;4313;4776;4915;4916;5076;5155;5166;5468;5563;5727;5729;5737;5764;5914;5915;5950;5979;6422;6472;6495;6506;6532;6662;6750;6862;7350;7472;7474;7477;7484;8001;8322;8324;8651;8854;9076;9227;9314;11211;22849;22943;53335;55022;56034;56603;57795;64…	geneontology_Biological_Process_noRedundant	cg01931994;cg03949391;cg04876835;cg08876441;cg09686317;cg10316490;cg12167830;cg23010538;cg26833120;cg26841013;cg14165051;cg19489797;cg22856324;cg23246885;cg02164046;cg04394267;cg08770122;cg12622139;cg15361065;cg15722404;cg17553300;cg20899354;cg22615158;cg07190988;cg07893544;cg08712866;cg10740902;cg11163620;cg11597475;cg12680730;cg18177533;cg21921384;cg22065614;cg26004759;cg11036833;cg12995800;cg0…
188	NL2	GO:0031345	negative regulation of cell projection organization	http://amigo.geneontology.org/amigo/term/GO:0031345	164	51	30.2412	1.68644	5.86072e-05	0.000406509	348;1400;1630;1809;1902;1949;2045;2258;2670;2672;2904;3196;3397;4070;4133;4776;5376;5793;5800;5802;5909;6405;6695;7025;7070;7225;7474;9037;9353;9706;9723;10253;10500;10512;10769;11075;22871;22876;22902;23105;23111;51466;53335;57556;57715;64218;80031;84894;89780;115704;348110	geneontology_Biological_Process_noRedundant	cg13645113;cg00667789;cg04158367;cg13443627;cg13786801;cg16399136;cg17858328;cg21694350;cg21996227;cg24851854;cg26841013;cg00050984;cg21185289;cg00100892;cg04394267;cg08855568;cg09472360;cg12622139;cg15361065;cg17553300;cg22615158;cg01924880;cg04575395;cg06256858;cg09781944;cg13281139;cg23049847;cg02081019;cg04504441;cg11821403;cg12533363;cg19918005;cg22549558;cg26636193;cg11051843;cg09549848;cg0…
189	NL2	GO:0015696	ammonium transport	http://amigo.geneontology.org/amigo/term/GO:0015696	104	36	19.1774	1.87721	6.20113e-05	0.000427845	116;1136;1137;1268;1812;1813;1814;1815;2668;3350;3737;4842;4887;4986;5071;6530;6531;6532;6571;6572;6581;6622;6850;6857;26281;51458;51760;57586;60482;84258;85413;91683;113451;127833;143425;148281	geneontology_Biological_Process_noRedundant	cg08105352;cg09177131;cg18935813;cg22594309;cg25201881;cg05311412;cg14613271;cg02192967;cg10208370;cg18930994;cg08307469;cg12882697;cg18190187;cg25602684;cg26295057;cg04014105;cg07237939;cg17364114;cg20622089;cg16491617;cg25614094;cg14304761;cg01295399;cg11389172;cg16099210;cg02269161;cg06778429;cg08680146;cg11908751;cg20411756;cg22723056;cg01588748;cg23079217;cg01277542;cg09746736;cg16629702;cg1…
190	NL2	GO:0006814	sodium ion transport	http://amigo.geneontology.org/amigo/term/GO:0006814	194	58	35.7731	1.62133	6.63971e-05	0.000455693	40;288;357;1272;1482;1739;1813;1814;1815;2257;2258;3775;4842;4846;6324;6335;6338;6446;6528;6543;6547;6548;6549;6550;7226;9187;9311;10021;10568;10991;11261;23072;23327;26249;54795;55089;55117;55515;55800;57030;57084;57282;57520;57731;60482;64849;65268;81832;123041;128414;130497;154043;160728;201780;255738;259232;284111;348980	geneontology_Biological_Process_noRedundant	cg05096731;cg13645113;cg00777689;cg08920610;cg25130381;cg00292986;cg01050423;cg05311412;cg14613271;cg18395327;cg19210770;cg15048660;cg16376000;cg16468914;cg18780257;cg19507527;cg23207710;cg07578695;cg19247841;cg19616230;cg23543123;cg27513574;cg07798980;cg15929797;cg10105971;cg01901107;cg21656751;cg25025646;cg10272601;cg20616414;cg06778429;cg09239144;cg20411756;cg27429045;cg07811110;cg14730445;cg1…
191	NL2	GO:0051705	multi-organism behavior	http://amigo.geneontology.org/amigo/term/GO:0051705	67	26	12.3546	2.10447	7.41655e-05	0.000506345	351;552;1602;1620;1814;1815;2019;2902;2922;5021;5179;5457;6532;7101;7349;9369;9378;9464;22941;23542;26047;50944;57502;84623;266743;391723	geneontology_Biological_Process_noRedundant	cg21142738;cg01454215;cg06704122;cg13906811;cg20359285;cg20804050;cg00043819;cg07410872;cg10463150;cg10541864;cg13935962;cg15707093;cg22517735;cg21762523;cg07612562;cg09571420;cg11642382;cg03483150;cg10397440;cg18742346;cg16850173;cg04396791;cg11635197;cg17627654;cg20411756;cg01311064;cg17576288;cg24221648;cg26678970;cg16711612;cg16766249;cg21918126;cg12927990;cg24131595;cg01427575;cg08015776;cg0…
192	NL2	GO:0060324	face development	http://amigo.geneontology.org/amigo/term/GO:0060324	46	20	8.48229	2.35785	7.71458e-05	0.000523949	220;444;1277;1749;3213;4040;4313;4487;5083;5914;6722;7122;7474;8854;9241;22943;51176;79977;83690;83716	geneontology_Biological_Process_noRedundant	cg04394267;cg12622139;cg15361065;cg17553300;cg22615158;cg00400832;cg03023152;cg15953602;cg17066716;cg21844856;cg08812555;cg09465786;cg05917460;cg07030339;cg14805347;cg15671705;cg17797372;cg19890277;cg25934863;cg07133099;cg09350341;cg08446900;cg18390610;cg22005990;cg01109065;cg06678678;cg15051960;cg10985479;cg15755084;cg18409732;cg16549027;cg00096922;cg13344740;cg13462129;cg15732768;cg24799863;cg0…
193	NL2	GO:0003014	renal system process	http://amigo.geneontology.org/amigo/term/GO:0003014	105	36	19.3618	1.85934	7.78242e-05	0.000525817	107;111;114;115;148;185;359;361;552;652;685;947;1136;1143;1813;1814;1910;2013;2771;3037;3778;4643;4879;4881;4883;5155;5575;5800;6446;6863;7021;23213;26249;55959;80763;196883	geneontology_Biological_Process_noRedundant	cg16115720;cg26246928;cg04138502;cg04807594;cg11902004;cg18304969;cg01791371;cg10105971;cg18217235;cg02539083;cg13895235;cg16288089;cg16305865;cg07557260;cg13912117;cg17524017;cg06778429;cg08266366;cg08347047;cg15336765;cg22207537;cg04390523;cg15699226;cg22310279;cg23702615;cg23766591;cg24236409;cg26622320;cg08169864;cg09226388;cg14287235;cg03846129;cg04460984;cg00610508;cg06713374;cg07406359;cg2…
194	NL2	GO:0030901	midbrain development	http://amigo.geneontology.org/amigo/term/GO:0030901	82	30	15.1206	1.98405	7.83742e-05	0.000526804	60;401;1152;2019;2020;2260;2263;3280;4009;4040;4487;4929;5013;5015;6422;6423;7471;7472;7474;7484;8321;8323;9118;10409;22943;27023;56751;79971;89780;284612	geneontology_Biological_Process_noRedundant	cg14662355;cg26841013;cg06704122;cg10640333;cg15862215;cg20359285;cg20804050;cg25622366;cg27364741;cg04394267;cg12622139;cg15361065;cg17553300;cg18301348;cg22615158;cg23121156;cg23207990;cg25203704;cg27331524;cg01495122;cg15321288;cg17816908;cg21164765;cg26385256;cg14192291;cg07250222;cg08812555;cg09465786;cg15475851;cg18932798;cg11334771;cg04154903;cg14270220;cg12853633;cg14022570;cg21845957;cg1…
195	NL2	GO:0051339	regulation of lyase activity	http://amigo.geneontology.org/amigo/term/GO:0051339	43	19	7.9291	2.39624	8.89403e-05	0.000594759	136;776;1816;1910;2550;2587;2771;2913;3973;4842;4846;4883;4988;7253;8484;8811;9495;9568;10486	geneontology_Biological_Process_noRedundant	cg13423075;cg11902004;cg20626645;cg18449728;cg25025646;cg02058918;cg04390523;cg15699226;cg22310279;cg23702615;cg23766591;cg24236409;cg26622320;cg16108059;cg06960824;cg16533138;cg19245381;cg04534765;cg12351433;cg19403014;cg09520393;cg12076953;cg22851125;cg06649410;cg15385139;cg23183497;cg03538436;cg01910869;cg03086857;cg10016380;cg15836660;cg19650157;cg19916212;cg21675115;cg01682285;cg19792099;cg0…
196	NL2	GO:0007015	actin filament organization	http://amigo.geneontology.org/amigo/term/GO:0007015	368	97	67.8583	1.42945	9.22352e-05	0.000613647	58;70;88;357;388;390;822;1236;1490;1739;1809;1902;2013;2059;2195;2693;3055;3383;3397;3636;3688;3693;4070;4082;4430;4604;4868;5071;5074;5629;5999;6422;6548;6722;6863;7168;8522;9037;9353;9564;9639;9645;9886;10083;10163;10174;10278;10395;10411;10459;10486;10529;11078;11135;22843;22902;22998;23075;23242;23363;23671;25802;27295;29108;29109;29984;29993;50507;50944;51332;51466;54434;55243;55607;55616;55…	geneontology_Biological_Process_noRedundant	cg05096731;cg05152874;cg00667789;cg01535698;cg02574509;cg04030615;cg05353133;cg08275633;cg10827893;cg12406391;cg13443627;cg13786801;cg16134717;cg19809453;cg19827787;cg23992410;cg24117376;cg24851854;cg25130381;cg25208017;cg25347098;cg09918469;cg10708221;cg16838838;cg10109500;cg15987088;cg03181899;cg09781944;cg13281139;cg13658542;cg18587806;cg22633988;cg24201034;cg25289973;cg00642460;cg01287088;cg2…
197	NL2	GO:0042383	sarcolemma	http://amigo.geneontology.org/amigo/term/GO:0042383	130	42	23.9717	1.75207	9.85919e-05	0.000652608	148;286;288;776;783;857;1000;1180;1739;1837;3688;3745;3752;3759;3760;3762;3856;3880;4842;4988;5339;6253;6261;6262;6324;6547;6548;6769;6833;8082;8291;8910;10060;10211;11149;23336;28965;54221;57716;64208;113146;342667	geneontology_Cellular_Component_noRedundant	cg00852622;cg18375860;cg25130381;cg03674127;cg09426834;cg11027058;cg12276123;cg20626645;cg24202123;cg26843074;cg07421806;cg17391928;cg20417527;cg05681859;cg13357482;cg25280433;cg17701373;cg27085741;cg08909802;cg17331296;cg01392544;cg01805540;cg02456226;cg06159486;cg09835225;cg20185017;cg25206096;cg03790908;cg18245306;cg22240472;cg01510903;cg02593205;cg03206503;cg16046980;cg23658477;cg25968571;cg0…
198	NL2	GO:0032355	response to estradiol	http://amigo.geneontology.org/amigo/term/GO:0032355	118	39	21.7589	1.79237	9.96529e-05	0.0006563	595;655;1277;1410;1490;1788;1956;2099;2155;2255;2693;3169;3361;3549;3952;4324;4488;4654;5021;5066;5179;5457;5458;5727;5737;5764;5914;6422;6529;6532;6751;6752;6774;7349;7476;8854;10266;80139;84660	geneontology_Biological_Process_noRedundant	cg03949391;cg01454215;cg08957652;cg12565637;cg17178336;cg19489797;cg25908985;cg10109500;cg11021744;cg13142700;cg15987088;cg23405575;cg06083330;cg16887264;cg24199834;cg10640944;cg20563910;cg25998402;cg04068042;cg15980539;cg13381984;cg14094960;cg01495122;cg03483150;cg07576409;cg10397440;cg17816908;cg18742346;cg02694676;cg08388041;cg10518262;cg12947833;cg26410450;cg15672437;cg17576288;cg24221648;cg2…
199	NL2	GO:0044331	cell-cell adhesion mediated by cadherin	http://amigo.geneontology.org/amigo/term/GO:0044331	40	18	7.37591	2.44038	0.00010164	0.000666026	999;1000;1001;1005;1006;1008;1009;1012;1016;3169;3170;4072;7474;10211;10459;28316;64405;89780	geneontology_Biological_Process_noRedundant	cg08275633;cg16134717;cg24117376;cg26841013;cg02348634;cg04394267;cg12622139;cg15361065;cg17553300;cg22615158;cg06781712;cg16503924;cg05681859;cg01824511;cg19802865;cg01718742;cg05785947;cg08497530;cg08747777;cg16373202;cg16739895;cg27120816;cg12208258;cg12816979;cg15264806;cg03774514;cg07003030;cg20504791;cg01109065;cg06678678;cg15051960;cg00068408;cg06076122;cg14730815;cg17988780;cg19448318;cg0…
200	NL2	GO:0007588	excretion	http://amigo.geneontology.org/amigo/term/GO:0007588	61	24	11.2483	2.13366	0.000107544	0.000701184	136;148;185;359;552;1136;1143;1813;1814;1910;2771;3778;4868;4879;4881;5455;6338;6863;7827;10686;23327;55243;80763;81693	geneontology_Biological_Process_noRedundant	cg06515144;cg20701486;cg26246928;cg07214164;cg11014373;cg23291301;cg25517810;cg04807594;cg07661818;cg11902004;cg18304969;cg02539083;cg16288089;cg06778429;cg08266366;cg08347047;cg15336765;cg04390523;cg15699226;cg22310279;cg23702615;cg23766591;cg24236409;cg26622320;cg11038340;cg04460984;cg26768712;cg06960824;cg19245381;cg14914822;cg21068094;cg27554565;cg00831929;cg04484579;cg22667491;cg07152755;cg1…
201	NL2	GO:1904888	cranial skeletal system development	http://amigo.geneontology.org/amigo/term/GO:1904888	65	25	11.9858	2.08579	0.000120048	0.000778819	257;652;860;1746;2249;2263;2304;3198;3199;3975;4208;4325;4488;4522;4762;5396;6495;7020;7042;7291;7484;9968;10265;10736;79977	geneontology_Biological_Process_noRedundant	cg10730174;cg20926035;cg21875802;cg22061628;cg20563910;cg25640822;cg25998402;cg03719083;cg06630455;cg14909730;cg18240331;cg18749015;cg26818735;cg03023152;cg13791254;cg07250222;cg00779065;cg08169864;cg09226388;cg06923622;cg07254066;cg03323462;cg04264908;cg05593834;cg10043865;cg10356613;cg10689404;cg12156885;cg14630905;cg14961988;cg05622465;cg08746138;cg10509323;cg02728483;cg08351004;cg27136740;cg0…
202	NL2	GO:0023019	signal transduction involved in regulation of gene expression	http://amigo.geneontology.org/amigo/term/GO:0023019	19	11	3.50356	3.13967	0.000143532	0.000926561	2250;2253;4072;4487;4488;4760;5028;5080;6862;64321;145258	geneontology_Biological_Process_noRedundant	cg02348634;cg11528849;cg16640855;cg20944305;cg04401986;cg12528713;cg14349667;cg20563910;cg25998402;cg06073449;cg06463958;cg14638883;cg04672706;cg11214140;cg26820037;cg01665555;cg05091519;cg11827910;cg18270629;cg01533258;cg13073773;cg06903384;cg14080015;cg26125811;cg14197923;cg15755084;cg17080423;cg18409732;cg22108469;cg05655837;cg13032463;cg22540552;cg08784129;cg25242557;cg27597956;cg19224837;cg2…
203	NL2	GO:0042490	mechanoreceptor differentiation	http://amigo.geneontology.org/amigo/term/GO:0042490	55	22	10.1419	2.16922	0.000154863	0.000994783	652;1687;2260;2535;2558;2561;3280;4610;4915;4916;5459;10083;11078;25861;26281;54845;57216;64072;79633;79955;115908;286262	geneontology_Biological_Process_noRedundant	cg04366039;cg13428480;cg24588482;cg18301348;cg23901852;cg16509658;cg15321288;cg16648355;cg26385256;cg13723118;cg17485681;cg24948792;cg07625131;cg14425863;cg25130993;cg08169864;cg09226388;cg10652393;cg16803846;cg20664238;cg21402921;cg22523852;cg17049621;cg11540735;cg11659961;cg07747635;cg08575049;cg12058185;cg22911422;cg01819137;cg17871749;cg25723149;cg01451193;cg11192975;cg13909214;cg03041841;cg0…
204	NL2	GO:0060840	artery development	http://amigo.geneontology.org/amigo/term/GO:0060840	81	29	14.9362	1.94159	0.000159265	0.00101308	348;652;1311;2138;2253;2294;2296;3198;3280;4015;4016;4091;4638;5396;5629;6091;6092;6495;6659;6722;6909;7021;7042;7798;8928;9241;9464;56999;93649	geneontology_Biological_Process_noRedundant	cg10730174;cg10827893;cg23992410;cg25347098;cg04248446;cg07467520;cg07802917;cg11427510;cg16718624;cg17189465;cg17626022;cg18301348;cg24784794;cg07410872;cg10541864;cg13935962;cg15707093;cg22517735;cg08920068;cg23352712;cg01791371;cg01912921;cg16938363;cg18217235;cg20491838;cg05317714;cg24932662;cg26820037;cg00779065;cg08169864;cg09226388;cg02339752;cg02783918;cg07056644;cg08157228;cg10514097;cg0…
205	NL2	GO:0098685	Schaffer collateral - CA1 synapse	http://amigo.geneontology.org/amigo/term/GO:0098685	81	29	14.9362	1.94159	0.000159265	0.00101308	107;114;136;321;1009;1630;2045;2550;2693;2911;2915;3688;4747;5575;5802;6774;6853;7476;9118;9162;9378;9590;10369;10815;22854;50944;57689;64101;347733	geneontology_Cellular_Component_noRedundant	cg00758069;cg09822538;cg13906811;cg10109500;cg15987088;cg06672737;cg17397631;cg18638914;cg09423283;cg09558195;cg11522018;cg19632532;cg22942200;cg23801012;cg27642554;cg13895235;cg16305865;cg00197313;cg07557260;cg13912117;cg15475851;cg18932798;cg25206096;cg01486814;cg20090108;cg23850899;cg15605858;cg08747777;cg06960824;cg19245381;cg01427575;cg10151741;cg20648240;cg25153755;cg15328326;cg17152757;cg1…
206	NL2	GO:0071559	response to transforming growth factor beta	http://amigo.geneontology.org/amigo/term/GO:0071559	227	64	41.8583	1.52897	0.00019195	0.00121506	463;857;867;1028;1149;1277;1278;1284;1387;1745;2200;2201;2263;2651;2662;3303;3397;3688;3693;3725;4090;4091;4208;5045;5138;5139;5179;5796;6422;6662;6664;6770;7041;7042;7044;7080;7122;7471;7472;7474;7476;8425;8516;8928;9076;9480;9719;23089;25878;27122;50507;50855;56288;58495;64838;80139;80326;93649;94031;128853;130399;255743;390598;652991	geneontology_Biological_Process_noRedundant	cg16141678;cg22698358;cg04043795;cg07936950;cg08473199;cg10709593;cg17918501;cg20008332;cg04394267;cg08770122;cg12622139;cg15361065;cg17553300;cg22615158;cg09495977;cg24869535;cg26533745;cg01939274;cg17958315;cg19853413;cg18466674;cg16956426;cg27331524;cg01495122;cg03483150;cg05317714;cg07576409;cg10397440;cg17816908;cg18742346;cg24932662;cg04110601;cg07250222;cg19944763;cg25206096;cg25322645;cg0…
207	NL2	GO:0007618	mating	http://amigo.geneontology.org/amigo/term/GO:0007618	35	16	6.45392	2.47911	0.000195815	0.00123354	351;552;1268;1812;1816;1910;2902;4543;4808;5021;5028;6532;6863;7068;23542;63951	geneontology_Biological_Process_noRedundant	cg24106636;cg25979559;cg02333852;cg12306156;cg20944305;cg25829666;cg06293787;cg08915603;cg09473510;cg12363722;cg13184823;cg18190187;cg20622089;cg02539083;cg16288089;cg16850173;cg04390523;cg15699226;cg22310279;cg23702615;cg23766591;cg24236409;cg26622320;cg08015776;cg09877744;cg04475069;cg18438853;cg02192228;cg04523291;cg06903384;cg09353063;cg14080015;cg26125811;cg09520393;cg17314538;cg00698685;cg0…
208	NL2	GO:0072511	divalent inorganic cation transport	http://amigo.geneontology.org/amigo/term/GO:0072511	412	105	75.9718	1.38209	0.000198834	0.00124654	148;150;491;773;776;777;783;799;816;846;857;930;1137;1236;1490;1594;1812;1813;1815;2259;2645;2771;2775;2823;2902;2903;2904;2905;2906;2916;2946;3270;3306;3358;3383;3596;3759;3932;4638;4842;4846;4923;4985;4988;5138;5142;5144;5155;5999;6236;6261;6262;6543;6547;6548;6556;6622;6769;6948;7070;7222;7223;7225;7226;7349;7421;7439;7780;7991;8291;8614;8911;8989;9001;9187;9454;9456;10266;10369;10681;10686;23…	geneontology_Biological_Process_noRedundant	cg02918903;cg00046625;cg02924562;cg03987199;cg07219542;cg09912667;cg10994944;cg17721710;cg18375860;cg19715410;cg24396691;cg25130381;cg25317664;cg26841013;cg01454215;cg03674127;cg07205374;cg09606941;cg11027058;cg24226528;cg05970311;cg07661818;cg07802917;cg08805144;cg11902004;cg18159840;cg19108881;cg20626645;cg24202123;cg26843074;cg00058009;cg02192967;cg10208370;cg22478591;cg03653541;cg13397436;cg1…
209	NL2	GO:0098631	cell adhesion mediator activity	http://amigo.geneontology.org/amigo/term/GO:0098631	56	22	10.3263	2.13049	0.00021108	0.00131698	1266;1824;1826;3688;3728;3875;4070;4072;8174;11135;22854;23022;23114;54538;55971;57689;64221;91624;128434;152330;284359;342035	geneontology_Molecular_Function_noRedundant	cg00667789;cg00758069;cg07823585;cg09822538;cg13443627;cg13786801;cg16127594;cg20967975;cg24085946;cg24851854;cg26227186;cg02348634;cg21425099;cg09183941;cg09267113;cg25206096;cg08311403;cg15221604;cg23850899;cg07030951;cg13873511;cg18733255;cg26905826;cg27051931;cg13633497;cg14985989;cg26366107;cg09880551;cg14742079;cg03043228;cg03327649;cg10347335;cg14669167;cg10117734;cg15718066;cg26482305;cg0…
210	NL2	GO:0045177	apical part of cell	http://amigo.geneontology.org/amigo/term/GO:0045177	344	90	63.4328	1.41882	0.000214546	0.00133223	114;351;357;359;634;762;846;947;1000;1080;1464;1739;1814;1956;2013;2030;2064;2195;2335;3736;3741;3747;3775;3776;3778;4072;4118;4430;4478;5021;5028;5144;5172;5205;5593;5745;5800;6338;6505;6548;6550;7018;7070;7082;8323;8516;8842;9076;9180;9365;9456;10004;10083;10211;10568;10630;10752;10804;22941;23209;23255;50506;50507;50855;51364;51458;53905;54716;55107;55966;56288;57216;57477;57619;63826;79633;81…	geneontology_Cellular_Component_noRedundant	cg05096731;cg05152874;cg00777689;cg11835068;cg12475759;cg13428480;cg16115720;cg24588482;cg25130381;cg02348634;cg10497884;cg15471177;cg08770122;cg18159840;cg19108881;cg20944305;cg20953187;cg21145524;cg24307799;cg01508023;cg07578695;cg09532284;cg13658542;cg14736058;cg19616230;cg22633988;cg23901852;cg24201034;cg27513574;cg02505827;cg03653541;cg13397436;cg19609242;cg21811204;cg02433882;cg05681859;cg1…
211	NL2	GO:0016328	lateral plasma membrane	http://amigo.geneontology.org/amigo/term/GO:0016328	49	20	9.03549	2.21349	0.00022086	0.00136493	288;634;999;1365;1739;1813;2258;3728;3745;4070;4072;4926;5800;9076;11149;23255;57216;81839;375611;100506658	geneontology_Cellular_Component_noRedundant	cg13645113;cg00667789;cg13428480;cg13443627;cg13786801;cg24588482;cg24851854;cg02348634;cg08770122;cg25280433;cg20309794;cg26502671;cg06778429;cg22207537;cg05785947;cg16739895;cg07030951;cg13873511;cg18733255;cg26905826;cg26709285;cg04548815;cg10347335;cg11659961;cg05137587;cg24550865;cg02216250;cg13744194;cg02440744;cg02169487;cg05768620;cg20629239;cg06357925;cg27196745;cg23989635;cg13635968;cg1…
212	NL2	GO:0052813	phosphatidylinositol bisphosphate kinase activity	http://amigo.geneontology.org/amigo/term/GO:0052813	71	26	13.0922	1.98591	0.000225623	0.00138779	685;930;1956;2064;2066;2069;2099;2249;2250;2253;2255;2260;2263;2549;3084;3815;3932;4254;5155;5293;8394;8660;9365;9965;26281;152831	geneontology_Molecular_Function_noRedundant	cg10994944;cg12033075;cg24720336;cg04401986;cg11935854;cg12523932;cg12528713;cg14349667;cg14953026;cg18021716;cg15980539;cg14094960;cg15321288;cg25230074;cg26385256;cg07250222;cg26820037;cg09574088;cg10615519;cg14341579;cg23132624;cg26111030;cg07015629;cg09346617;cg14197923;cg17080423;cg08976810;cg20387341;cg07671949;cg20253551;cg21950534;cg22839866;cg27316393;cg11192975;cg00022558;cg15371541;cg1…
213	NL2	GO:0016323	basolateral plasma membrane	http://amigo.geneontology.org/amigo/term/GO:0016323	198	57	36.5107	1.56118	0.000232918	0.00142594	114;150;286;288;359;361;634;762;768;846;912;947;975;1000;1131;1366;1496;1739;1956;2030;2064;2066;3747;3761;4070;4072;4478;5028;5155;5745;6543;6548;6768;7018;7082;7223;7253;7439;8825;9053;9076;9990;10211;10630;10991;23209;30061;51248;51458;55966;57216;57282;57477;57554;65009;153562;375611	geneontology_Cellular_Component_noRedundant	cg05152874;cg00667789;cg05338433;cg11158057;cg11835068;cg12475759;cg13428480;cg13443627;cg13786801;cg13985485;cg16115720;cg23730181;cg24588482;cg24851854;cg25130381;cg02348634;cg09606941;cg19707040;cg08770122;cg16468914;cg18159840;cg19108881;cg20944305;cg02505827;cg02433882;cg05681859;cg11452354;cg13793145;cg21282131;cg14094960;cg07557260;cg13912117;cg17331296;cg13849253;cg06699519;cg18373354;cg2…
214	NL2	GO:0043491	protein kinase B signaling	http://amigo.geneontology.org/amigo/term/GO:0043491	220	62	40.5675	1.52832	0.000242741	0.00147913	685;799;930;1236;1739;1813;1814;1956;1969;2064;2066;2069;2099;2152;2155;2159;2249;2250;2253;2255;2260;2263;2549;2651;3084;3135;3481;3643;3688;3791;3815;3932;3952;4254;4915;5076;5155;5293;5979;6425;6662;6788;7301;8600;8660;9037;9314;9365;9863;9965;10253;22876;23551;23612;26281;50507;55024;79727;112464;114897;152831;642273	geneontology_Biological_Process_noRedundant	cg02388865;cg10994944;cg12033075;cg21306294;cg14255256;cg04401986;cg07893544;cg10740902;cg11935854;cg12523932;cg12528713;cg14349667;cg14953026;cg18021716;cg18177533;cg22549558;cg00584549;cg13130352;cg14546076;cg15980539;cg13381984;cg14094960;cg16589214;cg19524362;cg15321288;cg25230074;cg26385256;cg13723118;cg07250222;cg08217716;cg08275306;cg08823110;cg09073539;cg10914555;cg11613559;cg11697427;cg1…
215	NL2	GO:0034330	cell junction organization	http://amigo.geneontology.org/amigo/term/GO:0034330	269	73	49.603	1.47169	0.000257103	0.00155936	60;88;857;977;999;1000;1001;1005;1006;1008;1009;1012;1016;1307;1365;1501;1739;1969;2335;3728;3791;3909;5317;5339;5796;5800;5817;6422;6548;6591;6722;6833;7042;7070;7082;7122;7368;7855;8394;8502;8506;8874;9074;9076;10211;10266;10395;22998;23114;23136;25861;26585;28316;29984;50855;54751;55679;55765;56288;57502;57555;64405;79977;80139;90102;91862;92359;153562;221935;253559;342184;389813;100506658	geneontology_Biological_Process_noRedundant	cg21142738;cg24085946;cg24720336;cg25130381;cg26833120;cg04066396;cg15262317;cg08770122;cg07893544;cg09915835;cg10740902;cg18177533;cg18587806;cg19908577;cg25289973;cg02505827;cg06781712;cg07195011;cg16503924;cg05681859;cg07211472;cg09461837;cg16956686;cg20309794;cg26502671;cg01495122;cg03023152;cg03304380;cg05568274;cg05748937;cg07576409;cg08909802;cg17816908;cg25322645;cg03166566;cg03790908;cg0…
216	NL2	GO:0099601	regulation of neurotransmitter receptor activity	http://amigo.geneontology.org/amigo/term/GO:0099601	50	20	9.21988	2.16922	0.000304904	0.00184072	351;4208;4884;4988;5923;9456;10369;22871;22941;23237;23542;50944;57555;81832;130576;149111;388336;440829;729956;729993	geneontology_Biological_Process_noRedundant	cg21290042;cg00100892;cg19438565;cg04396791;cg17627654;cg20973720;cg04557544;cg18578405;cg02241363;cg18160402;cg18448581;cg01427575;cg08015776;cg09877744;cg20648240;cg02533787;cg07489890;cg02071600;cg04694437;cg07742134;cg08223748;cg13995101;cg18287975;cg06649410;cg02675353;cg03578926;cg14984684;cg03057083;cg04613834;cg05632623;cg07037251;cg15660077;cg12921750;cg08918013;cg00975979
217	NL2	GO:0003170	heart valve development	http://amigo.geneontology.org/amigo/term/GO:0003170	54	21	9.95747	2.10897	0.000344107	0.00206781	650;652;2626;3491;4091;4208;4846;6091;6092;6474;6586;6591;6659;6662;6910;7042;7291;9353;26508;56999;57057	geneontology_Biological_Process_noRedundant	cg13984515;cg17449954;cg04248446;cg07467520;cg11427510;cg16718624;cg17189465;cg17626022;cg24784794;cg25460158;cg09781944;cg13281139;cg07136998;cg15637465;cg17985646;cg18249173;cg24061141;cg25025646;cg26673012;cg26818735;cg14666113;cg16458436;cg16559598;cg25079102;cg08169864;cg09226388;cg01524174;cg03547745;cg24932788;cg09211429;cg13724496;cg05395648;cg08746138;cg12160637;cg23785940;cg03538717;cg0…
218	NL2	GO:0061383	trabecula morphogenesis	http://amigo.geneontology.org/amigo/term/GO:0061383	47	19	8.66669	2.1923	0.000365141	0.00217418	655;1101;1277;1482;2201;3084;4313;4488;5950;6422;6722;7042;8928;9241;9510;26585;30061;57211;58495	geneontology_Biological_Process_noRedundant	cg09606941;cg01939274;cg07798980;cg15929797;cg17958315;cg20563910;cg25998402;cg13072241;cg01495122;cg05317714;cg17816908;cg24932662;cg25230074;cg12331389;cg10429922;cg09350341;cg18390610;cg19046826;cg15069906;cg18759209;cg20292547;cg24262066;cg08746138;cg22108469;cg10363975;cg16549027;cg20488280;cg18585903;cg12317456;cg14400118;cg00936907;cg17890928;cg17832991;cg21321815;cg23458341
219	NL2	GO:0098531	transcription factor activity, direct ligand regulated sequence-specific DNA binding	http://amigo.geneontology.org/amigo/term/GO:0098531	47	19	8.66669	2.1923	0.000365141	0.00217418	2099;2100;2104;2494;2649;3174;4929;5241;5468;5914;5915;6095;6257;6258;6774;7025;7068;7421;10902	geneontology_Molecular_Function_noRedundant	cg01913568;cg18394216;cg02333852;cg12306156;cg15722404;cg20899354;cg25829666;cg02081019;cg09708959;cg10010480;cg15980539;cg02169338;cg26220018;cg08758850;cg01671895;cg25915838;cg08446900;cg10108237;cg13901501;cg22515278;cg22675486;cg24157531;cg02964555;cg21226516;cg03428864;cg18887186;cg19003815;cg27486427;cg09560082;cg15171839;cg17954695;cg05449474;cg07671949;cg20253551;cg21950534;cg22839866;cg2…
220	NL2	GO:0007190	activation of adenylate cyclase activity	http://amigo.geneontology.org/amigo/term/GO:0007190	27	13	4.97874	2.6111	0.000415631	0.00245241	116;136;155;796;799;1812;1816;1909;2696;3973;7253;8549;10486	geneontology_Biological_Process_noRedundant	cg13423075;cg18190187;cg18449728;cg16589214;cg19524362;cg09258813;cg17619823;cg27498114;cg27413462;cg18234145;cg22372815;cg16108059;cg06960824;cg19245381;cg14200170;cg15194943;cg16457786;cg21331088;cg12351433;cg19403014;cg04045079;cg09520393;cg12009023;cg00698685;cg08675262;cg05384712;cg17072805;cg01682285;cg07651906;cg17351154
221	NL2	GO:0043425	bHLH transcription factor binding	http://amigo.geneontology.org/amigo/term/GO:0043425	27	13	4.97874	2.6111	0.000415631	0.00245241	429;860;1387;3670;4005;5715;6662;6925;6943;7291;8928;9421;64375	geneontology_Molecular_Function_noRedundant	cg05710997;cg11711420;cg16532600;cg12468478;cg15794859;cg18749015;cg26818735;cg05317714;cg24932662;cg10677909;cg16921310;cg22154024;cg22356339;cg23363971;cg25734490;cg26866482;cg01524174;cg03547745;cg24932788;cg03431972;cg09178678;cg16270526;cg04139449;cg06643013;cg12359158;cg20986996;cg09799658;cg01625368;cg05527996;cg06148118;cg07091355;cg08134417;cg04610718;cg10207240;cg10672201;cg19589939;cg2…
222	NL2	GO:0046717	acid secretion	http://amigo.geneontology.org/amigo/term/GO:0046717	101	33	18.6242	1.77189	0.000418152	0.00245617	552;846;885;887;1813;1814;1815;2917;3952;4889;4915;4923;5021;5733;6446;6505;6506;6507;6511;6529;6622;6754;6850;6857;7200;7223;7349;8600;8714;10874;22925;57030;85413	geneontology_Biological_Process_noRedundant	cg17218713;cg01454215;cg20357910;cg02700891;cg09465746;cg11021744;cg12727529;cg13142700;cg18159840;cg18862481;cg19108881;cg19385628;cg21327694;cg22934295;cg23405575;cg02192967;cg10208370;cg20618622;cg08407114;cg04014105;cg10105971;cg13381984;cg13723118;cg14304761;cg04585209;cg06778429;cg20411756;cg01588748;cg23079217;cg15696906;cg18546689;cg21476299;cg00126959;cg19063061;cg20979061;cg22231400;cg0…
223	NL2	GO:0008509	anion transmembrane transporter activity	http://amigo.geneontology.org/amigo/term/GO:0008509	305	80	56.2413	1.42244	0.000430237	0.00251582	19;634;1080;1180;2554;2555;2557;2558;2560;2561;2566;2741;2743;5172;6505;6506;6507;6508;6511;6528;6529;6530;6531;6532;6538;6571;6578;6581;7439;8001;8714;9022;9121;9311;9990;10060;10568;10630;10991;11095;23539;28965;50636;54102;54716;55065;55089;55107;55117;56301;56996;57030;57084;57282;57348;57468;57719;63982;64849;79581;80131;81796;83546;83884;84230;84561;113278;140679;151473;160728;161291;162515…	geneontology_Molecular_Function_noRedundant	cg17296858;cg09448654;cg25727572;cg11021744;cg12118082;cg13142700;cg16435571;cg16468914;cg19768599;cg20953187;cg23405575;cg07578695;cg07813249;cg08712866;cg09812070;cg11163620;cg18440897;cg19247841;cg19616230;cg22065614;cg23543123;cg24154839;cg25145765;cg25951981;cg27513574;cg07039560;cg07421806;cg07496545;cg08407114;cg12882697;cg12995800;cg14739664;cg16509658;cg17391928;cg20417527;cg25212131;cg0…
224	NL2	GO:0072347	response to anesthetic	http://amigo.geneontology.org/amigo/term/GO:0072347	70	25	12.9078	1.93681	0.000459679	0.00267599	114;1268;1788;1812;1813;1814;1815;1816;2155;2354;2775;2902;4986;4988;5021;5179;5999;6529;6531;6622;6863;7074;9456;63826;221935	geneontology_Biological_Process_noRedundant	cg19489797;cg11021744;cg13142700;cg23405575;cg02192967;cg10208370;cg12882697;cg18190187;cg20622089;cg02539083;cg07211472;cg09461837;cg16288089;cg16956686;cg03483150;cg07557260;cg10397440;cg13912117;cg16491617;cg18742346;cg25614094;cg16850173;cg06778429;cg20411756;cg15672437;cg03892631;cg09501516;cg00912598;cg02192228;cg04523291;cg09353063;cg18852618;cg00193021;cg01035160;cg09520393;cg00698685;cg0…
225	NL2	GO:0015629	actin cytoskeleton	http://amigo.geneontology.org/amigo/term/GO:0015629	449	111	82.7945	1.34067	0.000461809	0.00267644	58;60;70;88;114;273;357;800;822;824;999;1000;1266;1410;1496;1809;3005;3055;3728;3880;4082;4430;4542;4604;4629;4636;4638;4643;4651;5074;5914;6622;6804;7082;7122;7125;7135;7137;7168;8436;8476;8522;8572;9001;9480;9564;10163;10211;10297;10391;10395;10398;10411;10486;10529;10795;11078;22998;23022;23026;23237;23242;23363;25802;25861;25924;26053;27147;27295;29109;50507;51168;51332;51473;53904;54751;5560…	geneontology_Cellular_Component_noRedundant	cg05096731;cg05152874;cg01535698;cg02574509;cg04030615;cg05353133;cg07823585;cg12406391;cg13428480;cg15696662;cg16127594;cg19809453;cg24588482;cg25208017;cg26227186;cg03076319;cg09918469;cg16838838;cg19707040;cg06911020;cg07802917;cg08270258;cg02192967;cg03181899;cg10208370;cg18587806;cg22633988;cg24201034;cg25289973;cg00131372;cg04088773;cg09877947;cg17942573;cg21811204;cg22638593;cg26636193;cg0…
226	NL2	GO:0031225	anchored component of membrane	http://amigo.geneontology.org/amigo/term/GO:0031225	147	44	27.1065	1.62323	0.000464011	0.0026773	762;929;1012;1272;2262;2572;2619;2674;2675;2676;4062;4326;4907;4978;5329;5867;6853;7070;8794;10082;22854;25837;27076;27293;50863;51299;53942;56341;63827;83546;83886;84966;115827;116372;130576;148738;152330;161357;256710;257194;266727;284348;285704;401190	geneontology_Cellular_Component_noRedundant	cg00758069;cg09822538;cg14036143;cg15553912;cg23349790;cg25571189;cg21425099;cg17318297;cg23416667;cg07994987;cg14416311;cg04983142;cg13320291;cg18672939;cg19236679;cg23906261;cg27341926;cg15617814;cg15885337;cg16566400;cg19717586;cg20884984;cg06029846;cg07912789;cg13488395;cg19656577;cg21087137;cg24100636;cg16423505;cg18058689;cg00664609;cg02863489;cg04784471;cg08497530;cg10286969;cg03303162;cg1…
227	NL2	GO:0044325	ion channel binding	http://amigo.geneontology.org/amigo/term/GO:0044325	118	37	21.7589	1.70045	0.000480185	0.00275842	88;286;288;846;857;1739;2257;2258;3270;3745;3746;3747;3752;3756;4842;5142;5144;6262;6324;6399;6769;6804;6833;9001;9456;9699;10060;22999;23241;23327;29108;30818;55607;55800;57628;126755;388591	geneontology_Molecular_Function_noRedundant	cg04096096;cg13645113;cg00046625;cg00852622;cg18375860;cg23974336;cg03753331;cg04617755;cg26529376;cg15048660;cg16376000;cg18159840;cg18780257;cg19108881;cg19507527;cg23207710;cg24202123;cg26843074;cg03653541;cg13397436;cg24401219;cg08368788;cg17331296;cg00012397;cg03790908;cg09239144;cg16404865;cg22240472;cg27429045;cg06563089;cg23658477;cg10051299;cg01777228;cg12320221;cg14914822;cg21068094;cg2…
228	NL2	GO:0048854	brain morphogenesis	http://amigo.geneontology.org/amigo/term/GO:0048854	34	15	6.26952	2.39253	0.000496541	0.00283986	1000;1496;2016;2253;5013;5076;6532;6585;6608;7474;8323;22941;50506;50944;57282	geneontology_Biological_Process_noRedundant	cg10136354;cg10640333;cg15862215;cg18704110;cg19707040;cg25498838;cg25622366;cg27364741;cg04394267;cg12622139;cg15361065;cg17553300;cg22615158;cg00405843;cg13971154;cg26164681;cg21164765;cg08217716;cg08823110;cg09073539;cg11697427;cg13196826;cg14778235;cg16574134;cg26551913;cg26820037;cg04396791;cg17627654;cg12208258;cg01427575;cg00431699;cg02606423;cg03655683;cg10271192;cg13768290;cg14604681;cg1…
229	NL2	GO:0045926	negative regulation of growth	http://amigo.geneontology.org/amigo/term/GO:0045926	239	65	44.071	1.47489	0.000510181	0.00290514	323;604;652;1029;1410;1594;1630;1991;2045;2100;2203;2258;2487;2786;3303;3394;3776;4133;4211;4487;4499;4856;4879;4881;5468;5600;5727;5802;5950;5999;6405;6422;6423;6532;6586;6788;6910;7042;7474;7490;8614;8711;9037;9241;9353;9706;9723;10500;10512;10743;23105;23111;23286;26585;51083;53335;57556;57715;64218;64321;80014;80031;89780;92304;131566	geneontology_Biological_Process_noRedundant	cg13645113;cg16399136;cg17816394;cg21996227;cg26246928;cg26841013;cg00050984;cg02764245;cg04037038;cg09462924;cg11433622;cg13895765;cg25721451;cg26700716;cg04394267;cg12622139;cg15361065;cg15722404;cg17553300;cg22615158;cg09781944;cg13281139;cg16364495;cg23121156;cg23207990;cg25134515;cg01934626;cg04504441;cg07136998;cg11916729;cg15637465;cg19918005;cg22549558;cg22859061;cg18466674;cg11051843;cg0…
230	NL2	GO:0043394	proteoglycan binding	http://amigo.geneontology.org/amigo/term/GO:0043394	31	14	5.71633	2.44912	0.000570176	0.00323265	348;1289;1311;1508;1513;1514;2335;5764;5802;9037;9353;10457;26281;50509	geneontology_Molecular_Function_noRedundant	cg09781944;cg13281139;cg22549558;cg00276098;cg05317275;cg10151741;cg15424739;cg15986030;cg24924091;cg00253735;cg23160087;cg08428452;cg18972811;cg00600844;cg03702236;cg04555220;cg11521965;cg11700356;cg20599066;cg11192975;cg11154542;cg26024843;cg18768621
231	NL2	GO:0043279	response to alkaloid	http://amigo.geneontology.org/amigo/term/GO:0043279	99	32	18.2554	1.75291	0.000626973	0.00353928	114;1268;1788;1812;1813;1814;1815;1816;2354;2775;2902;2946;3383;4986;4988;5021;5179;5468;5999;6261;6262;6529;6531;6622;6770;6863;7074;9400;9456;23514;63826;221935	geneontology_Biological_Process_noRedundant	cg07219542;cg18375860;cg19489797;cg11021744;cg13142700;cg15722404;cg23405575;cg02192967;cg10208370;cg12882697;cg18190187;cg20622089;cg02539083;cg07211472;cg09461837;cg16288089;cg16956686;cg03483150;cg07557260;cg10397440;cg13912117;cg14878812;cg16491617;cg18742346;cg25614094;cg16850173;cg06778429;cg20411756;cg00389463;cg04571321;cg14993276;cg03892631;cg09501516;cg00912598;cg02192228;cg04523291;cg0…
232	NL2	GO:0050839	cell adhesion molecule binding	http://amigo.geneontology.org/amigo/term/GO:0050839	448	110	82.6102	1.33156	0.000636563	0.00357792	88;288;800;822;831;846;867;912;975;977;999;1000;1001;1005;1006;1008;1009;1012;1016;1266;1285;1289;1307;1311;1363;1490;1496;1501;1739;1956;1969;2013;2200;2335;2670;2801;2802;3084;3303;3383;3386;3481;3491;3688;3693;3696;3728;3791;3875;4070;4072;4185;4430;4478;4856;5214;5315;5317;5339;5493;5789;5797;5817;6423;6850;7045;7070;7082;7087;7148;7223;8174;8425;8502;8842;9369;9378;9414;10085;10163;10457;105…	geneontology_Molecular_Function_noRedundant	cg00650640;cg21142738;cg00667789;cg00758069;cg05338433;cg07823585;cg09822538;cg13443627;cg13496323;cg13786801;cg13788537;cg13984515;cg14179217;cg16127594;cg16721191;cg23349790;cg24851854;cg26227186;cg26833120;cg02348634;cg04066396;cg13906811;cg13951042;cg16838838;cg19707040;cg22994281;cg00100892;cg18159840;cg19108881;cg03465206;cg07893544;cg09532284;cg10740902;cg14736058;cg18177533;cg22051345;cg2…
233	NL2	GO:0051047	positive regulation of secretion	http://amigo.geneontology.org/amigo/term/GO:0051047	378	95	69.7023	1.36294	0.000646619	0.00361885	114;116;136;242;552;668;776;783;846;885;929;947;1080;1268;1813;1814;1908;1910;1956;2260;2587;2645;2668;2696;2752;2771;2922;3596;3625;3651;3670;3745;3952;4825;4879;4881;4887;4923;4986;5021;5028;5029;5600;5715;5950;6529;6532;6622;6659;6664;6754;6804;6850;6857;6863;7042;7200;7291;7349;7424;7447;7474;7855;8447;8600;8660;8874;8911;8938;8941;9367;9607;10874;22871;22925;23025;25924;29108;51083;54795;548…	geneontology_Biological_Process_noRedundant	cg15389472;cg16115720;cg26246928;cg01454215;cg02173749;cg04043795;cg07620889;cg08031368;cg10785443;cg15262317;cg20008332;cg20357910;cg00100892;cg01379240;cg02700891;cg04394267;cg06186698;cg06911020;cg08270258;cg11021744;cg11902004;cg12622139;cg12727529;cg13142700;cg15361065;cg15720669;cg17553300;cg18159840;cg18862481;cg19108881;cg20626645;cg20944305;cg21327694;cg22615158;cg22934295;cg23405575;cg0…
234	NL2	GO:0098858	actin-based cell projection	http://amigo.geneontology.org/amigo/term/GO:0098858	188	53	34.6668	1.52884	0.000654251	0.00364591	58;70;88;351;634;768;2047;2059;2195;2258;2823;3169;3636;3688;4133;4254;4430;4478;4651;5021;5205;7802;8326;8842;9936;10083;10123;10160;10411;10630;22871;22902;23114;25861;25960;51168;53904;55200;55607;56776;57348;57698;64005;64072;64787;65217;79955;80725;83715;84168;117532;221178;286262	geneontology_Cellular_Component_noRedundant	cg13645113;cg01535698;cg02574509;cg04030615;cg05353133;cg12406391;cg14830003;cg19809453;cg24085946;cg25208017;cg00050984;cg00100892;cg09532284;cg13658542;cg14736058;cg22478591;cg04088773;cg17942573;cg05666820;cg08368788;cg03171419;cg13849253;cg02232704;cg08441170;cg09820011;cg11079048;cg17485681;cg22975434;cg24948792;cg25206096;cg26452868;cg07625131;cg08327690;cg14425863;cg25074185;cg25130993;cg0…
235	NL2	GO:0032970	regulation of actin filament-based process	http://amigo.geneontology.org/amigo/term/GO:0032970	337	86	62.142	1.38393	0.000688962	0.00382301	88;388;390;822;857;1236;1490;1739;1824;1902;2044;2059;2258;2626;3055;3383;3397;3728;3759;4070;4208;4868;4908;4916;5066;5071;5142;5144;5629;5999;6262;6422;6548;6863;7168;7226;9037;9353;9620;9639;9723;9886;10021;10163;10174;10395;10411;10630;11078;11135;11211;22843;22998;23075;23671;25802;29108;29109;29984;50507;50944;51332;51466;54434;54795;55243;55607;55616;55971;57216;57731;57822;79933;80206;849…	geneontology_Biological_Process_noRedundant	cg13645113;cg00046625;cg00667789;cg04552500;cg10827893;cg13428480;cg13443627;cg13786801;cg18375860;cg19827787;cg23992410;cg24588482;cg24851854;cg25130381;cg25347098;cg10708221;cg16838838;cg09781944;cg13281139;cg13796804;cg14810013;cg18587806;cg25289973;cg25798792;cg00642460;cg01287088;cg03653541;cg10640944;cg13397436;cg22549558;cg04068042;cg02539083;cg08368788;cg09183941;cg09267113;cg16288089;cg0…
236	NL2	GO:0044298	cell body membrane	http://amigo.geneontology.org/amigo/term/GO:0044298	25	12	4.60994	2.60307	0.000717591	0.00396499	114;2558;3643;3737;3745;3746;3747;3748;3751;6530;7070;9312	geneontology_Cellular_Component_noRedundant	cg18935813;cg16105558;cg24565369;cg07557260;cg13912117;cg18429863;cg18555069;cg00012397;cg16404865;cg16566400;cg20884984;cg06563089;cg10652393;cg16803846;cg21402921;cg22523852;cg01277542;cg09746736;cg16629702;cg02854695;cg04865692;cg07602980;cg22317104;cg26709285;cg08770506;cg22165175;cg24899806;cg02842496;cg05229355;cg07312654;cg16696270;cg01224524
237	NL2	GO:0050886	endocrine process	http://amigo.geneontology.org/amigo/term/GO:0050886	80	27	14.7518	1.83028	0.000771434	0.00424451	185;552;553;668;1814;1816;1889;1908;2260;2297;2587;3625;3952;4311;4846;4986;5021;5443;6863;6926;7349;8322;26056;51083;91608;114897;140606	geneontology_Biological_Process_noRedundant	cg00674304;cg01454215;cg02173749;cg13025668;cg01379240;cg02108850;cg04807594;cg06186698;cg14750844;cg15720669;cg18304969;cg20216802;cg22955973;cg19092317;cg02539083;cg13381984;cg16288089;cg25025646;cg15321288;cg16491617;cg25614094;cg26385256;cg06269115;cg18411891;cg09263516;cg05065686;cg18996910;cg24149295;cg04534765;cg04048259;cg17146570;cg19194373;cg00761787;cg10818339;cg16829306;cg07842862;cg1…
238	NL2	GO:0007214	gamma-aminobutyric acid signaling pathway	http://amigo.geneontology.org/amigo/term/GO:0007214	22	11	4.05675	2.71153	0.000776659	0.00425531	2550;2554;2555;2557;2558;2560;2561;2566;2771;9568;165829	geneontology_Biological_Process_noRedundant	cg02826439;cg11902004;cg15602740;cg07813249;cg09812070;cg18440897;cg24154839;cg25145765;cg25951981;cg16509658;cg02058918;cg10652393;cg16803846;cg21402921;cg22523852;cg02633148;cg12294121;cg18016365;cg21820677;cg22345214;cg23160016;cg01069159;cg02322252;cg03886192;cg06479604;cg06525987;cg26597242;cg15385139
239	NL2	GO:0043586	tongue development	http://amigo.geneontology.org/amigo/term/GO:0043586	19	10	3.50356	2.85424	0.000808612	0.00439346	1956;3229;3815;6495;9464;51176;54796;56603;80326;137814	geneontology_Biological_Process_noRedundant	cg08473199;cg22856324;cg07410872;cg10541864;cg11935854;cg13935962;cg15707093;cg22517735;cg14094960;cg20892260;cg22747746;cg01839657;cg11255394;cg16856286;cg19977966;cg00779065;cg01277331;cg19868691;cg19918230;cg01580681;cg05536800;cg10985479;cg21530280;cg24974365;cg10345920;cg10603004;cg15446990;cg23617327;cg02229605;cg10397765;cg13616124;cg26236177
240	NL2	GO:0033612	receptor serine/threonine kinase binding	http://amigo.geneontology.org/amigo/term/GO:0033612	19	10	3.50356	2.85424	0.000808612	0.00439346	650;651;652;655;4091;4985;4986;9863;29108;353500	geneontology_Molecular_Function_noRedundant	cg03987199;cg09547767;cg13806070;cg19715410;cg20276585;cg16491617;cg25614094;cg08169864;cg09226388;cg09211429;cg13724496;cg15069906;cg18759209;cg20292547;cg25139493;cg26699569;cg04671932;cg09816500;cg00883329;cg09229893;cg14313443;cg08730348;cg18039133;cg25636478
241	NL2	GO:0033500	carbohydrate homeostasis	http://amigo.geneontology.org/amigo/term/GO:0033500	225	61	41.4895	1.47025	0.000812499	0.00439626	111;114;147;150;846;1080;1268;1408;2030;2044;2626;2645;2901;3169;3170;3383;3480;3643;3645;3651;3745;3952;4544;4760;4986;5076;5080;5166;5443;5468;5563;5727;5798;5950;6659;6722;6770;6774;6833;7021;7074;7425;7447;7776;8660;8938;9515;9607;10804;26056;50507;51085;51548;54097;54795;55107;55638;57048;64478;79727;648791	geneontology_Biological_Process_noRedundant	cg02388865;cg04876835;cg09686317;cg12167830;cg00674304;cg01382864;cg03970036;cg08031368;cg11528849;cg13025668;cg16640855;cg04138502;cg15722404;cg18159840;cg19108881;cg13796804;cg14810013;cg25798792;cg18250028;cg01791371;cg02433882;cg05098876;cg11452354;cg13793145;cg18217235;cg20622089;cg21340170;cg24920126;cg07372602;cg09626894;cg11364468;cg13381984;cg13476133;cg07557260;cg08383399;cg10434152;cg1…
242	NL2	GO:0030133	transport vesicle	http://amigo.geneontology.org/amigo/term/GO:0030133	348	88	64.1704	1.37135	0.000817677	0.004406	273;321;359;547;627;634;762;1363;1809;1813;2555;2572;2902;2903;3055;3120;3135;4311;4884;4908;4985;4986;5045;5122;5126;5142;5179;5413;5798;5802;5867;6571;6572;6622;6721;6804;6833;6853;6857;7425;8082;8224;8448;9001;9162;9367;9627;10590;11261;22818;22895;23025;23423;24141;25837;25924;25956;26056;27333;29106;30061;51760;54843;57030;57084;57586;79772;80262;80763;83716;84258;84417;84446;91683;113451;11…	geneontology_Cellular_Component_noRedundant	cg00046625;cg03987199;cg08105352;cg09177131;cg19715410;cg21290042;cg22594309;cg25201881;cg01382864;cg03970036;cg09606941;cg17161250;cg01635475;cg02108850;cg03208482;cg06911020;cg08270258;cg09462808;cg14750844;cg20216802;cg22955973;cg02192967;cg03465206;cg07813249;cg10208370;cg18440897;cg25145765;cg00637687;cg01116059;cg21984150;cg26636193;cg00584549;cg02964065;cg04200224;cg06792358;cg10721149;cg1…
243	NL2	GO:0005518	collagen binding	http://amigo.geneontology.org/amigo/term/GO:0005518	61	22	11.2483	1.95586	0.000848293	0.00455216	1311;1508;1513;1514;1690;2335;3688;4318;5155;6695;7045;7373;9806;9902;22795;50509;50859;57211;84168;114897;127435;147372	geneontology_Molecular_Function_noRedundant	cg09722742;cg03625177;cg14120129;cg13072241;cg00276098;cg04242021;cg00661320;cg25206096;cg18905461;cg24131748;cg18996910;cg23358710;cg02774186;cg05317275;cg15424739;cg15986030;cg24924091;cg08176368;cg17664577;cg00253735;cg04765848;cg02518161;cg23160087;cg01104047;cg15146621;cg10363975;cg20488280;cg11154542;cg22881914;cg08863844;cg15402232
244	NL2	GO:0018212	peptidyl-tyrosine modification	http://amigo.geneontology.org/amigo/term/GO:0018212	358	90	66.0144	1.36334	0.000875606	0.00467947	148;150;238;351;627;685;857;867;885;975;1272;1464;1949;1956;1969;2044;2045;2046;2047;2049;2050;2064;2066;2069;2202;2249;2250;2253;2255;2260;2263;2690;2915;3055;3084;3280;3383;3480;3481;3574;3596;3643;3645;3670;3791;3815;3932;3952;4058;4145;4254;4908;4915;4916;5155;5618;5979;6422;6423;6774;6776;6850;6886;7070;7301;8460;8651;8711;9244;10645;22876;23529;23624;26281;26585;50507;51378;55024;55294;5562…	geneontology_Biological_Process_noRedundant	cg00955828;cg04363624;cg10026317;cg10994944;cg13437164;cg25764899;cg26841013;cg06905692;cg16118212;cg18277754;cg12727529;cg16382256;cg18301348;cg21327694;cg22934295;cg04401986;cg07893544;cg10740902;cg11935854;cg12528713;cg13796804;cg14349667;cg14810013;cg18021716;cg18177533;cg21733154;cg23121156;cg23207990;cg23757738;cg25798792;cg05710997;cg11711420;cg12042587;cg17399283;cg23378989;cg13381984;cg1…
245	NL2	GO:0043588	skin development	http://amigo.geneontology.org/amigo/term/GO:0043588	326	83	60.1136	1.38072	0.000911221	0.00484993	242;1001;1277;1278;1289;1290;1311;1513;1514;1594;1775;1824;1825;1956;1969;2069;2255;2263;2296;2304;3204;3229;3664;3728;3855;3856;3875;3880;4488;4926;5045;5046;5080;5317;5453;5493;6261;6608;6662;6722;6768;6939;7021;7042;7062;7421;7474;8323;8394;8502;8549;8643;8717;9076;9355;9509;9555;9620;11166;22943;23022;23254;26050;26085;27121;27152;50509;51083;51384;51761;56603;57216;57822;58495;79977;80144;80…	geneontology_Biological_Process_noRedundant	cg00989853;cg01913970;cg04552500;cg05523911;cg09509183;cg13428480;cg20795569;cg22338127;cg24588482;cg24720336;cg25104105;cg25204440;cg04066396;cg08473199;cg22856324;cg04394267;cg08770122;cg12622139;cg15361065;cg17553300;cg22615158;cg11940149;cg14502728;cg16152424;cg18021716;cg01874869;cg13909534;cg15613420;cg20563910;cg25998402;cg01096398;cg01791371;cg01912921;cg10853637;cg16938363;cg18217235;cg2…
246	NL2	GO:0050920	regulation of chemotaxis	http://amigo.geneontology.org/amigo/term/GO:0050920	182	51	33.5604	1.51965	0.000948801	0.00502942	846;1012;1236;1826;1902;1908;1991;2152;2155;2249;2255;2260;3791;4485;4856;4908;4916;5155;5458;5587;5800;6091;6092;6405;7074;7424;7474;7941;8291;9037;9048;9353;9547;9723;10500;10512;10716;23075;25960;26585;51157;55079;57509;57556;57715;64094;64218;80031;89780;91584;347733	geneontology_Biological_Process_noRedundant	cg16399136;cg18115627;cg21996227;cg26841013;cg01419831;cg03674127;cg11027058;cg04248446;cg04394267;cg07467520;cg12378187;cg12622139;cg15361065;cg16718624;cg17189465;cg17553300;cg18159840;cg19108881;cg20072171;cg22615158;cg24784794;cg06083330;cg07893544;cg09781944;cg10740902;cg13281139;cg16887264;cg18177533;cg24199834;cg07557560;cg19918005;cg22549558;cg11522018;cg17211404;cg19632532;cg23801012;cg2…
247	NL2	GO:0019098	reproductive behavior	http://amigo.geneontology.org/amigo/term/GO:0019098	29	13	5.34753	2.43103	0.000974312	0.005123	351;552;1620;1812;1816;2902;4543;4808;4986;5021;7068;23542;63951	geneontology_Biological_Process_noRedundant	cg24106636;cg25979559;cg02333852;cg12306156;cg25829666;cg06293787;cg08915603;cg09473510;cg12363722;cg13184823;cg18190187;cg16491617;cg25614094;cg16850173;cg08015776;cg09877744;cg04475069;cg18438853;cg02192228;cg04523291;cg09353063;cg09520393;cg17314538;cg00698685;cg08675262;cg09816500;cg05147200;cg05850280;cg10538151;cg12821278;cg04827692
248	NL2	GO:0030431	sleep	http://amigo.geneontology.org/amigo/term/GO:0030431	29	13	5.34753	2.43103	0.000974312	0.005123	1813;1814;2030;2903;3737;4544;4887;5021;5729;6770;8863;8911;10874	geneontology_Biological_Process_noRedundant	cg05803631;cg14204433;cg18935813;cg18930994;cg02433882;cg11452354;cg13793145;cg06778429;cg07609862;cg00287829;cg06758670;cg12511214;cg08770506;cg22165175;cg02192228;cg04523291;cg09353063;cg18852618;cg07318417;cg20271517;cg26384430;cg10519140;cg18406492;cg20629239;cg09516965;cg24764979
249	NL2	GO:0033002	muscle cell proliferation	http://amigo.geneontology.org/amigo/term/GO:0033002	174	49	32.0852	1.52718	0.00105002	0.00549891	652;1012;1482;1956;1991;2047;2066;2069;2260;2263;2296;2771;3486;3596;3725;3776;4208;4211;4313;4318;4856;4881;4883;4889;5155;5468;5592;5600;5950;6495;6774;6909;6910;7042;7052;7168;7472;9241;9314;9510;23414;26011;26281;27086;56998;57057;65009;84466;93649	geneontology_Biological_Process_noRedundant	cg26246928;cg02764245;cg09462924;cg11433622;cg13895765;cg25721451;cg11902004;cg12431087;cg15722404;cg18021716;cg20618622;cg07798980;cg15929797;cg23378989;cg01912921;cg16938363;cg20491838;cg14094960;cg17985646;cg18249173;cg24061141;cg26673012;cg27331524;cg15321288;cg16866373;cg19101326;cg26385256;cg04884011;cg07250222;cg12331389;cg04983516;cg05218311;cg16458436;cg16559598;cg25079102;cg00779065;cg0…
250	NL2	GO:0055067	monovalent inorganic cation homeostasis	http://amigo.geneontology.org/amigo/term/GO:0055067	127	38	23.4185	1.62265	0.00110058	0.00574061	185;552;766;1080;1813;1814;1910;2771;3741;3757;3759;3778;4097;4879;4881;5166;5172;6338;6508;6548;6549;6550;6556;6863;7021;7274;9990;11261;23327;23545;23682;51458;54982;56996;57282;57468;80763;84561	geneontology_Biological_Process_noRedundant	cg25130381;cg26246928;cg00292986;cg01050423;cg04807594;cg11902004;cg18304969;cg19768599;cg01791371;cg18217235;cg02539083;cg07372602;cg09626894;cg16288089;cg19781133;cg24075113;cg25987194;cg27435498;cg07002711;cg13682477;cg06778429;cg08347047;cg11026555;cg04390523;cg15699226;cg22310279;cg23702615;cg23766591;cg24236409;cg26622320;cg00751156;cg20315346;cg03469521;cg05552717;cg06524479;cg07095264;cg2…
251	NL2	GO:0071875	adrenergic receptor signaling pathway	http://amigo.geneontology.org/amigo/term/GO:0071875	26	12	4.79434	2.50295	0.00111065	0.00577007	115;146;147;148;150;152;155;1813;1814;2771;4842;5144	geneontology_Biological_Process_noRedundant	cg11902004;cg02086094;cg03653541;cg13397436;cg09258813;cg17619823;cg27498114;cg06778429;cg00610508;cg04293085;cg09540961;cg18852618;cg03804272;cg26088662;cg26817935;cg08097281;cg14585235;cg20303399;cg05238375;cg05563110;cg20629239;cg03538436;cg02190127
252	NL2	GO:0051051	negative regulation of transport	http://amigo.geneontology.org/amigo/term/GO:0051051	422	103	77.8158	1.32364	0.00115239	0.00596318	88;116;150;152;288;351;634;857;947;1149;1268;1410;1813;1814;1815;2257;2294;2335;2693;2771;2775;2887;2917;2946;3084;3303;3383;3625;3745;3757;3952;4131;4318;4544;4762;4842;4846;4856;4887;4889;4923;4986;4988;5021;5028;5071;5138;5569;5587;5593;5715;5733;5999;6236;6422;6622;6721;6833;6992;7200;7291;7349;7447;8291;8326;8660;9515;9607;10681;10874;11261;22925;23072;23327;26056;27242;28954;29763;51548;546…	geneontology_Biological_Process_noRedundant	cg07219542;cg08920610;cg09547767;cg13806070;cg16115720;cg17218713;cg01454215;cg02173749;cg03674127;cg07205374;cg08031368;cg11027058;cg14165051;cg20357910;cg20792735;cg23665824;cg26355577;cg27629977;cg02700891;cg09465746;cg10109500;cg11902004;cg15048660;cg15987088;cg16376000;cg18780257;cg18862481;cg19385628;cg19507527;cg20944305;cg23207710;cg01508023;cg02086094;cg02192967;cg10208370;cg18930994;cg2…
253	NL2	GO:0006022	aminoglycan metabolic process	http://amigo.geneontology.org/amigo/term/GO:0006022	153	44	28.2128	1.55957	0.00116218	0.00599005	176;1462;1463;1464;2131;2262;2296;2651;3037;3038;3425;4166;5155;6383;6548;8534;8993;9331;9469;9806;9956;9957;10082;10402;11261;27087;29940;50859;51363;54982;63827;79369;80760;83539;84752;89792;90161;93010;114770;133584;135152;166012;222537;337876	geneontology_Biological_Process_noRedundant	cg25130381;cg26146617;cg11362770;cg16241218;cg18165852;cg01698167;cg05327835;cg09722742;cg13735282;cg14069049;cg20075156;cg24080577;cg00984146;cg05251676;cg05706117;cg26950557;cg01912921;cg16938363;cg20491838;cg16935295;cg21602557;cg00661320;cg17868340;cg23445859;cg16423505;cg18058689;cg00751156;cg03942265;cg20315346;cg21609684;cg01574663;cg09288606;cg08249988;cg14001023;cg18652900;cg17355765;cg0…
254	NL2	GO:0001570	vasculogenesis	http://amigo.geneontology.org/amigo/term/GO:0001570	74	25	13.6454	1.83212	0.00116958	0.00600448	634;857;947;1482;1969;2013;2294;3037;3696;3791;4643;4915;6608;6862;6910;7137;7476;7477;7490;8322;10266;23414;55294;64321;93649	geneontology_Biological_Process_noRedundant	cg16115720;cg07893544;cg10740902;cg18177533;cg07798980;cg15929797;cg06073449;cg06463958;cg14638883;cg00405843;cg13971154;cg26164681;cg04672706;cg11214140;cg19101326;cg13723118;cg01952234;cg18411891;cg19126300;cg21548155;cg26232818;cg16458436;cg16559598;cg25079102;cg03846129;cg02339752;cg02783918;cg06713374;cg07056644;cg07406359;cg08157228;cg10514097;cg01101510;cg03550205;cg19188881;cg26913336;cg2…
255	NL2	GO:0003707	steroid hormone receptor activity	http://amigo.geneontology.org/amigo/term/GO:0003707	51	19	9.40428	2.02036	0.00119921	0.00613243	2099;2100;2104;2494;2649;3174;4929;5241;5468;5914;5915;6095;6257;6258;7025;7068;7101;7421;51176	geneontology_Molecular_Function_noRedundant	cg01913568;cg18394216;cg02333852;cg12306156;cg15722404;cg20899354;cg25829666;cg02081019;cg09708959;cg10010480;cg15980539;cg21762523;cg02169338;cg26220018;cg08758850;cg01671895;cg25915838;cg08446900;cg10108237;cg13901501;cg22515278;cg22675486;cg24157531;cg02964555;cg21226516;cg03428864;cg18887186;cg19003815;cg27486427;cg10985479;cg09560082;cg15171839;cg02596153;cg05449474;cg07671949;cg12463600;cg1…
256	NL2	GO:0009636	response to toxic substance	http://amigo.geneontology.org/amigo/term/GO:0009636	462	111	85.1917	1.30294	0.00136383	0.006947	60;70;116;348;388;595;655;761;824;867;929;999;1036;1136;1137;1143;1145;1268;1277;1365;1410;1545;1788;1812;1813;1814;1815;1816;2059;2263;2560;2741;2775;2861;2878;2902;2903;2904;2946;2947;3039;3383;3596;3725;3741;3746;3747;3775;3778;3791;3952;4487;4499;4747;4825;4846;4916;4929;4985;4986;4988;5021;5071;5074;5076;5155;5179;5446;5914;5950;5999;6324;6335;6529;6531;6532;6571;6649;6688;6722;6770;6774;691…	geneontology_Biological_Process_noRedundant	cg00777689;cg02367736;cg03987199;cg07219542;cg17594860;cg19715410;cg23472215;cg23645476;cg24374583;cg07078841;cg09118932;cg09799983;cg10708221;cg14601038;cg18451022;cg19489797;cg25181651;cg25571189;cg02700891;cg05671241;cg08770122;cg11021744;cg13142700;cg18862481;cg23405575;cg00316839;cg07893544;cg08474859;cg09812070;cg10740902;cg12076463;cg13096007;cg16426339;cg18177533;cg24154839;cg08891071;cg1…
257	NL2	GO:0005516	calmodulin binding	http://amigo.geneontology.org/amigo/term/GO:0005516	176	49	32.454	1.50983	0.00137345	0.0069688	107;114;491;634;800;816;1266;1956;2035;2902;3706;3756;3780;3781;4082;4133;4430;4542;4629;4638;4643;4651;4842;4846;5137;5924;5999;6236;6261;6262;6543;6547;6548;6857;7082;9098;9495;10645;23025;28954;51168;53904;54795;55930;64005;79012;79784;139728;200373	geneontology_Molecular_Function_noRedundant	cg07823585;cg16127594;cg18375860;cg25130381;cg26227186;cg00050984;cg01821557;cg05970311;cg07802917;cg04088773;cg17942573;cg02446434;cg10989138;cg14094960;cg14604568;cg15988350;cg25025646;cg25333258;cg07557260;cg13912117;cg16850173;cg02232704;cg08441170;cg01588748;cg23079217;cg10563325;cg00204501;cg03846129;cg04022063;cg06840283;cg08680048;cg12400336;cg18363538;cg19965221;cg20793089;cg22888055;cg2…
258	NL2	GO:0008544	epidermis development	http://amigo.geneontology.org/amigo/term/GO:0008544	368	91	67.8583	1.34103	0.00142358	0.00719516	652;1001;1474;1490;1513;1514;1594;1775;1824;1825;1956;1969;2069;2255;2260;2263;2296;2304;3204;3229;3280;3643;3664;3728;3855;3856;3875;3880;3909;4097;4488;4610;4926;5045;5046;5080;5308;5317;5453;5454;5459;5493;5727;6304;6608;6662;6768;7027;7042;7062;7421;7474;8323;8394;8502;8549;8643;8717;9314;9355;9555;9620;10083;10481;11078;11166;22943;23022;23254;23764;25833;25861;26085;27121;27152;51083;51384;…	geneontology_Biological_Process_noRedundant	cg00989853;cg01913970;cg04366039;cg04552500;cg05523911;cg09509183;cg13428480;cg20795569;cg22338127;cg24588482;cg24720336;cg25104105;cg25204440;cg04066396;cg08473199;cg22856324;cg04394267;cg12622139;cg15361065;cg17553300;cg18301348;cg22615158;cg06842954;cg18021716;cg20291436;cg23663774;cg24224020;cg01874869;cg15613420;cg20563910;cg25998402;cg01096398;cg01912921;cg04068042;cg09016968;cg10853637;cg1…
259	NL2	GO:0070888	E-box binding	http://amigo.geneontology.org/amigo/term/GO:0070888	48	18	8.85109	2.03365	0.00146637	0.00738282	429;430;3280;4005;4654;4760;4761;4762;5468;6591;6721;6886;6925;6943;7291;9464;85508;256297	geneontology_Molecular_Function_noRedundant	cg00955828;cg04363624;cg10026317;cg25764899;cg11528849;cg16640855;cg15722404;cg18301348;cg07410872;cg10541864;cg13935962;cg15707093;cg22517735;cg25640822;cg12468478;cg15794859;cg26818735;cg18920423;cg20014049;cg06272038;cg07333715;cg08388041;cg10677909;cg13930892;cg15790820;cg20912770;cg21063716;cg26410450;cg16921310;cg22154024;cg22356339;cg25734490;cg26866482;cg03679521;cg13225166;cg07636295;cg1…
260	NL2	GO:0042445	hormone metabolic process	http://amigo.geneontology.org/amigo/term/GO:0042445	190	52	35.0356	1.48421	0.00151245	0.00758552	220;650;1103;1363;1381;1428;1545;1583;1592;1594;1735;1889;2099;2232;2260;2304;2672;2690;2834;3169;3952;4311;5045;5046;5122;5126;5446;5947;5950;6528;6770;7173;7421;7923;8292;8614;8854;9227;27122;50506;51083;53905;56603;60482;64377;79154;83539;90527;140606;195814;340665;405753	geneontology_Biological_Process_noRedundant	cg04158367;cg17858328;cg05311412;cg07078841;cg09799983;cg14601038;cg14613271;cg18451022;cg22856324;cg02108850;cg14750844;cg20216802;cg22955973;cg03465206;cg07190988;cg12680730;cg00637687;cg12042587;cg15980539;cg26106778;cg13381984;cg15321288;cg26385256;cg13791254;cg02825977;cg12331389;cg17538572;cg18534345;cg22536554;cg06269115;cg01824511;cg19802865;cg05804220;cg07030339;cg09397246;cg10496082;cg1…
261	NL2	GO:0045927	positive regulation of growth	http://amigo.geneontology.org/amigo/term/GO:0045927	235	62	43.3334	1.43077	0.00154192	0.00770368	552;627;1735;1813;1826;1956;2064;2066;2253;2260;2263;2335;2690;2693;3481;3574;3643;3952;4131;4208;4654;4916;5071;5454;5458;5629;5897;6422;6423;6531;6548;6608;6665;6722;6857;6909;6910;7042;7349;7472;7490;8437;9037;9699;10409;22902;22999;23025;23327;23414;23566;51176;51760;51761;57057;57611;57698;57731;84258;89780;127833;151835	geneontology_Biological_Process_noRedundant	cg09912667;cg10827893;cg22594309;cg23992410;cg25130381;cg25347098;cg26841013;cg01454215;cg10109500;cg15457795;cg15987088;cg06083330;cg16887264;cg23121156;cg23207990;cg24199834;cg12042587;cg12882697;cg22549558;cg25203704;cg26001333;cg09016968;cg24401219;cg00405843;cg13381984;cg13971154;cg14094960;cg17985646;cg18249173;cg24061141;cg26164681;cg26673012;cg27331524;cg01495122;cg11154747;cg15321288;cg1…
262	NL2	GO:0051703	intraspecies interaction between organisms	http://amigo.geneontology.org/amigo/term/GO:0051703	52	19	9.58868	1.9815	0.0015675	0.00780162	552;1620;1814;1815;2019;2902;2922;5021;6532;7101;7349;9369;9378;22941;23542;26047;50944;57502;266743	geneontology_Biological_Process_noRedundant	cg21142738;cg01454215;cg06704122;cg13906811;cg20359285;cg20804050;cg21762523;cg07612562;cg09571420;cg11642382;cg16850173;cg04396791;cg11635197;cg17627654;cg20411756;cg16711612;cg16766249;cg21918126;cg12927990;cg24131595;cg01427575;cg09877744;cg17811446;cg19743317;cg19535672;cg20627174;cg21215767;cg21811143;cg22231902;cg02192228;cg04523291;cg09353063;cg18852618;cg02596153;cg12463600;cg19697981;cg2…
263	NL2	GO:0008307	structural constituent of muscle	http://amigo.geneontology.org/amigo/term/GO:0008307	41	16	7.5603	2.11632	0.00163065	0.00808503	88;444;3880;4604;4629;4636;5339;7168;10398;10529;23336;23363;27295;56704;91624;283284	geneontology_Molecular_Function_noRedundant	cg20967975;cg09918469;cg03181899;cg08909802;cg08949296;cg17066716;cg11787785;cg27495903;cg24480695;cg01348004;cg10637512;cg13191049;cg17967970;cg25903072;cg17880199;cg02893823;cg22853588;cg26287345;cg03327649;cg10372476;cg16853982;cg08698718;cg02515725;cg10000775;cg23970089;cg16658618;cg04048802
264	NL2	GO:0031032	actomyosin structure organization	http://amigo.geneontology.org/amigo/term/GO:0031032	173	48	31.9008	1.50466	0.00165125	0.0081562	58;70;88;1266;1482;1490;1902;2035;3688;3693;3856;3880;4070;4208;4604;4629;5629;6422;6548;6722;6863;7168;8476;9639;10163;10174;10395;10411;10529;22843;22998;23136;23363;23671;25802;29109;29127;50507;51466;55607;55616;79784;79933;80206;84978;90102;283284;541468	geneontology_Biological_Process_noRedundant	cg00667789;cg04030615;cg05353133;cg07823585;cg10827893;cg13443627;cg13786801;cg15696662;cg16127594;cg19827787;cg23992410;cg24851854;cg25130381;cg25347098;cg26227186;cg09918469;cg18587806;cg25289973;cg07798980;cg15929797;cg04068042;cg02539083;cg08368788;cg16288089;cg01495122;cg03304380;cg05568274;cg05748937;cg15316206;cg17816908;cg22880677;cg09549848;cg11787785;cg25206096;cg27495903;cg24480695;cg2…
265	NL2	GO:0015698	inorganic anion transport	http://amigo.geneontology.org/amigo/term/GO:0015698	165	46	30.4256	1.51188	0.00183466	0.00902793	766;846;1080;1180;1408;2260;2554;2555;2557;2558;2560;2561;2566;2741;2743;2915;5172;5593;6505;6507;6508;6528;6556;7439;8001;8714;9022;9990;10060;10568;11095;29127;50636;54102;55107;56996;57030;57282;57348;57468;57719;80131;84230;84561;203859;375611	geneontology_Biological_Process_noRedundant	cg09448654;cg25727572;cg18159840;cg19108881;cg19768599;cg01508023;cg07578695;cg07813249;cg08712866;cg09812070;cg11163620;cg18440897;cg19616230;cg22065614;cg24154839;cg25145765;cg25951981;cg27513574;cg08407114;cg12995800;cg16509658;cg09626894;cg24075113;cg25987194;cg27085741;cg15321288;cg26385256;cg13423383;cg00566635;cg01486814;cg03565189;cg04268950;cg09821905;cg13464448;cg20090108;cg20150017;cg2…
266	NL2	GO:0071774	response to fibroblast growth factor	http://amigo.geneontology.org/amigo/term/GO:0071774	135	39	24.8937	1.56666	0.00195991	0.009608	846;860;867;1277;1490;1960;2249;2250;2253;2255;2257;2260;2263;3730;3746;3975;5015;6422;6622;6770;7474;9241;9365;9965;10252;10253;10765;23213;23768;26281;54845;55614;55959;56975;63978;64094;64399;79633;152831	geneontology_Biological_Process_noRedundant	cg02156712;cg03723938;cg13277716;cg18396832;cg04394267;cg12622139;cg15048660;cg15361065;cg16376000;cg17553300;cg18159840;cg18780257;cg19108881;cg19507527;cg22615158;cg23207710;cg02192967;cg04401986;cg10208370;cg12523932;cg12528713;cg13150467;cg14349667;cg23901852;cg26978698;cg04068042;cg18749015;cg25134283;cg08782337;cg01495122;cg14928902;cg15321288;cg16648355;cg17524017;cg17816908;cg19363499;cg2…
267	NL2	GO:0046677	response to antibiotic	http://amigo.geneontology.org/amigo/term/GO:0046677	297	75	54.7661	1.36946	0.00198068	0.00967346	70;107;111;114;116;388;595;761;824;867;929;1036;1080;1268;1277;1365;1396;1410;1545;1788;1813;1814;1815;2059;2263;2741;2770;2775;2861;2902;2903;2904;3039;3383;3397;3399;3596;3725;3741;3747;3952;4208;4747;4916;4986;4988;5074;5076;5155;5179;5914;5950;5999;6507;6531;6548;6688;6770;6774;6915;7200;7225;7226;8989;9076;9314;10276;10494;10765;11143;51157;55364;57332;116443;375611	geneontology_Biological_Process_noRedundant	cg25130381;cg07078841;cg09799983;cg10708221;cg18451022;cg19489797;cg02700891;cg04138502;cg08770122;cg18862481;cg08407114;cg11036833;cg12882697;cg12995800;cg23378989;cg20622089;cg01667837;cg09190579;cg09626894;cg13381984;cg16847696;cg20309794;cg23799901;cg26502671;cg27268486;cg00197313;cg03483150;cg07557260;cg10397440;cg10606059;cg12668482;cg13912117;cg16491617;cg18742346;cg19439706;cg25614094;cg2…
268	NL2	GO:0016917	GABA receptor activity	http://amigo.geneontology.org/amigo/term/GO:0016917	21	10	3.87235	2.58241	0.00215663	0.0104935	2550;2554;2555;2557;2558;2560;2561;2566;9568;165829	geneontology_Molecular_Function_noRedundant	cg02826439;cg15602740;cg07813249;cg09812070;cg18440897;cg24154839;cg25145765;cg25951981;cg16509658;cg02058918;cg10652393;cg16803846;cg21402921;cg22523852;cg02633148;cg12294121;cg18016365;cg21820677;cg22345214;cg23160016;cg01069159;cg02322252;cg03886192;cg06479604;cg06525987;cg26597242;cg15385139
269	NL2	GO:0035254	glutamate receptor binding	http://amigo.geneontology.org/amigo/term/GO:0035254	42	16	7.7447	2.06593	0.00218926	0.0106126	1739;1813;5867;5923;9454;9456;9495;10211;10369;22941;50944;57554;79953;81832;388336;729956	geneontology_Molecular_Function_noRedundant	cg23730181;cg05681859;cg04396791;cg06778429;cg17627654;cg20973720;cg18160402;cg18448581;cg01427575;cg16120788;cg20648240;cg06646021;cg15513163;cg21004042;cg05137587;cg02071600;cg17988780;cg19448318;cg03578926;cg20629239;cg19792099;cg14984684;cg07037251;cg12921750;cg08918013;cg21725265;cg22452236;cg25300584
270	NL2	GO:1901338	catecholamine binding	http://amigo.geneontology.org/amigo/term/GO:1901338	18	9	3.31916	2.71153	0.00236096	0.011363	150;152;155;1812;1813;1814;1815;1816;6531	geneontology_Molecular_Function_noRedundant	cg02086094;cg12882697;cg18190187;cg09258813;cg17619823;cg27498114;cg06778429;cg20411756;cg18852618;cg09520393;cg00698685;cg08675262;cg05238375;cg05563110;cg02762115;cg20629239
271	NL2	GO:0008227	G protein-coupled amine receptor activity	http://amigo.geneontology.org/amigo/term/GO:0008227	46	17	8.48229	2.00418	0.00236149	0.011363	146;147;148;150;152;155;1129;1131;1813;1814;1815;3350;3354;3358;3360;3361;51222	geneontology_Molecular_Function_noRedundant	cg02918903;cg11158057;cg13985485;cg02086094;cg11438011;cg12825070;cg09297468;cg09863441;cg14774364;cg25632105;cg09258813;cg17619823;cg27498114;cg06778429;cg20411756;cg04293085;cg09540961;cg07847989;cg23684246;cg18852618;cg00840960;cg02266732;cg04427003;cg11615755;cg15092168;cg26088662;cg00454577;cg02508664;cg21286526;cg07664198;cg08323651;cg09546907;cg13102079;cg13450708;cg19630629;cg21127286;cg2…
272	NL2	GO:0034764	positive regulation of transmembrane transport	http://amigo.geneontology.org/amigo/term/GO:0034764	176	48	32.454	1.47902	0.00242276	0.011615	88;288;783;799;930;1080;1812;1815;1908;2259;2946;3306;3596;3643;3736;3746;3747;3757;3759;4842;4923;4986;5458;6262;6506;6548;6622;6769;6833;7070;7225;8660;8811;9001;9965;10369;11261;23237;25999;30845;51083;57158;65268;113451;126755;154043;342667;388591	geneontology_Biological_Process_noRedundant	cg07219542;cg18375860;cg23974336;cg25130381;cg24202123;cg26843074;cg02192967;cg06083330;cg10208370;cg16887264;cg24199834;cg18190187;cg23378989;cg09626894;cg16589214;cg19524362;cg19781133;cg27435498;cg16491617;cg19438565;cg25614094;cg10272601;cg20616414;cg01392544;cg01805540;cg02456226;cg06159486;cg09835225;cg20185017;cg00012397;cg03790908;cg06269115;cg09574088;cg16404865;cg16566400;cg20411756;cg2…
273	NL2	GO:0001963	synaptic transmission, dopaminergic	http://amigo.geneontology.org/amigo/term/GO:0001963	28	12	5.16313	2.32417	0.00243239	0.0116184	1812;1813;1814;1815;1816;2668;5071;6530;6532;6622;10211;23551	geneontology_Biological_Process_noRedundant	cg02192967;cg10208370;cg08307469;cg18190187;cg25602684;cg26295057;cg05681859;cg06778429;cg20411756;cg01277542;cg09746736;cg16629702;cg14788749;cg18852618;cg00193021;cg01035160;cg09520393;cg00698685;cg08675262;cg15368455;cg21590264;cg07098722;cg17988780;cg19448318;cg02762115;cg20629239;cg05016953
274	NL2	GO:0044070	regulation of anion transport	http://amigo.geneontology.org/amigo/term/GO:0044070	82	26	15.1206	1.71951	0.00263176	0.0125249	348;552;766;885;1080;1408;2260;2915;2917;3952;4889;4923;5593;5999;6529;6622;6754;6850;7200;8600;8660;10991;22925;51761;130497;151176	geneontology_Biological_Process_noRedundant	cg11120927;cg20357910;cg02700891;cg09465746;cg11021744;cg12727529;cg13142700;cg16468914;cg18862481;cg19385628;cg21327694;cg22934295;cg23405575;cg01508023;cg02192967;cg10208370;cg20618622;cg09626894;cg13381984;cg15321288;cg26385256;cg14304761;cg01486814;cg20090108;cg14341579;cg18546689;cg21476299;cg03469521;cg05552717;cg06524479;cg07095264;cg01539036;cg05295038;cg03892631;cg09501516;cg02742971;cg2…
275	NL2	GO:0042805	actinin binding	http://amigo.geneontology.org/amigo/term/GO:0042805	39	15	7.19151	2.08579	0.00267197	0.0126388	776;3741;3781;4604;5468;5914;7225;8572;8842;9223;23022;23363;118611;171024;283284	geneontology_Molecular_Function_noRedundant	cg09918469;cg02090033;cg15722404;cg20626645;cg09532284;cg14736058;cg09877947;cg22638593;cg24480695;cg08446900;cg08698718;cg18887186;cg02519806;cg10117734;cg13164157;cg15718066;cg26482305;cg05457273;cg07394719;cg04553838;cg07013734;cg11016563;cg23650423;cg27296293;cg16658618;cg24154937;cg19314352
276	NL2	GO:0035004	phosphatidylinositol 3-kinase activity	http://amigo.geneontology.org/amigo/term/GO:0035004	78	25	14.383	1.73816	0.00267509	0.0126388	685;930;1956;2064;2066;2069;2099;2249;2250;2253;2255;2260;2263;2549;3084;3815;3932;4254;5155;5293;8660;9365;9965;26281;152831	geneontology_Molecular_Function_noRedundant	cg10994944;cg12033075;cg04401986;cg11935854;cg12523932;cg12528713;cg14349667;cg14953026;cg18021716;cg15980539;cg14094960;cg15321288;cg25230074;cg26385256;cg07250222;cg26820037;cg09574088;cg10615519;cg14341579;cg23132624;cg26111030;cg07015629;cg09346617;cg14197923;cg17080423;cg08976810;cg20387341;cg07671949;cg20253551;cg21950534;cg22839866;cg27316393;cg11192975;cg00022558;cg15371541;cg15774153;cg1…
277	NL2	GO:0007271	synaptic transmission, cholinergic	http://amigo.geneontology.org/amigo/term/GO:0007271	25	11	4.60994	2.38615	0.00285435	0.0134371	348;1131;1136;1137;1143;1145;6863;8292;60482;79608;116372	geneontology_Biological_Process_noRedundant	cg11158057;cg13985485;cg05311412;cg14613271;cg25571189;cg02539083;cg16288089;cg25778535;cg04460984;cg01743841;cg23684246;cg17679621;cg10127490;cg09236284;cg19212224;cg19219624;cg04603031;cg16901840;cg19753476;cg18768621
278	NL2	GO:0014075	response to amine	http://amigo.geneontology.org/amigo/term/GO:0014075	43	16	7.9291	2.01788	0.00289849	0.0135471	1812;1813;1814;1815;1816;2731;2902;2903;3383;3746;3747;4929;5021;5999;6571;11093	geneontology_Biological_Process_noRedundant	cg18190187;cg11747771;cg16850173;cg16099210;cg00012397;cg06778429;cg16404865;cg20411756;cg06563089;cg00287829;cg06758670;cg00389463;cg14993276;cg03892631;cg09501516;cg02964555;cg21226516;cg02192228;cg04523291;cg09353063;cg18852618;cg09520393;cg00698685;cg08675262;cg00115654;cg05182555;cg05850280;cg10538151;cg01224524;cg02762115;cg20629239;cg24764979;cg05890620
279	NL2	GO:0061614	pri-miRNA transcription by RNA polymerase II	http://amigo.geneontology.org/amigo/term/GO:0061614	43	16	7.9291	2.01788	0.00289849	0.0135471	650;652;3725;4091;4776;5155;5468;6662;6688;6721;6722;6774;7003;7042;7490;9314	geneontology_Biological_Process_noRedundant	cg15722404;cg01952234;cg19126300;cg21548155;cg26232818;cg08169864;cg09226388;cg15346168;cg01524174;cg03547745;cg24932788;cg09211429;cg13724496;cg08746138;cg21749312;cg18887186;cg16549027;cg01564322;cg03939688;cg00112091;cg04456238;cg06147863;cg06516124;cg15107670;cg16517172;cg00883329;cg09229893;cg14313443;cg01865113;cg02250263;cg05548912;cg26985149;cg18039133;cg25636478;cg06272916;cg15402232
280	NL2	GO:0042303	molting cycle	http://amigo.geneontology.org/amigo/term/GO:0042303	104	31	19.1774	1.61649	0.00321472	0.0149714	1001;1775;1956;2255;2263;2304;3229;4488;4926;6608;6662;7042;7474;8323;8549;8643;8717;9355;9620;10848;11166;22943;27121;27152;51083;57216;80326;94234;147495;162514;340481	geneontology_Biological_Process_noRedundant	cg01913970;cg13428480;cg24588482;cg08473199;cg04394267;cg12622139;cg15361065;cg17553300;cg22615158;cg20563910;cg25998402;cg01096398;cg10853637;cg00405843;cg13971154;cg14094960;cg26164681;cg21164765;cg10755973;cg13585776;cg13791254;cg25287474;cg07250222;cg08812555;cg09465786;cg06269115;cg01839657;cg11255394;cg16856286;cg18234145;cg19977966;cg22372815;cg02736420;cg01961069;cg16373202;cg01524174;cg0…
[truncated: 55 more rows]

## Sheet: 1F.NL3.ego
	type	geneSet	description	link	size	overlap	expect	enrichmentRatio	pValue	FDR	overlapId	database	userId
[truncated: 227 more rows]

[truncated: 1 more sheets: 1F.NL4.ego]
