# Supplementary material for: Data-driven identification and classification of nonlinear aging patterns reveals the landscape of associations between DNA methylation and aging
Source: Hum Genomics. 2023 Feb 11;17:8. doi: 10.1186/s40246-023-00453-z (PMC9922449; doi:10.1186/s40246-023-00453-z)
Supplement: Supplementary file 4 — Additional file 4: Full results of Gene Ontology analysis for Dataset1M, Dataset2F, and Dataset2M.Each sheet is a WebgsealtR output for each methylation site group. Only significant GO terms (FDR < 0.05) are shown. Results for groups for which no significant GO terms were detected are omitted. [file 40246_2023_453_MOESM4_ESM.xlsx]

## Sheet: 1M.LI.ego
	type	geneSet	description	link	size	overlap	expect	enrichmentRatio	pValue	FDR	overlapId	database	userId
1	LI	GO:0001228	DNA-binding transcription activator activity, RNA polymerase II-specific	http://amigo.geneontology.org/amigo/term/GO:0001228	421	77	23.6563	3.25495	0	0	474;860;1482;1746;1749;1761;2099;2104;2294;2295;2297;2306;2626;3169;3195;3217;3227;3232;3234;3236;4211;4212;4761;4808;4929;5013;5015;5080;5241;5307;5308;5454;5457;5458;5459;5992;6495;6656;6664;6666;6736;6910;6939;6943;7008;7020;7021;7161;7490;7545;8929;9247;9314;9355;9464;11166;23314;26257;27287;30062;30812;55079;57057;57593;58495;64321;79977;84969;91975;136259;137814;222546;253738;343472;389692;…	geneontology_Molecular_Function_noRedundant	cg15691862;cg15979173;cg17804348;cg05979020;cg11358945;cg13895765;cg14473102;cg23668184;cg25168494;cg02519751;cg03881775;cg12378187;cg12595013;cg18104012;cg27606499;cg10192893;cg24199834;cg24224020;cg00332937;cg11291313;cg15929797;cg18063312;cg01791371;cg06630455;cg12468478;cg18749015;cg20797858;cg24151352;cg00094518;cg00123055;cg03023152;cg11214140;cg21638161;cg23973429;cg14425564;cg21215550;cg0…
2	LI	GO:0097060	synaptic membrane	http://amigo.geneontology.org/amigo/term/GO:0097060	411	70	23.0944	3.03104	0	0	88;114;148;152;153;1000;1006;1129;1496;1630;1812;1813;2045;2066;2558;2560;2561;2562;2567;2741;2743;2891;2893;2898;2900;2904;2905;2906;2911;2912;2915;2916;2917;3361;3738;3745;3747;3748;3752;3760;4355;4985;4986;4988;5100;5138;6530;6857;8572;9162;9229;10368;10369;22865;22871;22986;23109;23362;27091;50944;56123;64506;81832;93664;114798;145581;375323;388336;440073;642938	geneontology_Cellular_Component_noRedundant	cg00852622;cg11215976;cg19715410;cg00664406;cg12934382;cg24154839;cg01138867;cg03631455;cg18190187;cg18758796;cg10904109;cg13080565;cg21635870;cg16491617;cg26351229;cg18326021;cg25984344;cg01486814;cg02928699;cg05952572;cg23881278;cg00862117;cg06563089;cg14882054;cg18612627;cg25950278;cg07847863;cg04140663;cg05044185;cg08445263;cg01718742;cg09096555;cg13335974;cg17807479;cg21882300;cg06090660;cg0…
3	LI	GO:0048568	embryonic organ development	http://amigo.geneontology.org/amigo/term/GO:0048568	410	71	23.0382	3.08184	0	0	430;474;652;860;1045;1482;1746;1749;1969;2019;2020;2201;2253;2255;2294;2295;2323;2535;2626;3167;3199;3217;3227;3232;3235;3236;3791;4323;4762;5013;5080;5426;5459;5629;5727;5915;5950;6262;6299;6474;6495;6664;6909;6913;6926;6943;7020;7545;7855;8854;9394;9421;9423;9464;10265;10660;10763;10848;11078;23314;53904;57057;58495;64321;79977;84870;121227;137814;203447;286204;388591	geneontology_Biological_Process_noRedundant	cg11194545;cg11723801;cg18235937;cg05979020;cg20359285;cg22674699;cg23668184;cg25168494;cg02519751;cg03881775;cg12595013;cg27606499;cg10740902;cg06564388;cg15929797;cg06630455;cg12468478;cg18749015;cg24151352;cg00123055;cg03023152;cg11214140;cg23973429;cg13558371;cg06154313;cg08441170;cg11727383;cg14822490;cg26820037;cg09537620;cg09656389;cg11827910;cg04737916;cg09263516;cg03697308;cg00770998;cg0…
4	LI	GO:0007389	pattern specification process	http://amigo.geneontology.org/amigo/term/GO:0007389	404	80	22.7011	3.52406	0	0	429;650;652;1045;1482;1745;1746;2018;2019;2066;2253;2255;2294;2297;2626;3087;3169;3170;3199;3217;3227;3232;3234;3235;3236;3237;3238;4488;4762;4821;4825;5013;5015;5046;5080;5100;5308;5727;5992;6422;6493;6495;6656;6909;6910;6926;6939;7475;7490;7545;7855;8854;9096;9355;9421;9464;10512;10660;10716;22943;23314;30062;50805;55079;56603;57057;57619;58495;63950;64321;64399;79191;84504;120237;134701;153572…	geneontology_Biological_Process_noRedundant	cg12756396;cg18235937;cg03964958;cg05979020;cg06942701;cg07936950;cg14473102;cg20359285;cg22674699;cg22856324;cg24633978;cg25168494;cg25242471;cg02519751;cg03881775;cg12378187;cg12595013;cg18104012;cg27606499;cg10417567;cg12076463;cg24201034;cg24224020;cg00332937;cg03963198;cg06564388;cg08204280;cg15929797;cg17774559;cg18063312;cg20563910;cg25998402;cg00575005;cg07028914;cg01003961;cg00123055;cg1…
5	LI	GO:0045165	cell fate commitment	http://amigo.geneontology.org/amigo/term/GO:0045165	240	55	13.4858	4.07837	0	0	429;474;650;652;860;1482;1745;1746;2066;2253;2255;2627;3169;3170;3199;3236;4063;4762;4821;4825;5080;5307;5454;5457;5629;5727;6422;6495;6656;6666;6909;6926;7475;7490;8324;9314;10215;10660;10716;22943;23314;30812;55079;56603;63950;63978;64321;64843;80326;81029;84504;89870;120237;167826;343472	geneontology_Biological_Process_noRedundant	cg12756396;cg15979173;cg05979020;cg06942701;cg07936950;cg08077337;cg22856324;cg25242471;cg12378187;cg18104012;cg10417567;cg12076463;cg15929797;cg15980797;cg17295225;cg18749015;cg20797858;cg22711111;cg00123055;cg11214140;cg14928902;cg17816908;cg27029821;cg09445939;cg11174855;cg11727383;cg12816961;cg26820037;cg02878244;cg03983645;cg09537620;cg09656389;cg09767822;cg11827910;cg11831238;cg21548155;cg2…
6	LI	GO:0021953	central nervous system neuron differentiation	http://amigo.geneontology.org/amigo/term/GO:0021953	171	44	9.60862	4.57922	0	0	429;1009;1630;1745;1746;1749;1812;1813;2047;2066;2253;2560;3236;3400;4821;4825;4929;5080;5457;5629;5727;6299;6324;6422;6586;6656;8321;8929;9353;10215;10660;10716;22943;23314;23440;26468;55079;57057;64843;84504;120237;137970;167826;431707	geneontology_Biological_Process_noRedundant	cg05979020;cg06942701;cg07936950;cg11358945;cg12378187;cg18104012;cg09781944;cg10192893;cg10417567;cg12076463;cg24154839;cg15160263;cg18190187;cg15980797;cg17295225;cg02557695;cg17816908;cg26872137;cg09445939;cg11174855;cg11727383;cg12816961;cg26820037;cg02878244;cg03983645;cg09537620;cg09656389;cg09767822;cg11827910;cg11831238;cg23881278;cg26866482;cg15466862;cg23513966;cg00310215;cg00582524;cg0…
7	LI	GO:0002009	morphogenesis of an epithelium	http://amigo.geneontology.org/amigo/term/GO:0002009	459	70	25.7916	2.71407	1.36557e-14	2.22589e-12	650;652;768;846;1482;1969;2045;2099;2253;2255;2294;2295;2297;2535;2626;3169;3217;3237;3400;4070;4323;4488;5100;5241;5629;5727;6262;6299;6422;6495;6664;6909;6910;6926;6939;6943;7020;7052;7475;7490;7855;8321;8324;8854;9314;9353;9355;9421;9423;9464;9863;10512;10660;22943;30812;50855;55966;57057;57619;58495;64321;64399;79191;79977;80326;84870;84962;153572;284217;388591	geneontology_Biological_Process_noRedundant	cg00667789;cg05065507;cg18235937;cg24851854;cg08077337;cg23668184;cg24633978;cg25242471;cg09781944;cg24201034;cg00332937;cg06564388;cg08204280;cg15929797;cg18063312;cg20563910;cg25998402;cg06630455;cg12468478;cg24151352;cg02557695;cg00123055;cg03023152;cg11214140;cg17816908;cg23973429;cg13849253;cg14425564;cg09445939;cg11727383;cg26820037;cg14772925;cg21548155;cg25915838;cg26232818;cg09263516;cg1…
8	LI	GO:1990351	transporter complex	http://amigo.geneontology.org/amigo/term/GO:1990351	308	55	17.3067	3.17795	1.36557e-14	2.22589e-12	773;781;783;1804;2558;2560;2561;2562;2567;2741;2743;2891;2893;2898;2900;2904;2905;2906;3738;3739;3741;3743;3745;3747;3748;3749;3752;3755;3757;3760;3763;3787;5144;6262;6324;6548;8911;9254;10368;10369;22871;23630;27012;27091;30820;50944;54102;55107;57113;57348;57628;80131;118427;348980;388336	geneontology_Cellular_Component_noRedundant	cg01992935;cg00852622;cg13902210;cg17820878;cg24393673;cg01718116;cg26325335;cg24154839;cg01138867;cg03323696;cg15713707;cg26078977;cg13080565;cg21635870;cg14523847;cg27100990;cg27435498;cg01805540;cg08490115;cg15310492;cg20150017;cg06563089;cg18612627;cg05044185;cg08445263;cg09096555;cg13335974;cg17807479;cg21882300;cg00813890;cg02623991;cg04865692;cg05962092;cg06572160;cg03816707;cg07160746;cg2…
9	LI	GO:0090596	sensory organ morphogenesis	http://amigo.geneontology.org/amigo/term/GO:0090596	238	46	13.3734	3.43966	1.08469e-13	1.57159e-11	474;652;793;1749;1826;1969;2047;2195;2201;2253;2255;2295;2301;2535;3167;3199;4211;4762;5013;5080;5308;5459;5629;5915;5950;6299;6495;6656;6664;6909;7020;7021;7068;7545;7855;9423;10265;11078;30812;53904;55714;56603;118427;121227;221935;348980	geneontology_Biological_Process_noRedundant	cg01281911;cg24393673;cg13895765;cg22856324;cg23668184;cg25168494;cg02519751;cg03881775;cg12595013;cg13790603;cg27606499;cg24224020;cg01791371;cg06630455;cg24151352;cg16956686;cg08992872;cg26290632;cg06154313;cg08441170;cg14822490;cg26820037;cg09537620;cg09656389;cg11827910;cg15466862;cg00770998;cg00779065;cg04937184;cg00310215;cg00582524;cg05933904;cg09880551;cg11540735;cg14268632;cg15415507;cg1…
10	LI	GO:0030900	forebrain development	http://amigo.geneontology.org/amigo/term/GO:0030900	354	58	19.8915	2.91582	1.25011e-13	1.63014e-11	116;190;238;429;474;552;650;652;1000;1745;1746;1749;1812;1813;2018;2066;2253;2255;3361;3362;3400;3747;4929;5013;5015;5080;5307;5308;5454;5455;5457;5629;5915;5992;6299;6586;6656;6658;6926;8854;9353;9355;10215;10642;10716;22903;22943;23314;23440;26468;30062;50506;55079;63827;63950;137814;317762;431707	geneontology_Biological_Process_noRedundant	cg12756396;cg16269733;cg01898698;cg06942701;cg07936950;cg11014373;cg11358945;cg25168494;cg25517810;cg12378187;cg18104012;cg09781944;cg24224020;cg15160263;cg18190187;cg20797858;cg14425564;cg09445939;cg26820037;cg09537620;cg09656389;cg11827910;cg23881278;cg04508964;cg06563089;cg09263516;cg10906284;cg26866482;cg15466862;cg04937184;cg05406635;cg16717713;cg07721203;cg15824707;cg00310215;cg00582524;cg0…
11	LI	GO:0035270	endocrine system development	http://amigo.geneontology.org/amigo/term/GO:0035270	124	32	6.96765	4.59265	1.74971e-13	2.0742e-11	116;190;429;650;652;1482;1813;2253;2255;2627;2696;3170;3232;3642;4821;4825;5080;5307;5308;5454;6299;6495;6658;7068;7490;8854;9247;23440;27122;50506;84504;222546	geneontology_Biological_Process_noRedundant	cg13790603;cg10417567;cg12076463;cg24224020;cg15160263;cg15929797;cg20797858;cg11174855;cg12816961;cg26820037;cg09537620;cg09656389;cg11827910;cg21548155;cg23881278;cg24543696;cg26232818;cg26866482;cg00770998;cg00779065;cg04937184;cg07721203;cg15824707;cg00310215;cg00582524;cg16457786;cg17059658;cg23267759;cg03774514;cg06178563;cg07003030;cg07047570;cg16524928;cg22265644;cg06902764;cg13012525;cg2…
12	LI	GO:0048736	appendage development	http://amigo.geneontology.org/amigo/term/GO:0048736	171	37	9.60862	3.85071	8.23119e-13	8.94456e-11	652;860;1311;1749;2019;2201;2253;2255;3227;3235;3236;3238;4488;5307;5308;5727;5915;6299;6474;6664;6909;6910;6926;7020;7021;7700;8854;9464;10512;22943;30062;56603;79977;221833;343637;344191;100131390	geneontology_Biological_Process_noRedundant	cg03181248;cg03964958;cg05979020;cg07411620;cg14459130;cg20359285;cg22674699;cg22856324;cg23668184;cg08668316;cg24224020;cg20563910;cg25998402;cg01791371;cg06630455;cg18749015;cg01003961;cg03023152;cg23973429;cg09445939;cg26820037;cg09263516;cg16458436;cg04937184;cg07721203;cg00310215;cg00582524;cg22491141;cg19485202;cg01188592;cg00336700;cg03874199;cg16330247;cg18449120;cg23130254;cg03428864;cg0…
13	LI	GO:0001763	morphogenesis of a branching structure	http://amigo.geneontology.org/amigo/term/GO:0001763	189	39	10.6201	3.6723	9.74776e-13	9.77775e-11	650;652;846;1746;1813;1969;2045;2099;2253;2255;2294;2297;3169;3217;3237;4070;4323;4488;5241;5629;5727;6299;6422;6474;6495;6926;6943;7052;7475;7490;7855;9353;10512;30812;57057;64399;79977;84870;284217	geneontology_Biological_Process_noRedundant	cg00667789;cg05065507;cg24851854;cg24633978;cg25242471;cg09781944;cg00332937;cg18063312;cg20563910;cg25998402;cg12468478;cg03023152;cg17816908;cg23973429;cg26820037;cg14772925;cg21548155;cg23881278;cg25915838;cg26232818;cg09263516;cg00770998;cg00779065;cg01824511;cg04937184;cg00310215;cg00582524;cg02783918;cg05933904;cg10514097;cg23669081;cg18764577;cg08545268;cg00554413;cg15415507;cg17954152;cg0…
14	LI	GO:0042391	regulation of membrane potential	http://amigo.geneontology.org/amigo/term/GO:0042391	395	60	22.1953	2.70327	1.37912e-12	1.25026e-10	88;116;148;153;666;773;781;783;885;1812;1813;1815;2030;2558;2560;2561;2562;2567;2741;2743;2898;2904;2905;2906;2911;2915;3741;3745;3747;3752;3757;3760;3781;3791;4355;4887;4985;4988;6262;6324;6548;6863;8911;9162;10369;11149;22871;23373;23630;50944;55022;57030;79784;81832;124925;151647;348980;375611;388591;642938	geneontology_Biological_Process_noRedundant	cg01992935;cg00852622;cg11215976;cg17820878;cg18235937;cg19715410;cg24436906;cg12412079;cg22934295;cg10740902;cg21512644;cg24154839;cg01138867;cg18190187;cg10904109;cg13080565;cg21635870;cg25280433;cg27100990;cg27435498;cg01805540;cg25984344;cg01486814;cg02928699;cg20411756;cg23881278;cg06563089;cg18612627;cg05044185;cg08445263;cg09096555;cg13335974;cg16457786;cg17059658;cg08183141;cg19480198;cg2…
15	LI	GO:0030594	neurotransmitter receptor activity	http://amigo.geneontology.org/amigo/term/GO:0030594	103	28	5.78765	4.83789	1.43818e-12	1.25026e-10	153;1129;1812;1813;1815;1816;2558;2560;2561;2562;2567;2741;2743;2891;2893;2898;2900;2904;2905;2906;2911;2915;3360;3361;3362;3363;4988;165829	geneontology_Molecular_Function_noRedundant	cg02826439;cg04597433;cg23847712;cg24154839;cg26296488;cg01138867;cg11438011;cg18190187;cg10904109;cg13080565;cg21635870;cg01486814;cg02928699;cg20411756;cg23881278;cg18612627;cg05044185;cg08445263;cg09096555;cg13335974;cg18023598;cg09688546;cg18016365;cg24452260;cg25148589;cg00059225;cg08316825;cg14319409;cg05215925;cg06247406;cg08875948;cg00903099;cg19630629;cg24575234;cg05575054;cg06291867;cg1…
16	LI	GO:0034765	regulation of ion transmembrane transport	http://amigo.geneontology.org/amigo/term/GO:0034765	411	61	23.0944	2.64133	2.47846e-12	2.01995e-10	88;150;773;781;783;799;930;1804;1812;1813;1815;1908;2915;3738;3739;3741;3743;3745;3747;3748;3749;3752;3755;3757;3760;3763;3781;3787;4986;4988;5144;5923;6236;6262;6324;6548;8660;8811;8911;9254;10368;10369;11261;22871;23630;27012;27091;30820;50944;54102;56660;57520;57628;65268;81832;84502;342667;348980;375611;388336;388591	geneontology_Biological_Process_noRedundant	cg01992935;cg00852622;cg11215976;cg13902210;cg17820878;cg18235937;cg01718116;cg26325335;cg03323696;cg15713707;cg18190187;cg26078977;cg14523847;cg16589214;cg27100990;cg27435498;cg16491617;cg10272601;cg01805540;cg01486814;cg02928699;cg08490115;cg15310492;cg20411756;cg23881278;cg06563089;cg04839289;cg00751156;cg17807479;cg21882300;cg04865692;cg05962092;cg06572160;cg03816707;cg07160746;cg24924779;cg2…
17	LI	GO:0098742	cell-cell adhesion via plasma-membrane adhesion molecules	http://amigo.geneontology.org/amigo/term/GO:0098742	252	44	14.1601	3.10733	1.40162e-11	1.07513e-09	650;1000;1006;1009;1012;1365;1366;1826;2195;5098;5099;5100;9314;22865;22871;23284;26025;28316;54798;55714;56097;56098;56102;56105;56108;56109;56110;56123;56124;56134;56135;56141;56142;56145;56147;57526;64072;64221;84631;84962;114798;137970;145581;221935	geneontology_Biological_Process_noRedundant	cg13775533;cg15834072;cg26133769;cg03631455;cg04454086;cg06572465;cg07489502;cg08288811;cg08448812;cg09032973;cg11005628;cg14672084;cg16435923;cg18705909;cg21537235;cg22087053;cg22152229;cg22861116;cg23347718;cg25126698;cg25500080;cg26485937;cg16956686;cg26502671;cg26872137;cg15221604;cg07847863;cg16271600;cg01718742;cg18612589;cg06090660;cg09880551;cg10448608;cg04228468;cg07489890;cg13519184;cg2…
18	LI	GO:0006813	potassium ion transport	http://amigo.geneontology.org/amigo/term/GO:0006813	215	40	12.081	3.31098	1.57711e-11	1.14253e-09	88;116;150;495;1804;1812;1813;1908;2645;3738;3739;3741;3743;3745;3747;3748;3749;3752;3755;3757;3760;3763;3777;3781;3787;4986;6548;8811;11261;23630;27012;30820;56660;56996;57468;57628;65268;81832;348980;388591	geneontology_Biological_Process_noRedundant	cg01992935;cg00852622;cg11215976;cg13902210;cg17820878;cg18235937;cg01718116;cg18327056;cg20491914;cg15713707;cg18190187;cg14523847;cg14871932;cg24075113;cg27435498;cg16491617;cg10272601;cg08490115;cg15310492;cg23881278;cg06563089;cg00751156;cg16457786;cg17059658;cg04865692;cg05962092;cg06572160;cg23368787;cg03816707;cg07160746;cg24924779;cg26709285;cg07581732;cg00030047;cg15726426;cg08022436;cg2…
19	LI	GO:0007626	locomotory behavior	http://amigo.geneontology.org/amigo/term/GO:0007626	192	37	10.7886	3.42954	3.15843e-11	2.16768e-09	114;238;460;793;1812;1813;1815;1826;2019;2741;2743;2861;2906;2911;2915;3170;3235;3236;4211;4857;4887;4929;4985;4986;4988;5179;7545;10752;10882;22876;23284;55079;57144;64072;80243;124925;390259	geneontology_Biological_Process_noRedundant	cg19715410;cg05979020;cg11358945;cg13895765;cg20359285;cg22674699;cg02519751;cg03881775;cg08421685;cg12378187;cg12595013;cg18104012;cg27606499;cg21512644;cg18190187;cg10904109;cg01667837;cg16847696;cg08992872;cg16491617;cg18742346;cg21694941;cg26290632;cg26351229;cg25045785;cg01486814;cg02078690;cg02928699;cg20411756;cg23881278;cg04819499;cg03774514;cg07003030;cg12388309;cg09880551;cg12268575;cg0…
20	LI	GO:0007187	G protein-coupled receptor signaling pathway, coupled to cyclic nucleotide second messenger	http://amigo.geneontology.org/amigo/term/GO:0007187	222	40	12.4743	3.20658	4.43789e-11	2.89351e-09	114;116;146;147;148;150;152;153;577;796;797;799;846;1129;1812;1813;1815;1816;2774;2861;2912;2916;2917;3360;3361;3362;3363;3973;4883;4887;4985;4986;4988;5138;5144;8811;9630;11245;23284;27201	geneontology_Biological_Process_noRedundant	cg19715410;cg13423075;cg00664406;cg12934382;cg01829241;cg04597433;cg21512644;cg23847712;cg26296488;cg03323696;cg11438011;cg18190187;cg26078977;cg01667837;cg16589214;cg16847696;cg16491617;cg26351229;cg01616682;cg05952572;cg20411756;cg23881278;cg25236230;cg16457786;cg17059658;cg09540961;cg18023598;cg12351433;cg19403014;cg00303541;cg17453778;cg21187352;cg21213853;cg10235817;cg12250496;cg21523251;cg1…
21	LI	GO:0022803	passive transmembrane transporter activity	http://amigo.geneontology.org/amigo/term/GO:0022803	424	59	23.8249	2.4764	8.40268e-11	5.01302e-09	359;361;773;781;783;2558;2560;2561;2562;2567;2741;2743;2891;2893;2898;2900;2904;2905;2906;3738;3739;3741;3743;3745;3747;3748;3749;3752;3755;3757;3760;3763;3777;3781;3787;4988;5138;6262;6324;8911;8989;9254;10368;10369;23630;27012;27091;30820;54102;55107;56660;57030;57113;57348;63982;80131;84502;160728;348980	geneontology_Molecular_Function_noRedundant	cg01992935;cg00852622;cg13902210;cg18327056;cg20491914;cg26325335;cg24154839;cg01138867;cg15713707;cg13080565;cg21635870;cg27100990;cg27435498;cg01805540;cg05952572;cg08490115;cg15310492;cg20150017;cg23062112;cg26000663;cg06563089;cg14730445;cg18612627;cg04839289;cg05044185;cg08445263;cg09096555;cg13335974;cg21882300;cg25410117;cg00813890;cg02623991;cg04865692;cg05962092;cg06572160;cg03816707;cg0…
22	LI	GO:0099177	regulation of trans-synaptic signaling	http://amigo.geneontology.org/amigo/term/GO:0099177	402	57	22.5887	2.52339	8.45755e-11	5.01302e-09	114;116;148;627;766;773;783;793;1000;1009;1129;1630;1812;1813;1815;1816;2047;2898;2900;2904;2905;2906;2911;2912;2915;2916;2917;3706;3745;3749;4355;4761;4884;4885;4887;4908;5332;5923;6543;6857;6863;9162;9254;10368;10369;10590;10755;10814;22871;22943;22986;23373;27091;50944;81832;84502;388336	geneontology_Biological_Process_noRedundant	cg13902210;cg00664406;cg12934382;cg26325335;cg04597433;cg21512644;cg23847712;cg26296488;cg18190187;cg19885761;cg23495748;cg04200224;cg10721149;cg10904109;cg13080565;cg21635870;cg18952796;cg08992872;cg26290632;cg26351229;cg01805540;cg09445939;cg18326021;cg01486814;cg02928699;cg20411756;cg23881278;cg03854198;cg14882054;cg18612627;cg04839289;cg02241363;cg09096555;cg13225166;cg13335974;cg17807479;cg2…
23	LI	GO:0001655	urogenital system development	http://amigo.geneontology.org/amigo/term/GO:0001655	312	48	17.5315	2.73793	1.65414e-10	9.37823e-09	359;650;652;793;1285;1592;2018;2045;2099;2253;2255;2294;2297;3169;3217;3227;3237;3400;4070;5455;5629;5727;5915;5950;6299;6422;6492;6495;6664;6943;7020;7021;7161;7380;7475;7490;8854;9096;9353;9863;25937;26108;30812;56603;64321;79191;79727;153572	geneontology_Biological_Process_noRedundant	cg00667789;cg02388865;cg05065507;cg17804348;cg24851854;cg01898698;cg11014373;cg22856324;cg23668184;cg24633978;cg25242471;cg25517810;cg09781944;cg00332937;cg08204280;cg18063312;cg01791371;cg06630455;cg07028914;cg12468478;cg14176752;cg17380661;cg21684012;cg00123055;cg08992872;cg11214140;cg17816908;cg26290632;cg06154313;cg26820037;cg21548155;cg26232818;cg00770998;cg00779065;cg01824511;cg04937184;cg0…
24	LI	GO:0098984	neuron to neuron synapse	http://amigo.geneontology.org/amigo/term/GO:0098984	323	49	18.1496	2.69978	1.75489e-10	9.53488e-09	88;114;152;153;793;1000;1129;1496;1501;1630;1813;2035;2045;2066;2898;2900;2904;2905;2906;2911;2915;2917;4355;4744;4985;5179;5332;5727;6857;9162;9229;9829;9863;10368;10369;22865;22871;22986;23362;23373;27091;50944;64506;81832;114798;145581;388336;440073;642938	geneontology_Cellular_Component_noRedundant	cg11215976;cg19715410;cg10904109;cg13080565;cg21635870;cg08992872;cg18742346;cg21694941;cg26290632;cg26351229;cg18326021;cg25984344;cg01486814;cg02928699;cg23881278;cg00862117;cg14882054;cg18612627;cg04140663;cg09096555;cg13335974;cg17807479;cg21882300;cg06090660;cg07935012;cg19480198;cg02994956;cg04567445;cg09082287;cg25840576;cg04670857;cg07015629;cg04228468;cg07489890;cg13519184;cg21187352;cg2…
25	LI	GO:0048732	gland development	http://amigo.geneontology.org/amigo/term/GO:0048732	411	57	23.0944	2.46813	2.02725e-10	1.05741e-08	116;190;429;650;652;1482;1813;1969;2030;2066;2099;2253;2255;2294;2627;3169;3232;3235;3400;3642;4488;5080;5241;5307;5308;5315;5454;5629;5727;5915;6299;6422;6495;6658;6909;6926;6943;7052;7068;7490;8600;8660;8854;9247;9423;9464;10512;23440;26257;27122;50506;55294;80139;80326;284217;340481;390259	geneontology_Biological_Process_noRedundant	cg22674699;cg13790603;cg24224020;cg15160263;cg15929797;cg20563910;cg25998402;cg12468478;cg20797858;cg17816908;cg25287474;cg26820037;cg02078690;cg09537620;cg09656389;cg11827910;cg14772925;cg21548155;cg23881278;cg24543696;cg25915838;cg26232818;cg09263516;cg26866482;cg06452665;cg00770998;cg00779065;cg01824511;cg04937184;cg07721203;cg15824707;cg00310215;cg00582524;cg02783918;cg10514097;cg16457786;cg1…
26	LI	GO:0003205	cardiac chamber development	http://amigo.geneontology.org/amigo/term/GO:0003205	161	32	9.04671	3.5372	3.00143e-10	1.50533e-08	652;1482;2253;2274;2294;2535;2626;2627;4488;4887;5457;5629;5915;5950;6262;6299;6474;6586;6664;6909;6910;6926;8321;9353;9421;9464;10512;10848;55742;57057;58495;79977	geneontology_Biological_Process_noRedundant	cg23668184;cg24079702;cg09781944;cg21512644;cg06564388;cg15929797;cg20563910;cg25998402;cg02557695;cg03023152;cg23973429;cg06154313;cg26820037;cg09263516;cg16458436;cg04937184;cg00310215;cg00582524;cg02783918;cg10514097;cg23267759;cg27553457;cg03422911;cg17954152;cg16330247;cg18449120;cg03428864;cg04521004;cg06570224;cg08654915;cg10526277;cg12315391;cg12453631;cg18194945;cg19003815;cg27361370;cg1…
27	LI	GO:0035249	synaptic transmission, glutamatergic	http://amigo.geneontology.org/amigo/term/GO:0035249	88	23	4.94479	4.65136	3.42367e-10	1.5858e-08	116;1000;1006;1812;1813;2891;2898;2900;2911;2912;2915;2916;2917;4887;6857;9162;10368;10369;22871;22943;27091;50944;57030	geneontology_Biological_Process_noRedundant	cg00664406;cg12934382;cg21512644;cg18190187;cg10904109;cg13080565;cg21635870;cg09445939;cg01486814;cg02928699;cg23881278;cg14882054;cg01718742;cg21882300;cg06090660;cg16457786;cg17059658;cg00303541;cg07489890;cg13519184;cg21187352;cg21213853;cg27315556;cg24452260;cg25148589;cg14859460;cg23003783;cg06247406;cg08875948;cg22428147;cg02316596;cg20375220;cg04543289;cg13464915;cg02881274;cg10286380;cg1…
28	LI	GO:0048880	sensory system development	http://amigo.geneontology.org/amigo/term/GO:0048880	340	50	19.1049	2.61714	3.48883e-10	1.5858e-08	652;793;1545;1745;1746;1826;1969;2047;2195;2201;2255;2295;2301;4081;4211;4212;5080;5308;5457;5458;5629;5915;5950;6656;6664;6909;7020;7021;7068;7475;7490;7855;8854;8929;9314;9355;10265;10763;10848;11023;30062;30812;55714;57030;79977;81029;118427;221935;284217;348980	geneontology_Biological_Process_noRedundant	cg01281911;cg11723801;cg24393673;cg07936950;cg13895765;cg23668184;cg25242471;cg13790603;cg10192893;cg24199834;cg24224020;cg01791371;cg06630455;cg24151352;cg16956686;cg03023152;cg08992872;cg23973429;cg26290632;cg14425564;cg06154313;cg16043357;cg18646207;cg09537620;cg09656389;cg11827910;cg21548155;cg26232818;cg15466862;cg04937184;cg07433663;cg07721203;cg05933904;cg18764577;cg22491141;cg27553457;cg0…
29	LI	GO:0060485	mesenchyme development	http://amigo.geneontology.org/amigo/term/GO:0060485	247	41	13.8791	2.95408	3.52671e-10	1.5858e-08	650;652;1482;1908;1910;2066;2253;2255;2294;2295;2297;2626;2651;3169;3170;4017;4488;5308;6422;6495;6664;6909;6910;6939;6943;7490;8854;8929;9421;9464;10459;10512;25937;30812;57057;57556;58495;80139;80326;223117;286204	geneontology_Biological_Process_noRedundant	cg16134717;cg23668184;cg10192893;cg24224020;cg00332937;cg06564388;cg08808402;cg15929797;cg18063312;cg20563910;cg25998402;cg12468478;cg24151352;cg17816908;cg25074071;cg13558371;cg26820037;cg21548155;cg26232818;cg16458436;cg15699226;cg00770998;cg00779065;cg01824511;cg04937184;cg07721203;cg02783918;cg05933904;cg10514097;cg03774514;cg07003030;cg12807794;cg15180867;cg01277331;cg07015629;cg16330247;cg1…
30	LI	GO:0050769	positive regulation of neurogenesis	http://amigo.geneontology.org/amigo/term/GO:0050769	429	58	24.1058	2.40606	3.82422e-10	1.66226e-08	116;152;429;474;627;650;652;1482;1620;1745;1746;1813;1826;3169;3232;3706;4058;4761;4762;4821;4825;4988;5080;5458;5629;5915;6324;6474;6664;6857;7161;8321;8929;9353;9423;9863;10215;22871;22943;23373;23440;30812;50944;55079;55714;57556;57795;63950;79191;79727;84079;84504;90527;114798;126520;392255;440730;644943	geneontology_Biological_Process_noRedundant	cg01931994;cg02388865;cg12756396;cg17137424;cg17804348;cg07936950;cg23668184;cg12378187;cg18104012;cg09781944;cg10192893;cg10417567;cg12076463;cg24199834;cg08808402;cg15160263;cg15929797;cg02557695;cg09445939;cg11174855;cg12816961;cg09537620;cg09656389;cg11827910;cg23881278;cg14882054;cg26866482;cg01824511;cg04937184;cg08328777;cg13163521;cg27021986;cg05933904;cg13225166;cg16457786;cg17059658;cg0…
31	LI	GO:0060537	muscle tissue development	http://amigo.geneontology.org/amigo/term/GO:0060537	352	51	19.7791	2.57847	3.96585e-10	1.66821e-08	88;148;650;652;1482;2047;2066;2253;2274;2626;2627;3235;3236;4211;5307;5457;5629;5915;5950;6262;6474;6495;6548;6664;6909;6910;6926;6943;7161;7490;8324;8854;8929;9421;10472;10512;10848;11023;11149;22943;30812;50507;51676;56603;57057;57538;63950;64321;79784;84466;137814	geneontology_Biological_Process_noRedundant	cg11215976;cg12756396;cg17804348;cg17820878;cg05979020;cg08077337;cg13895765;cg22674699;cg22856324;cg23668184;cg24079702;cg10192893;cg06564388;cg15929797;cg12468478;cg25280433;cg00123055;cg11214140;cg06154313;cg09445939;cg16043357;cg18646207;cg26820037;cg03793270;cg21548155;cg26232818;cg09263516;cg16458436;cg00770998;cg00779065;cg04937184;cg09341793;cg07721203;cg22387369;cg25895948;cg05933904;cg2…
32	LI	GO:0099572	postsynaptic specialization	http://amigo.geneontology.org/amigo/term/GO:0099572	323	48	18.1496	2.64468	5.53362e-10	2.20122e-08	88;114;152;153;1000;1496;1501;1630;1813;2035;2045;2066;2558;2561;2741;2898;2904;2905;2906;2911;2915;3361;3752;4355;4744;4985;5332;5727;9162;9229;9829;9863;10368;10369;22865;22871;22986;23362;23373;27091;50944;64506;81832;114798;145581;388336;440073;642938	geneontology_Cellular_Component_noRedundant	cg00852622;cg11215976;cg19715410;cg01138867;cg10904109;cg13080565;cg21635870;cg26351229;cg18326021;cg25984344;cg01486814;cg02928699;cg23881278;cg00862117;cg18612627;cg04140663;cg05044185;cg09096555;cg13335974;cg17807479;cg21882300;cg06090660;cg07935012;cg19480198;cg02994956;cg04567445;cg09082287;cg25840576;cg04670857;cg07015629;cg04228468;cg07489890;cg13519184;cg27315556;cg10235817;cg00059225;cg0…
33	LI	GO:0007200	phospholipase C-activating G protein-coupled receptor signaling pathway	http://amigo.geneontology.org/amigo/term/GO:0007200	90	23	5.05717	4.548	5.57058e-10	2.20122e-08	88;147;148;150;796;846;1129;1812;1813;1816;1910;2099;2911;2915;3973;4883;4985;4986;4988;7052;8811;9630;55107	geneontology_Biological_Process_noRedundant	cg11215976;cg19715410;cg13423075;cg04597433;cg23847712;cg26296488;cg18190187;cg10904109;cg16491617;cg01486814;cg02928699;cg20150017;cg23881278;cg15699226;cg08545268;cg12351433;cg19403014;cg17453778;cg17630392;cg26088662;cg05171584;cg05215925;cg08875948;cg19630629;cg24575234;cg10095242;cg20303399;cg17301902;cg05329352;cg05563110;cg22183706;cg26705266;cg07963349
34	LI	GO:0003007	heart morphogenesis	http://amigo.geneontology.org/amigo/term/GO:0003007	244	40	13.7105	2.91746	8.49124e-10	3.25664e-08	650;652;1482;2253;2274;2294;2535;2626;2627;4488;4887;5308;5457;5629;5727;5915;5950;6262;6474;6495;6586;6664;6909;6910;6926;8321;8854;9353;9421;9464;10512;10660;10848;22943;55742;57057;58495;64321;79977;388591	geneontology_Biological_Process_noRedundant	cg18235937;cg23668184;cg24079702;cg09781944;cg21512644;cg24224020;cg06564388;cg15929797;cg20563910;cg25998402;cg02557695;cg00123055;cg03023152;cg11214140;cg23973429;cg06154313;cg09445939;cg11727383;cg26820037;cg09263516;cg16458436;cg00770998;cg00779065;cg04937184;cg07721203;cg02783918;cg10514097;cg23267759;cg27553457;cg00030047;cg03422911;cg17954152;cg16330247;cg18449120;cg03428864;cg04521004;cg0…
35	LI	GO:0001764	neuron migration	http://amigo.geneontology.org/amigo/term/GO:0001764	142	29	7.97909	3.6345	1.05273e-09	3.92218e-08	429;460;474;885;1630;1812;1813;2066;4825;4929;5080;6656;8929;9423;10752;11023;23284;23314;26468;51473;55079;57057;57556;83482;85508;89796;137970;167826;343472	geneontology_Biological_Process_noRedundant	cg05695937;cg15979173;cg11358945;cg08421685;cg12378187;cg18104012;cg22934295;cg10192893;cg10417567;cg12076463;cg08808402;cg18190187;cg03960072;cg15980797;cg17295225;cg05184456;cg26872137;cg16043357;cg18646207;cg09537620;cg09656389;cg11827910;cg23881278;cg26866482;cg15466862;cg07935012;cg12590600;cg06533314;cg12268575;cg07015629;cg14811105;cg22539420;cg03724463;cg12250496;cg17444738;cg22604636;cg2…
36	LI	GO:0007215	glutamate receptor signaling pathway	http://amigo.geneontology.org/amigo/term/GO:0007215	86	22	4.8324	4.5526	1.29316e-09	4.68413e-08	2891;2893;2898;2900;2904;2905;2906;2911;2912;2915;2916;2917;3745;4988;5923;10368;10369;22871;27091;50944;81832;388336	geneontology_Biological_Process_noRedundant	cg00664406;cg12934382;cg10904109;cg13080565;cg21635870;cg01486814;cg02928699;cg18612627;cg09096555;cg13335974;cg17807479;cg21882300;cg26709285;cg00303541;cg07489890;cg13519184;cg21187352;cg21213853;cg27315556;cg24452260;cg25148589;cg14859460;cg23003783;cg05215925;cg06247406;cg08875948;cg02316596;cg11308643;cg15603568;cg14984684;cg04543289;cg00439658;cg07037251;cg24863335;cg26186727;cg10286380;cg2…
37	LI	GO:0061564	axon development	http://amigo.geneontology.org/amigo/term/GO:0061564	470	60	26.4096	2.2719	1.83366e-09	6.4624e-08	474;627;885;1000;1009;1400;1496;1630;1749;1808;1813;1826;2045;2047;2253;2297;2674;2675;3199;4741;4744;4825;4884;4929;5015;5080;5454;5457;5458;5459;5727;5803;6324;6474;6586;8633;8660;8929;9314;9353;9355;9369;9423;10512;10716;10752;11023;22865;22876;26257;55079;56956;57556;64221;64843;84631;114798;137970;223117;343472	geneontology_Biological_Process_noRedundant	cg15979173;cg06942701;cg11358945;cg08421685;cg12378187;cg18104012;cg22934295;cg04575395;cg09781944;cg10192893;cg10417567;cg12076463;cg12306195;cg24199834;cg00332937;cg08808402;cg18063312;cg20797858;cg07552803;cg18898125;cg23290344;cg26872137;cg14425564;cg16043357;cg18646207;cg19236679;cg25045785;cg26820037;cg09537620;cg09656389;cg11827910;cg15221604;cg23881278;cg16766249;cg23513966;cg02241363;cg0…
38	LI	GO:0051961	negative regulation of nervous system development	http://amigo.geneontology.org/amigo/term/GO:0051961	284	43	15.9582	2.69454	2.49141e-09	8.54947e-08	116;429;430;1400;1620;1630;1745;1746;1910;2045;2066;3199;3400;4211;4761;4821;4825;5080;5458;5992;6658;6664;7025;7068;7161;8929;9353;9355;9423;10215;10512;10660;11023;22871;22876;30812;55079;57556;64843;79191;79727;84504;223117	geneontology_Biological_Process_noRedundant	cg02388865;cg17804348;cg07936950;cg13895765;cg23668184;cg12378187;cg13790603;cg18104012;cg04575395;cg09781944;cg10192893;cg10417567;cg12076463;cg12306195;cg24199834;cg08808402;cg14425564;cg11174855;cg11727383;cg12816961;cg16043357;cg18646207;cg25045785;cg09537620;cg09656389;cg11827910;cg04508964;cg26866482;cg15699226;cg23513966;cg05933904;cg13225166;cg07935012;cg16457786;cg17059658;cg06178563;cg1…
39	LI	GO:0050808	synapse organization	http://amigo.geneontology.org/amigo/term/GO:0050808	368	50	20.6782	2.41801	5.46428e-09	1.82703e-07	577;627;783;1000;1006;1496;1501;1812;1813;1826;2045;2047;2066;2743;2904;2915;3706;4744;4761;5098;5100;5457;6495;6620;7058;7162;7855;8321;9254;9423;9863;10369;10882;22865;22871;22943;23024;23284;50944;56097;56098;56123;63827;84631;114798;124925;145581;221935;375323;388336	geneontology_Biological_Process_noRedundant	cg16269733;cg26325335;cg03631455;cg13647155;cg14672084;cg18190187;cg03440125;cg02557695;cg16956686;cg01805540;cg09445939;cg01486814;cg02928699;cg23881278;cg18612627;cg07847863;cg00770998;cg00779065;cg01718742;cg04819499;cg13225166;cg17807479;cg06090660;cg09880551;cg02994956;cg10448608;cg04670857;cg07015629;cg16688437;cg04228468;cg07489890;cg07842403;cg08141424;cg11084334;cg11148130;cg13519184;cg2…
40	LI	GO:0010721	negative regulation of cell development	http://amigo.geneontology.org/amigo/term/GO:0010721	303	44	17.0258	2.58431	6.05205e-09	1.97297e-07	116;429;430;1400;1620;1630;1745;1746;1910;2045;2066;3199;3400;4057;4070;4211;4821;4825;5080;5458;6658;6664;7025;7068;7161;8929;9353;9355;9423;10215;10512;10660;11023;22871;22876;30812;55079;55294;57556;64843;79191;79727;84504;223117	geneontology_Biological_Process_noRedundant	cg00667789;cg02388865;cg05065507;cg17804348;cg24851854;cg07936950;cg13895765;cg23668184;cg12378187;cg13790603;cg18104012;cg04575395;cg09781944;cg10192893;cg10417567;cg12076463;cg12306195;cg24199834;cg08808402;cg14425564;cg11174855;cg11727383;cg12816961;cg16043357;cg18646207;cg25045785;cg09537620;cg09656389;cg11827910;cg26866482;cg15699226;cg23513966;cg05933904;cg07935012;cg16457786;cg17059658;cg0…
41	LI	GO:0008066	glutamate receptor activity	http://amigo.geneontology.org/amigo/term/GO:0008066	27	12	1.51715	7.90957	7.26244e-09	2.30981e-07	2891;2893;2898;2900;2904;2905;2906;2911;2912;2915;2916;2917	geneontology_Molecular_Function_noRedundant	cg00664406;cg12934382;cg10904109;cg13080565;cg21635870;cg01486814;cg02928699;cg18612627;cg09096555;cg13335974;cg00303541;cg21187352;cg21213853;cg24452260;cg25148589;cg14859460;cg23003783;cg06247406;cg08875948;cg02316596;cg11308643;cg15603568;cg00439658;cg23444265
42	LI	GO:0033555	multicellular organismal response to stress	http://amigo.geneontology.org/amigo/term/GO:0033555	72	19	4.04573	4.69631	9.90613e-09	3.07562e-07	116;153;796;885;1620;1812;1815;1910;2558;2898;2917;4761;4887;4929;5179;6530;6863;8989;116372	geneontology_Biological_Process_noRedundant	cg11358945;cg25571189;cg22934295;cg21512644;cg18190187;cg13080565;cg21635870;cg18742346;cg21694941;cg20411756;cg15699226;cg05044185;cg13225166;cg16457786;cg17059658;cg14811105;cg03724463;cg21187352;cg06247406;cg01287975;cg01610488;cg04127342;cg06493386;cg22848150;cg06602847;cg24818566;cg05575054;cg14826456;cg22183706;cg03462380;cg04874129
43	LI	GO:0046873	metal ion transmembrane transporter activity	http://amigo.geneontology.org/amigo/term/GO:0046873	410	53	23.0382	2.30053	1.08671e-08	3.29551e-07	495;773;781;783;2898;2900;2904;2905;2906;3738;3739;3741;3743;3745;3747;3748;3749;3752;3755;3757;3760;3763;3777;3781;3787;4988;5138;6262;6324;6530;6535;6543;6548;8911;8989;9254;10368;10369;23630;27012;27091;30820;55117;56660;56996;57030;57113;57348;57468;60482;84502;160728;348980	geneontology_Molecular_Function_noRedundant	cg00140085;cg01992935;cg00852622;cg13902210;cg17820878;cg05311412;cg18327056;cg20491914;cg26325335;cg15713707;cg13080565;cg21635870;cg24075113;cg27100990;cg27435498;cg01805540;cg05952572;cg08490115;cg15310492;cg06563089;cg07811110;cg14730445;cg17222500;cg18612627;cg04839289;cg09096555;cg13335974;cg21882300;cg00813890;cg02623991;cg04865692;cg05962092;cg06572160;cg11275630;cg23368787;cg27052113;cg0…
44	LI	GO:0007218	neuropeptide signaling pathway	http://amigo.geneontology.org/amigo/term/GO:0007218	88	21	4.94479	4.2469	1.18272e-08	3.50516e-07	116;796;2741;2743;2834;2837;4887;4985;4986;4988;5179;5443;5697;6863;8811;11249;22986;51289;64106;84539;344758	geneontology_Biological_Process_noRedundant	cg19715410;cg14923640;cg20387815;cg21512644;cg26466587;cg16491617;cg18742346;cg21694941;cg00950971;cg18326021;cg07739179;cg10172783;cg16457786;cg17059658;cg04919274;cg09688546;cg00059225;cg02341815;cg08316825;cg12238343;cg14319409;cg05215925;cg01287975;cg04127342;cg10095242;cg22848150;cg13654588;cg22183706;cg03902729;cg07963349;cg24192805
45	LI	GO:0050890	cognition	http://amigo.geneontology.org/amigo/term/GO:0050890	267	40	15.0029	2.66615	1.22677e-08	3.55491e-07	114;577;627;793;885;1620;1812;1813;1816;2019;2558;2904;2915;3973;4212;4761;4762;4885;4908;4986;5803;5923;6543;6863;8811;9162;9369;10716;10752;10882;22943;22986;23373;50944;57030;57144;57468;81832;84502;431707	geneontology_Biological_Process_noRedundant	cg06942701;cg13423075;cg20359285;cg08421685;cg22934295;cg04597433;cg23847712;cg26296488;cg18190187;cg18952796;cg08992872;cg16491617;cg26290632;cg26351229;cg09445939;cg18326021;cg01486814;cg02928699;cg23881278;cg03854198;cg18612627;cg04839289;cg16766249;cg05044185;cg07433663;cg04819499;cg13225166;cg11275630;cg19480198;cg27052113;cg12388309;cg01185626;cg07563793;cg05301866;cg12351433;cg19403014;cg0…
46	LI	GO:0098982	GABA-ergic synapse	http://amigo.geneontology.org/amigo/term/GO:0098982	73	19	4.10192	4.63197	1.26961e-08	3.59907e-07	148;176;793;1012;1812;1813;2066;2558;2560;2561;2562;2567;2743;3752;22865;84631;114798;145581;440073	geneontology_Cellular_Component_noRedundant	cg00852622;cg24154839;cg01138867;cg18190187;cg08992872;cg26290632;cg23881278;cg00862117;cg05044185;cg08445263;cg10448608;cg07015629;cg04228468;cg09688546;cg18016365;cg20303399;cg17656474;cg07104706;cg04784672;cg01690182;cg03462380;cg20510724;cg08747377
47	LI	GO:2000027	regulation of animal organ morphogenesis	http://amigo.geneontology.org/amigo/term/GO:2000027	196	33	11.0134	2.99635	1.30795e-08	3.62885e-07	650;652;860;2099;2253;2255;2535;3217;3227;4070;6422;6495;6909;6910;7020;7068;7475;7490;7855;8321;8324;9464;9863;10512;22943;30812;50855;55294;55966;64321;80326;84870;388591	geneontology_Biological_Process_noRedundant	cg00667789;cg05065507;cg18235937;cg24851854;cg08077337;cg25242471;cg13790603;cg06630455;cg18749015;cg02557695;cg00123055;cg11214140;cg17816908;cg09445939;cg26820037;cg21548155;cg26232818;cg16458436;cg00770998;cg00779065;cg04937184;cg05933904;cg23669081;cg00030047;cg00554413;cg12065138;cg01277331;cg14639163;cg16688437;cg05052463;cg10509254;cg10933003;cg20387341;cg01158822;cg03342498;cg04139449;cg0…
48	LI	GO:0005667	transcription factor complex	http://amigo.geneontology.org/amigo/term/GO:0005667	334	46	18.7677	2.45102	1.47821e-08	4.01581e-07	429;430;860;1482;2294;2295;2301;2626;2627;3238;4211;4808;4929;5307;5308;5454;5458;5915;6495;6656;6658;6664;6666;6736;6909;6939;7068;9314;9421;9464;10660;11166;23314;25937;30812;51085;54457;64321;84962;121549;126374;132625;390259;390598;390874;100271849	geneontology_Cellular_Component_noRedundant	cg01538344;cg01281911;cg03964958;cg11358945;cg13895765;cg23668184;cg13790603;cg24199834;cg24224020;cg24896649;cg06564388;cg15929797;cg18749015;cg20797858;cg24151352;cg10092878;cg00123055;cg11214140;cg11727383;cg02078690;cg26866482;cg15466862;cg00770998;cg00779065;cg16271600;cg16670554;cg02783918;cg05933904;cg10514097;cg23267759;cg05352500;cg10640845;cg12807794;cg15180867;cg04169747;cg06902764;cg2…
49	LI	GO:0097485	neuron projection guidance	http://amigo.geneontology.org/amigo/term/GO:0097485	250	38	14.0477	2.70507	1.90974e-08	5.08226e-07	474;627;1400;1630;1749;1808;1826;2045;2047;2253;2297;2674;2675;3199;5015;5080;5458;5459;5727;6324;6586;8633;8660;9353;9355;9369;9423;10512;10716;10752;11023;55079;56956;57556;64221;64843;137970;223117	geneontology_Biological_Process_noRedundant	cg06942701;cg08421685;cg12378187;cg18104012;cg04575395;cg09781944;cg12306195;cg24199834;cg00332937;cg08808402;cg18063312;cg26872137;cg14425564;cg16043357;cg18646207;cg19236679;cg26820037;cg09537620;cg09656389;cg11827910;cg15221604;cg16766249;cg23513966;cg07935012;cg09880551;cg05128414;cg05301866;cg07842403;cg10520887;cg18972811;cg22604636;cg01819137;cg26492514;cg22363783;cg02493644;cg07449652;cg1…
50	LI	GO:0048863	stem cell differentiation	http://amigo.geneontology.org/amigo/term/GO:0048863	192	32	10.7886	2.96609	2.78738e-08	7.26949e-07	429;652;860;1482;1908;1910;2066;2099;2626;2627;3169;4070;4488;5308;6422;6664;6909;6910;7161;8321;8854;8929;9464;10512;11166;30812;57556;58495;64321;79727;80326;223117	geneontology_Biological_Process_noRedundant	cg00667789;cg02388865;cg05065507;cg17804348;cg24851854;cg23668184;cg10192893;cg24224020;cg08808402;cg15929797;cg20563910;cg25998402;cg18749015;cg02557695;cg00123055;cg11214140;cg17816908;cg16458436;cg26866482;cg15699226;cg01824511;cg04937184;cg07721203;cg05933904;cg23267759;cg00554413;cg07178825;cg01277331;cg07015629;cg16330247;cg18449120;cg10509254;cg10933003;cg13736376;cg14056644;cg16747109;cg2…
51	LI	GO:0071772	response to BMP	http://amigo.geneontology.org/amigo/term/GO:0071772	145	27	8.14766	3.31384	3.1557e-08	8.06869e-07	650;652;656;860;1311;1482;1745;1749;2253;2297;2626;2627;4488;5046;6262;6422;6664;7021;8321;8929;22943;170261;222008;286204;390598;392255;652991	geneontology_Biological_Process_noRedundant	cg02295369;cg15728256;cg07936950;cg23668184;cg10192893;cg00332937;cg15929797;cg18063312;cg20563910;cg25998402;cg01791371;cg18749015;cg02557695;cg17816908;cg13558371;cg09445939;cg26820037;cg04937184;cg16670554;cg17263974;cg20192747;cg23267759;cg19485202;cg03422911;cg10791926;cg13702421;cg16330247;cg18449120;cg24693341;cg22108469;cg04139449;cg16758813;cg21317965;cg22812955;cg08351019;cg14304469;cg1…
52	LI	GO:0098793	presynapse	http://amigo.geneontology.org/amigo/term/GO:0098793	463	56	26.0163	2.1525	4.40546e-08	1.10475e-06	114;116;148;152;627;783;793;796;846;885;1000;1006;1129;1496;1812;1813;2030;2066;2558;2741;2898;2900;2912;2916;2917;3738;3747;3748;3749;3760;4908;4985;4986;4988;5100;5138;5179;5798;6530;6572;6620;6857;8618;9143;9162;9829;10590;10755;10814;10882;22871;57030;60482;93664;132204;341359	geneontology_Cellular_Component_noRedundant	cg13902210;cg19715410;cg05311412;cg00664406;cg09462808;cg12934382;cg22934295;cg13647155;cg18190187;cg19885761;cg23495748;cg04200224;cg10721149;cg13080565;cg21635870;cg08992872;cg16491617;cg18742346;cg21694941;cg26290632;cg26351229;cg01295399;cg01805540;cg16494192;cg20457796;cg05952572;cg23881278;cg03854198;cg06563089;cg14882054;cg27315191;cg07847863;cg05044185;cg01718742;cg09229918;cg04819499;cg0…
53	LI	GO:0048705	skeletal system morphogenesis	http://amigo.geneontology.org/amigo/term/GO:0048705	222	34	12.4743	2.72559	8.86367e-08	2.1808e-06	176;652;860;1303;1311;1746;1749;2201;3199;3217;3227;3232;3234;3235;3236;4057;4323;4488;4762;5915;6422;6474;6495;6664;6913;6939;7020;10265;23314;56603;64399;79977;134701;389058	geneontology_Biological_Process_noRedundant	cg05979020;cg14473102;cg22674699;cg22856324;cg23668184;cg20563910;cg25998402;cg00575005;cg06630455;cg10470588;cg11353250;cg18749015;cg03023152;cg17816908;cg23973429;cg00770998;cg00779065;cg04937184;cg23669081;cg19485202;cg12807794;cg15180867;cg07892597;cg02728483;cg11375458;cg15520279;cg16330247;cg17863912;cg18449120;cg21829923;cg22539420;cg27136740;cg27215033;cg03428864;cg04521004;cg06570224;cg0…
54	LI	GO:0030534	adult behavior	http://amigo.geneontology.org/amigo/term/GO:0030534	135	25	7.58575	3.29565	1.13848e-07	2.74922e-06	238;1812;1813;1815;2019;2741;2743;2906;3170;3235;3236;4929;4985;4986;4988;7545;9369;10752;22876;50944;57578;80243;114798;124925;221935	geneontology_Biological_Process_noRedundant	cg19715410;cg05979020;cg11358945;cg20359285;cg22674699;cg02519751;cg03881775;cg08421685;cg12595013;cg27606499;cg18190187;cg16956686;cg16491617;cg25045785;cg20411756;cg23881278;cg16766249;cg03774514;cg07003030;cg02355885;cg14811105;cg01610632;cg02232208;cg05371578;cg09241332;cg15873149;cg09688546;cg00059225;cg08316825;cg14319409;cg05215925;cg12190994;cg06617456;cg10095242;cg02857557;cg07104706;cg0…
55	LI	GO:0035051	cardiocyte differentiation	http://amigo.geneontology.org/amigo/term/GO:0035051	136	25	7.64194	3.27142	1.32204e-07	3.10299e-06	88;148;650;652;1482;2274;2626;2627;5308;5629;5915;6548;6909;6910;6926;7490;8324;9464;10512;11149;22943;50507;57538;64321;137814	geneontology_Biological_Process_noRedundant	cg11215976;cg17820878;cg08077337;cg24079702;cg24224020;cg15929797;cg25280433;cg00123055;cg11214140;cg09445939;cg03793270;cg21548155;cg26232818;cg09263516;cg16458436;cg04937184;cg22387369;cg25895948;cg23267759;cg17954152;cg03428864;cg19003815;cg10509254;cg10933003;cg13736376;cg14056644;cg16747109;cg24430580;cg07449652;cg15697440;cg02919422;cg09626984;cg10603004;cg11981599;cg12984580;cg16081281;cg2…
56	LI	GO:0019932	second-messenger-mediated signaling	http://amigo.geneontology.org/amigo/term/GO:0019932	394	49	22.1392	2.21327	1.33257e-07	3.10299e-06	114;116;146;147;148;150;152;153;552;577;796;797;799;1012;1812;1813;1816;1908;1910;2274;2696;2774;2904;2905;2906;2915;3361;3747;3791;3973;4761;4887;4988;5138;5144;6262;6548;6954;8600;8811;10803;11261;23284;23576;27201;51555;84502;118442;389692	geneontology_Biological_Process_noRedundant	cg17820878;cg13423075;cg24079702;cg04894619;cg01829241;cg04597433;cg10740902;cg21512644;cg23847712;cg26296488;cg03323696;cg18190187;cg26078977;cg07923390;cg16589214;cg21638161;cg26351229;cg01486814;cg01616682;cg02928699;cg05952572;cg23881278;cg06563089;cg10906284;cg18612627;cg06452665;cg15699226;cg04839289;cg00751156;cg09096555;cg13225166;cg13335974;cg16457786;cg17059658;cg09540961;cg00156072;cg0…
57	LI	GO:0060076	excitatory synapse	http://amigo.geneontology.org/amigo/term/GO:0060076	47	14	2.64096	5.30109	1.68156e-07	3.84693e-06	114;1496;2891;3760;5332;6857;9162;10368;22871;50944;57030;81832;93664;388336	geneontology_Cellular_Component_noRedundant	cg26351229;cg14882054;cg17807479;cg04670857;cg08022436;cg07489890;cg13519184;cg27315556;cg24452260;cg25148589;cg06510074;cg22428147;cg20375220;cg04543289;cg07037251;cg24863335;cg26186727;cg02881274;cg10286380;cg15164708;cg11002986
58	LI	GO:0050905	neuromuscular process	http://amigo.geneontology.org/amigo/term/GO:0050905	102	21	5.73146	3.66399	1.82504e-07	4.10319e-06	1311;1496;1812;1813;2741;2743;2905;2906;3236;4762;5179;5457;5458;5459;6939;9543;50944;64072;64478;84502;84504	geneontology_Biological_Process_noRedundant	cg05979020;cg24199834;cg18190187;cg08383399;cg18742346;cg21694941;cg11174855;cg12816961;cg23881278;cg04839289;cg09096555;cg13335974;cg19485202;cg12807794;cg15180867;cg04670857;cg09688546;cg00059225;cg01819137;cg08316825;cg10832108;cg14319409;cg04127342;cg22848150;cg08293528;cg25756406;cg00055679;cg08097882;cg17319774;cg23361092;cg00910882;cg00439658;cg10286380;cg23444265
59	LI	GO:0002065	columnar/cuboidal epithelial cell differentiation	http://amigo.geneontology.org/amigo/term/GO:0002065	103	21	5.78765	3.62842	2.17321e-07	4.80316e-06	429;474;650;652;1000;1045;2253;2626;2627;3169;3642;4821;4825;5080;5459;5629;5915;6664;11078;56975;222546	geneontology_Biological_Process_noRedundant	cg23668184;cg10417567;cg12076463;cg26820037;cg09537620;cg09656389;cg11827910;cg26866482;cg03697308;cg01824511;cg04937184;cg06090660;cg23267759;cg06178563;cg07047570;cg16524928;cg22265644;cg11540735;cg14268632;cg17954152;cg16330247;cg18449120;cg03428864;cg19003815;cg17444738;cg22604636;cg01819137;cg20979799;cg01396587;cg09626984;cg11981599;cg12984580;cg01499197;cg04932551;cg18951977;cg13464915;cg2…
60	LI	GO:0007517	muscle organ development	http://amigo.geneontology.org/amigo/term/GO:0007517	355	45	19.9477	2.2559	2.52157e-07	5.48021e-06	650;652;1482;2047;2066;2253;2535;2627;3235;3236;4211;4762;5077;5307;5457;5629;5950;6262;6474;6495;6664;6909;6910;6939;6943;7161;7490;8321;8324;8929;9421;10472;10660;11023;11149;22943;30812;51676;56603;57057;63950;64321;79784;84466;100271849	geneontology_Biological_Process_noRedundant	cg12756396;cg17804348;cg05979020;cg08077337;cg13895765;cg14265823;cg22674699;cg22856324;cg23668184;cg10192893;cg06564388;cg15929797;cg12468478;cg25280433;cg02557695;cg00123055;cg11214140;cg06154313;cg09445939;cg11727383;cg16043357;cg18646207;cg26820037;cg21548155;cg26232818;cg16458436;cg00770998;cg00779065;cg04937184;cg09341793;cg05933904;cg23267759;cg08183141;cg12807794;cg15180867;cg03422911;cg0…
61	LI	GO:0032409	regulation of transporter activity	http://amigo.geneontology.org/amigo/term/GO:0032409	232	34	13.0363	2.60811	2.61087e-07	5.58127e-06	88;150;781;783;1813;1815;2915;3747;3755;3787;4988;5144;5923;6236;6262;6324;6548;8811;9143;10368;10369;11261;22871;23630;27091;50944;54602;57520;65268;81832;84502;342667;388336;388591	geneontology_Biological_Process_noRedundant	cg01992935;cg11215976;cg17820878;cg18235937;cg03323696;cg26078977;cg27100990;cg10272601;cg01805540;cg01486814;cg02928699;cg20411756;cg23881278;cg06563089;cg04839289;cg00751156;cg09229918;cg17807479;cg21882300;cg03816707;cg07160746;cg24924779;cg00030047;cg03422911;cg26537076;cg07489890;cg13519184;cg27315556;cg05215925;cg05329352;cg05563110;cg27045356;cg14984684;cg04543289;cg08890824;cg11220950;cg0…
62	LI	GO:0001227	DNA-binding transcription repressor activity, RNA polymerase II-specific	http://amigo.geneontology.org/amigo/term/GO:0001227	254	36	14.2724	2.52234	2.71348e-07	5.70707e-06	429;430;1045;1748;2019;3087;3090;3199;3235;3642;4488;4825;5080;5458;5629;6299;6909;6913;6926;6943;7020;7025;9096;9421;11023;27022;51085;55079;58495;83482;84504;85508;132625;153572;222894;255877	geneontology_Molecular_Function_noRedundant	cg20359285;cg22674699;cg12378187;cg18104012;cg10417567;cg12076463;cg24199834;cg24896649;cg06564388;cg08204280;cg20563910;cg25998402;cg06630455;cg07028914;cg12468478;cg10092878;cg10477621;cg05184456;cg03330490;cg11174855;cg12816961;cg16043357;cg18646207;cg09537620;cg09656389;cg11827910;cg09263516;cg26866482;cg03697308;cg00310215;cg00582524;cg00911794;cg06700146;cg10137837;cg21854952;cg07047570;cg1…
63	LI	GO:0061458	reproductive system development	http://amigo.geneontology.org/amigo/term/GO:0061458	405	49	22.7573	2.15316	3.10007e-07	6.41665e-06	116;190;430;652;666;867;1045;1594;1761;2099;2253;2255;2295;2626;2627;3169;3400;3696;3973;4323;4762;5241;5727;5798;5806;5950;6299;6422;6586;6736;6926;6943;7425;7490;7855;8433;9353;9394;9421;10265;30812;56956;58495;79977;84870;132625;203447;344758;431707	geneontology_Biological_Process_noRedundant	cg11194545;cg13423075;cg24436906;cg09781944;cg24896649;cg06564388;cg12468478;cg24151352;cg03023152;cg17816908;cg23973429;cg21215550;cg06154313;cg09053680;cg26820037;cg14772925;cg21548155;cg25915838;cg26232818;cg09263516;cg03697308;cg01824511;cg04937184;cg00310215;cg00582524;cg05933904;cg16457786;cg17059658;cg23267759;cg04169747;cg13012525;cg01185626;cg05128414;cg07563793;cg03545227;cg03600687;cg0…
64	LI	GO:0002209	behavioral defense response	http://amigo.geneontology.org/amigo/term/GO:0002209	36	12	2.02287	5.93218	3.26862e-07	6.65981e-06	116;885;1620;1812;1815;2558;2898;2917;4761;4887;5179;116372	geneontology_Biological_Process_noRedundant	cg25571189;cg22934295;cg21512644;cg18190187;cg13080565;cg21635870;cg18742346;cg21694941;cg20411756;cg05044185;cg13225166;cg16457786;cg17059658;cg03724463;cg21187352;cg06247406;cg04127342;cg22848150;cg06602847;cg24818566;cg03462380
65	LI	GO:0007548	sex differentiation	http://amigo.geneontology.org/amigo/term/GO:0007548	248	35	13.9353	2.51161	4.40505e-07	8.83721e-06	116;190;666;867;1761;2099;2253;2255;2295;2626;2627;3973;4323;4762;5241;5798;5806;5950;6299;6422;6586;6736;6926;6943;7425;7490;8433;9353;10265;30812;56956;84733;132625;344758;431707	geneontology_Biological_Process_noRedundant	cg13423075;cg24436906;cg09781944;cg24896649;cg12468478;cg24151352;cg17816908;cg21215550;cg06154313;cg09053680;cg26820037;cg14772925;cg21548155;cg25915838;cg26232818;cg09263516;cg00310215;cg00582524;cg05933904;cg16457786;cg17059658;cg23267759;cg04169747;cg13012525;cg01185626;cg05128414;cg07563793;cg03545227;cg03600687;cg12351433;cg19403014;cg04919274;cg27604416;cg10242602;cg18034737;cg18972811;cg1…
66	LI	GO:0021510	spinal cord development	http://amigo.geneontology.org/amigo/term/GO:0021510	99	20	5.56288	3.59526	4.9225e-07	9.72566e-06	429;1630;3236;4821;4825;5080;5629;5727;5992;6656;6664;6666;7545;10215;10660;57057;64843;84504;120237;167826	geneontology_Biological_Process_noRedundant	cg05979020;cg23668184;cg02519751;cg03881775;cg12595013;cg27606499;cg10417567;cg12076463;cg15980797;cg17295225;cg11174855;cg11727383;cg12816961;cg02878244;cg03983645;cg09537620;cg09656389;cg09767822;cg11827910;cg11831238;cg04508964;cg26866482;cg15466862;cg23513966;cg07935012;cg06178563;cg16524928;cg22265644;cg11950383;cg17954152;cg16330247;cg18449120;cg01610632;cg02232208;cg05371578;cg09241332;cg1…
67	LI	GO:0023061	signal release	http://amigo.geneontology.org/amigo/term/GO:0023061	438	51	24.6115	2.0722	5.82497e-07	1.1337e-05	114;116;148;150;152;773;783;846;1129;1812;1813;1908;2297;2645;2696;3033;3170;3741;3745;3747;3749;4825;4986;4988;5443;5798;5950;6422;6572;6664;6857;6863;6926;7021;7425;7447;8600;8618;8660;9162;9254;10755;10814;22871;55107;60482;93664;222546;341359;387597;389692	geneontology_Biological_Process_noRedundant	cg13902210;cg26875805;cg05311412;cg20387815;cg23668184;cg26325335;cg10417567;cg12076463;cg00332937;cg18063312;cg18190187;cg19885761;cg23495748;cg01791371;cg14871932;cg16491617;cg17816908;cg21638161;cg26351229;cg01295399;cg01805540;cg06154313;cg16494192;cg20457796;cg20150017;cg23881278;cg06563089;cg09263516;cg14882054;cg27315191;cg06452665;cg16457786;cg17059658;cg04164838;cg03774514;cg07003030;cg2…
68	LI	GO:0099565	chemical synaptic transmission, postsynaptic	http://amigo.geneontology.org/amigo/term/GO:0099565	101	20	5.67526	3.52406	6.89673e-07	1.32255e-05	1813;1815;2030;2562;2741;2743;2898;2904;2905;2906;4355;4887;4988;9162;22871;50944;57030;81832;124925;642938	geneontology_Biological_Process_noRedundant	cg21512644;cg13080565;cg21635870;cg25984344;cg20411756;cg23881278;cg18612627;cg09096555;cg13335974;cg07489890;cg13519184;cg27315556;cg09688546;cg00059225;cg08316825;cg14319409;cg05215925;cg06247406;cg10519140;cg22428147;cg03129384;cg01690182;cg00439658;cg03671597;cg04971534;cg20629183;cg24863335;cg26186727;cg02881274;cg10286380;cg15164708;cg23444265
69	LI	GO:0043583	ear development	http://amigo.geneontology.org/amigo/term/GO:0043583	199	30	11.182	2.68289	7.14165e-07	1.33277e-05	474;650;652;1749;2253;2255;2535;2558;2561;2562;3167;3199;3777;4762;5013;5459;5629;6299;6495;6939;7020;7545;8929;9423;11078;50506;53904;64072;121227;375611	geneontology_Biological_Process_noRedundant	cg18327056;cg20491914;cg25168494;cg02519751;cg03881775;cg12595013;cg27606499;cg10192893;cg01138867;cg06630455;cg08441170;cg14822490;cg26820037;cg00770998;cg00779065;cg04937184;cg05044185;cg15824707;cg00310215;cg00582524;cg12807794;cg15180867;cg11540735;cg14268632;cg17954152;cg04371726;cg07617338;cg22303418;cg22732253;cg01610632;cg02232208;cg05371578;cg09241332;cg15873149;cg22604636;cg24693341;cg0…
70	LI	GO:0071542	dopaminergic neuron differentiation	http://amigo.geneontology.org/amigo/term/GO:0071542	32	11	1.7981	6.11756	7.15446e-07	1.33277e-05	2019;2253;3169;3170;4929;5015;6422;8321;8929;22943;63950	geneontology_Biological_Process_noRedundant	cg12756396;cg11358945;cg20359285;cg10192893;cg02557695;cg17816908;cg09445939;cg26820037;cg01824511;cg03774514;cg07003030;cg03989480;cg04455430;cg04931216;cg06921573;cg21774338;cg14811105;cg24693341;cg08351019;cg22418909;cg04932551;cg23365739
71	LI	GO:0072507	divalent inorganic cation homeostasis	http://amigo.geneontology.org/amigo/term/GO:0072507	454	52	25.5106	2.03837	7.49599e-07	1.37673e-05	114;116;147;148;552;666;773;781;783;793;796;797;799;846;930;1594;1812;1813;1815;1816;1908;1910;2099;2696;2830;2898;2904;2905;2906;2911;2915;3741;3777;3932;4887;5144;6262;6543;6863;7021;7052;8600;8811;8989;9247;9365;10590;10803;57113;64072;84502;169200	geneontology_Biological_Process_noRedundant	cg18327056;cg20491914;cg24436906;cg04597433;cg21512644;cg23847712;cg26296488;cg03323696;cg18190187;cg26078977;cg00613752;cg01791371;cg04200224;cg10721149;cg10904109;cg11671688;cg13080565;cg21635870;cg26252167;cg16589214;cg27100990;cg08992872;cg26290632;cg26351229;cg01805540;cg01486814;cg01616682;cg02928699;cg20411756;cg23881278;cg10906284;cg18612627;cg06452665;cg15699226;cg04839289;cg09096555;cg1…
72	LI	GO:0008227	G protein-coupled amine receptor activity	http://amigo.geneontology.org/amigo/term/GO:0008227	46	13	2.58477	5.02945	9.12571e-07	1.65277e-05	146;147;148;150;152;153;1129;1813;1815;3360;3361;3362;3363	geneontology_Molecular_Function_noRedundant	cg11438011;cg20411756;cg23881278;cg09540961;cg18023598;cg10235817;cg26088662;cg00903099;cg19630629;cg24575234;cg20303399;cg05329352;cg05563110;cg05575054;cg06291867;cg14826456
73	LI	GO:0098978	glutamatergic synapse	http://amigo.geneontology.org/amigo/term/GO:0098978	337	42	18.9363	2.21796	9.99504e-07	1.78541e-05	88;114;148;152;176;793;1006;1009;1129;1812;1813;1815;2045;2047;2066;2898;2905;2911;3738;4884;4885;5100;5332;6857;9162;10368;10369;10755;10814;22871;22986;23284;23373;27091;50944;63827;81832;84631;93664;114798;145581;388336	geneontology_Cellular_Component_noRedundant	cg11215976;cg16269733;cg18190187;cg19885761;cg23495748;cg10904109;cg13080565;cg21635870;cg18952796;cg08992872;cg26290632;cg26351229;cg18326021;cg20411756;cg23881278;cg14882054;cg07847863;cg01718742;cg02241363;cg09096555;cg13335974;cg17807479;cg21882300;cg04164838;cg19480198;cg10448608;cg15726426;cg07015629;cg07489890;cg07842403;cg13519184;cg27315556;cg10235817;cg12250496;cg06247406;cg08875948;cg2…
74	LI	GO:0060541	respiratory system development	http://amigo.geneontology.org/amigo/term/GO:0060541	182	28	10.2267	2.73793	1.10123e-06	1.94055e-05	429;652;1749;2253;2255;2294;2627;3169;4323;5241;5629;5950;6493;6495;6664;6910;6943;7068;7490;8854;8929;9394;10365;26257;55294;64399;79977;284217	geneontology_Biological_Process_noRedundant	cg23668184;cg13790603;cg10192893;cg12468478;cg03023152;cg23973429;cg06154313;cg26820037;cg14772925;cg21548155;cg25915838;cg26232818;cg16458436;cg26866482;cg00770998;cg00779065;cg01824511;cg04937184;cg07721203;cg02783918;cg10514097;cg18764577;cg23267759;cg25446076;cg17954152;cg07892413;cg16330247;cg18449120;cg05052463;cg24693341;cg26621699;cg20387341;cg15732768;cg11397370;cg18585903;cg04456238;cg1…
75	LI	GO:0035637	multicellular organismal signaling	http://amigo.geneontology.org/amigo/term/GO:0035637	162	26	9.1029	2.85623	1.16901e-06	2.03252e-05	552;781;783;1482;1812;1816;2741;2898;3741;3752;3757;3760;3777;3781;5144;6262;6324;6543;6548;8911;10368;10369;23630;27091;79784;388591	geneontology_Biological_Process_noRedundant	cg01992935;cg00852622;cg17820878;cg18235937;cg18327056;cg20491914;cg04597433;cg23847712;cg26296488;cg03323696;cg15929797;cg18190187;cg26078977;cg13080565;cg21635870;cg27100990;cg27435498;cg01805540;cg10906284;cg21882300;cg08183141;cg11275630;cg27052113;cg18445088;cg00030047;cg03422911;cg08022436;cg00059225;cg07035165;cg07131533;cg08316825;cg14319409;cg06247406;cg21737698;cg24154937;cg04543289;cg0…
76	LI	GO:0007178	transmembrane receptor protein serine/threonine kinase signaling pathway	http://amigo.geneontology.org/amigo/term/GO:0007178	306	39	17.1944	2.26818	1.39099e-06	2.38664e-05	650;652;656;860;867;1030;1311;1482;1745;1749;1761;2201;2253;2255;2297;2626;2651;4488;5046;6262;6422;6664;7021;8321;9863;10755;10979;22943;25937;27122;50855;57057;58495;80139;170261;286204;390598;392255;652991	geneontology_Biological_Process_noRedundant	cg02295369;cg15728256;cg07936950;cg23668184;cg00332937;cg15929797;cg18063312;cg20563910;cg25998402;cg01791371;cg18749015;cg02557695;cg17816908;cg13558371;cg21215550;cg09445939;cg26820037;cg24543696;cg04937184;cg16670554;cg17263974;cg20192747;cg04164838;cg19485202;cg03422911;cg10791926;cg13702421;cg16330247;cg18449120;cg02056062;cg05209584;cg20387341;cg22108469;cg04139449;cg08027484;cg16758813;cg2…
77	LI	GO:0003013	circulatory system process	http://amigo.geneontology.org/amigo/term/GO:0003013	454	51	25.5106	1.99917	1.71149e-06	2.89842e-05	116;147;148;150;152;153;552;781;783;796;846;1129;1285;1311;1482;1674;1812;1813;1816;1908;1910;2626;2837;3363;3741;3752;3757;3760;3777;3781;4883;5138;5144;5443;6262;6324;6543;6548;6863;6909;7068;9353;10265;10848;11149;23576;23630;25937;50507;57057;388591	geneontology_Biological_Process_noRedundant	cg01992935;cg00852622;cg17820878;cg18235937;cg18327056;cg20065463;cg20387815;cg20491914;cg13790603;cg04597433;cg09781944;cg23847712;cg26296488;cg03323696;cg15929797;cg18190187;cg26078977;cg25280433;cg27100990;cg27435498;cg01805540;cg03793270;cg05952572;cg23881278;cg10906284;cg15699226;cg16457786;cg17059658;cg11275630;cg19485202;cg27052113;cg27553457;cg00030047;cg00156072;cg03422911;cg08022436;cg2…
78	LI	GO:0021675	nerve development	http://amigo.geneontology.org/amigo/term/GO:0021675	73	16	4.10192	3.90061	2.19564e-06	3.6242e-05	627;2047;2558;2561;2562;3232;4762;4821;4884;4908;5457;5459;6299;6495;7020;8929	geneontology_Biological_Process_noRedundant	cg10192893;cg01138867;cg06630455;cg03854198;cg00770998;cg00779065;cg05044185;cg00310215;cg00582524;cg02241363;cg06178563;cg16524928;cg22265644;cg11375458;cg27215033;cg07842403;cg24693341;cg01819137;cg10832108;cg01158822;cg03342498;cg09774917;cg17673897;cg25140607;cg01642653;cg06816235;cg00055679;cg08097882;cg17319774;cg23361092;cg01690182;cg03462380
79	LI	GO:0031016	pancreas development	http://amigo.geneontology.org/amigo/term/GO:0031016	73	16	4.10192	3.90061	2.19564e-06	3.6242e-05	652;2255;2294;2627;2696;3170;3642;4212;4821;4825;5080;5629;8854;84504;222546;387597	geneontology_Biological_Process_noRedundant	cg26875805;cg10417567;cg12076463;cg11174855;cg12816961;cg09537620;cg09656389;cg11827910;cg04937184;cg07433663;cg07721203;cg02783918;cg10514097;cg23267759;cg03774514;cg06178563;cg07003030;cg07047570;cg16524928;cg22265644;cg17954152;cg17444738;cg20387341;cg20979799;cg25756406;cg18951977;cg00930873;cg00551679;cg16082401;cg17351154
80	LI	GO:0010959	regulation of metal ion transport	http://amigo.geneontology.org/amigo/term/GO:0010959	329	40	18.4868	2.16371	3.36585e-06	5.48634e-05	88;116;150;781;783;799;846;930;1482;1804;1812;1813;1815;1908;2645;2916;3741;3747;3755;3757;3781;3787;4985;4986;5144;6236;6262;6324;6548;8811;11261;23630;30820;57520;57628;65268;81832;84502;342667;388591	geneontology_Biological_Process_noRedundant	cg01992935;cg11215976;cg17820878;cg18235937;cg19715410;cg01718116;cg03323696;cg15713707;cg15929797;cg18190187;cg26078977;cg14523847;cg14871932;cg16589214;cg27100990;cg27435498;cg16491617;cg10272601;cg01805540;cg20411756;cg23881278;cg06563089;cg04839289;cg00751156;cg16457786;cg17059658;cg03816707;cg07160746;cg24924779;cg00030047;cg03422911;cg26537076;cg17453778;cg07035165;cg07131533;cg14859460;cg2…
81	LI	GO:0048706	embryonic skeletal system development	http://amigo.geneontology.org/amigo/term/GO:0048706	121	21	6.79908	3.08865	3.46335e-06	5.57556e-05	652;860;1745;1746;3199;3217;3227;3232;3235;3236;4323;5950;6474;6495;6664;6913;7020;10265;23314;56243;79977	geneontology_Biological_Process_noRedundant	cg05979020;cg07936950;cg22674699;cg23668184;cg06630455;cg18749015;cg03023152;cg23973429;cg06154313;cg00770998;cg00779065;cg04937184;cg23669081;cg07892597;cg02728483;cg10791926;cg11375458;cg13702421;cg16330247;cg18449120;cg22539420;cg27136740;cg27215033;cg04521004;cg06570224;cg08654915;cg10526277;cg12315391;cg12453631;cg18194945;cg27361370;cg01158822;cg03342498;cg04139449;cg09774917;cg17673897;cg2…
82	LI	GO:0042692	muscle cell differentiation	http://amigo.geneontology.org/amigo/term/GO:0042692	320	39	17.981	2.16895	4.20233e-06	6.68273e-05	88;148;552;577;627;650;652;1000;1311;1482;1496;1910;2255;2274;2294;2323;2626;2627;4323;5629;5915;6474;6495;6548;6909;6910;6926;7490;8324;9254;11149;22943;50507;56603;57159;57538;84033;84466;137814	geneontology_Biological_Process_noRedundant	cg11215976;cg17820878;cg08077337;cg22856324;cg24079702;cg26123256;cg26325335;cg15929797;cg25280433;cg09445939;cg03793270;cg21548155;cg26232818;cg09263516;cg10906284;cg16458436;cg15699226;cg00770998;cg00779065;cg04937184;cg22387369;cg25895948;cg02783918;cg10514097;cg06090660;cg23267759;cg19485202;cg04193160;cg17954152;cg04670857;cg03428864;cg04521004;cg06570224;cg08654915;cg10526277;cg12315391;cg1…
83	LI	GO:0044306	neuron projection terminus	http://amigo.geneontology.org/amigo/term/GO:0044306	133	22	7.47337	2.94379	4.62743e-06	7.27008e-05	116;152;793;796;846;885;1006;1129;1813;2741;2898;3738;3747;3749;4985;4986;5179;5798;6572;6857;9162;10814	geneontology_Cellular_Component_noRedundant	cg13902210;cg19715410;cg22934295;cg19885761;cg23495748;cg13080565;cg21635870;cg08992872;cg16491617;cg18742346;cg21694941;cg26290632;cg01295399;cg16494192;cg20457796;cg23881278;cg06563089;cg14882054;cg01718742;cg16457786;cg17059658;cg15726426;cg03545227;cg03724463;cg17453778;cg10235817;cg00059225;cg08316825;cg14319409;cg06247406;cg19630629;cg22428147;cg24575234;cg04127342;cg10095242;cg22848150;cg0…
84	LI	GO:0019233	sensory perception of pain	http://amigo.geneontology.org/amigo/term/GO:0019233	96	18	5.39431	3.33685	5.57928e-06	8.66116e-05	116;152;796;885;1910;2047;2906;2911;4887;4985;4986;4988;5179;6548;6863;8989;55107;151647	geneontology_Biological_Process_noRedundant	cg17820878;cg19715410;cg12412079;cg22934295;cg21512644;cg10904109;cg16491617;cg18742346;cg21694941;cg20150017;cg15699226;cg16457786;cg17059658;cg03724463;cg07842403;cg10235817;cg05215925;cg08875948;cg01287975;cg01610488;cg04127342;cg06493386;cg10095242;cg22848150;cg22183706;cg26705266;cg23444265
85	LI	GO:0031128	developmental induction	http://amigo.geneontology.org/amigo/term/GO:0031128	32	10	1.7981	5.56141	6.1732e-06	9.47042e-05	650;652;2253;2255;3227;6299;6495;7855;22943;30812	geneontology_Biological_Process_noRedundant	cg09445939;cg26820037;cg00770998;cg00779065;cg04937184;cg00310215;cg00582524;cg05933904;cg16688437;cg20387341;cg07123069;cg18951977;cg25636478
86	LI	GO:0043025	neuronal cell body	http://amigo.geneontology.org/amigo/term/GO:0043025	463	50	26.0163	1.92187	6.63961e-06	0.000100675	114;116;429;460;773;793;796;846;885;1129;1152;1501;1620;1813;2045;2558;2741;2893;2898;3361;3745;3747;3748;3749;3752;3781;4651;4762;4885;4986;4988;5126;5179;5798;6530;6543;6750;6863;7855;9162;10814;22876;23109;23373;57565;57795;60482;63826;124925;390598	geneontology_Cellular_Component_noRedundant	cg00852622;cg01931994;cg13902210;cg05311412;cg02164046;cg15347189;cg22934295;cg19885761;cg23495748;cg26422488;cg13080565;cg21635870;cg18952796;cg08992872;cg16491617;cg18742346;cg21694941;cg26290632;cg26351229;cg25045785;cg23881278;cg06563089;cg25950278;cg26866482;cg05044185;cg16670554;cg16457786;cg17059658;cg04865692;cg06572160;cg11275630;cg19480198;cg27052113;cg19864758;cg26709285;cg12268575;cg0…
87	LI	GO:0061351	neural precursor cell proliferation	http://amigo.geneontology.org/amigo/term/GO:0061351	136	22	7.64194	2.87885	6.72389e-06	0.000100781	116;429;1000;1813;2018;2047;2253;3400;3642;5080;5454;5455;5629;5803;9355;10642;10763;11023;23440;63950;64399;644943	geneontology_Biological_Process_noRedundant	cg11723801;cg12756396;cg01898698;cg11014373;cg25517810;cg15160263;cg20797858;cg14425564;cg16043357;cg18646207;cg26820037;cg09537620;cg09656389;cg11827910;cg23881278;cg26866482;cg06090660;cg16457786;cg17059658;cg07047570;cg03989480;cg04455430;cg04931216;cg06921573;cg12636369;cg17954152;cg21774338;cg07152755;cg17912835;cg07842403;cg26621699;cg16703762;cg21269843;cg03715143;cg26324366;cg05931096;cg1…
88	LI	GO:0007631	feeding behavior	http://amigo.geneontology.org/amigo/term/GO:0007631	99	18	5.56288	3.23573	8.74957e-06	0.000129653	796;885;1812;1813;2019;2834;4887;4985;4986;4988;5457;5697;6939;8811;9464;10716;222236;390259	geneontology_Biological_Process_noRedundant	cg19715410;cg06942701;cg20359285;cg22934295;cg21512644;cg18190187;cg16491617;cg02078690;cg23881278;cg07739179;cg10172783;cg12807794;cg15180867;cg05301866;cg03724463;cg10509254;cg10933003;cg05215925;cg08904363;cg10095242;cg13654588;cg22183706;cg00055679;cg08097882;cg17319774;cg23361092;cg03902729;cg07963349
89	LI	GO:0030323	respiratory tube development	http://amigo.geneontology.org/amigo/term/GO:0030323	161	24	9.04671	2.6529	1.10461e-05	0.000160262	429;652;2253;2255;2294;2627;3169;4323;5241;5629;5950;6493;6664;6910;6943;7068;8854;9394;10365;26257;55294;64399;79977;284217	geneontology_Biological_Process_noRedundant	cg23668184;cg13790603;cg12468478;cg03023152;cg23973429;cg06154313;cg26820037;cg14772925;cg25915838;cg16458436;cg26866482;cg01824511;cg04937184;cg07721203;cg02783918;cg10514097;cg18764577;cg23267759;cg25446076;cg17954152;cg07892413;cg16330247;cg18449120;cg05052463;cg26621699;cg20387341;cg11397370;cg18585903;cg21907579;cg00456637;cg04932551;cg10599444;cg18951977;cg00930873;cg00551679;cg26842024;cg1…
90	LI	GO:0060359	response to ammonium ion	http://amigo.geneontology.org/amigo/term/GO:0060359	120	20	6.74289	2.96609	1.1061e-05	0.000160262	114;1129;1812;1813;1815;1816;2560;2561;2562;2731;3747;4062;4986;4988;5179;6863;23284;63826;116372;221935	geneontology_Biological_Process_noRedundant	cg25571189;cg04597433;cg23847712;cg24154839;cg26296488;cg01138867;cg18190187;cg16956686;cg16491617;cg18742346;cg21694941;cg26351229;cg20411756;cg23881278;cg06563089;cg12250496;cg18016365;cg05215925;cg01287975;cg12190994;cg19630629;cg24575234;cg04127342;cg10095242;cg22848150;cg23484951;cg05182555;cg01690182;cg22556056
91	LI	GO:0043270	positive regulation of ion transport	http://amigo.geneontology.org/amigo/term/GO:0043270	239	31	13.4296	2.30834	1.16489e-05	0.000166925	88;150;552;781;783;799;846;885;930;1482;1812;1813;1815;1908;2916;3747;3757;4887;4986;6262;6324;6548;8600;8811;10368;10369;11261;23630;65268;342667;388591	geneontology_Biological_Process_noRedundant	cg01992935;cg11215976;cg17820878;cg18235937;cg22934295;cg21512644;cg15929797;cg18190187;cg16589214;cg27100990;cg27435498;cg16491617;cg10272601;cg01805540;cg20411756;cg23881278;cg06563089;cg10906284;cg06452665;cg00751156;cg00030047;cg03422911;cg03724463;cg17453778;cg14859460;cg23003783;cg21737698;cg10095242;cg05329352;cg05563110;cg04543289;cg07322144;cg07963349;cg17471928;cg15234271;cg16205854;cg1…
92	LI	GO:0031644	regulation of neurological system process	http://amigo.geneontology.org/amigo/term/GO:0031644	121	20	6.79908	2.94157	1.25655e-05	0.000178102	152;552;885;1910;2741;2906;2911;4884;4885;4887;4985;4986;4988;6548;22871;27091;50944;81832;151647;388336	geneontology_Biological_Process_noRedundant	cg17820878;cg19715410;cg12412079;cg22934295;cg21512644;cg10904109;cg18952796;cg16491617;cg10906284;cg15699226;cg02241363;cg17807479;cg21882300;cg03724463;cg07489890;cg13519184;cg27315556;cg10235817;cg00059225;cg08316825;cg14319409;cg05215925;cg08875948;cg10095242;cg07037251;cg24863335;cg26186727;cg10286380;cg23444265
93	LI	GO:0003012	muscle system process	http://amigo.geneontology.org/amigo/term/GO:0003012	398	44	22.3639	1.96746	1.32415e-05	0.000185665	88;147;148;150;152;781;783;796;800;1129;1311;1482;1674;1812;1813;1908;1910;2626;2627;2741;3363;3741;3752;3757;3760;3781;4762;4887;5144;6262;6324;6535;6548;7125;8811;9314;9464;10848;22876;23630;57057;79784;126393;388591	geneontology_Biological_Process_noRedundant	cg00140085;cg01992935;cg00852622;cg11215976;cg17820878;cg18235937;cg20065463;cg21512644;cg03323696;cg15929797;cg18190187;cg26078977;cg02087931;cg27100990;cg27435498;cg01805540;cg25045785;cg23881278;cg15699226;cg23267759;cg08183141;cg14120049;cg19485202;cg27553457;cg27262717;cg00030047;cg03422911;cg08022436;cg10235817;cg10509254;cg10933003;cg00059225;cg07035165;cg07131533;cg08316825;cg10832108;cg1…
94	LI	GO:0055123	digestive system development	http://amigo.geneontology.org/amigo/term/GO:0055123	137	21	7.69813	2.72793	2.51706e-05	0.000349175	429;652;1045;1910;2255;2294;2295;2626;2627;4821;5915;6299;6422;6474;6664;6909;6943;8854;58495;64321;137814	geneontology_Biological_Process_noRedundant	cg23668184;cg12468478;cg24151352;cg00123055;cg11214140;cg17816908;cg26866482;cg03697308;cg15699226;cg04937184;cg07721203;cg00310215;cg00582524;cg02783918;cg10514097;cg23267759;cg06178563;cg16524928;cg22265644;cg16330247;cg18449120;cg03428864;cg04521004;cg06570224;cg08654915;cg10526277;cg12315391;cg12453631;cg18194945;cg19003815;cg27361370;cg20387341;cg02386403;cg02919422;cg09626984;cg10603004;cg1…
95	LI	GO:0198738	cell-cell signaling by wnt	http://amigo.geneontology.org/amigo/term/GO:0198738	437	46	24.5554	1.87332	2.96472e-05	0.000406947	650;1000;1482;1501;1749;1813;2099;2253;2255;2535;3087;3090;4163;4929;4988;6262;6299;6422;7475;7855;8321;8324;9096;9314;9863;10459;10979;11211;22943;25937;26108;27122;27123;50855;51473;59352;64321;65268;80139;80326;81029;84870;169200;219287;343637;388336	geneontology_Biological_Process_noRedundant	cg09363587;cg16134717;cg08077337;cg11358945;cg25242471;cg15929797;cg03960072;cg07028914;cg02557695;cg00123055;cg11214140;cg17816908;cg10272601;cg03330490;cg09445939;cg26820037;cg23881278;cg24543696;cg00310215;cg00582524;cg00911794;cg17807479;cg21854952;cg06090660;cg01188592;cg03422911;cg01277331;cg14639163;cg14811105;cg16688437;cg02056062;cg26955835;cg14081218;cg20387341;cg27587195;cg05171584;cg0…
96	LI	GO:1901338	catecholamine binding	http://amigo.geneontology.org/amigo/term/GO:1901338	18	7	1.01143	6.92087	3.17555e-05	0.000431346	150;152;153;1812;1813;1815;1816	geneontology_Molecular_Function_noRedundant	cg04597433;cg23847712;cg26296488;cg18190187;cg20411756;cg23881278;cg10235817;cg05329352;cg05563110;cg05575054;cg14826456
97	LI	GO:0044309	neuron spine	http://amigo.geneontology.org/amigo/term/GO:0044309	161	23	9.04671	2.54236	3.36235e-05	0.000452011	88;793;1812;1813;2891;2893;3706;3739;3748;3781;4355;4985;4988;6543;8572;9162;10642;10755;22871;23109;50944;124925;388336	geneontology_Cellular_Component_noRedundant	cg11215976;cg19715410;cg18190187;cg18758796;cg08992872;cg26290632;cg08490115;cg15310492;cg23881278;cg25950278;cg17807479;cg04164838;cg04865692;cg06572160;cg11275630;cg27052113;cg07489890;cg13519184;cg27315556;cg24452260;cg25148589;cg07035165;cg07131533;cg05215925;cg22428147;cg03506489;cg05756220;cg11308643;cg15603568;cg22685409;cg02247068;cg03927133;cg03671597;cg04971534;cg06638433;cg07037251;cg2…
98	LI	GO:0043235	receptor complex	http://amigo.geneontology.org/amigo/term/GO:0043235	364	40	20.4534	1.95566	3.72791e-05	0.00049604	150;238;650;799;919;1969;2045;2047;2066;2558;2560;2561;2562;2567;2674;2675;2861;2891;2893;2898;2900;2904;2905;2906;2911;2917;3696;3791;4058;9865;10368;10369;22871;27091;50944;51555;118427;118442;165829;388336	geneontology_Cellular_Component_noRedundant	cg21161394;cg24393673;cg02826439;cg04894619;cg10740902;cg24154839;cg01138867;cg10904109;cg13080565;cg21635870;cg01667837;cg16589214;cg16847696;cg19236679;cg18612627;cg05044185;cg08445263;cg13163521;cg27021986;cg09096555;cg13335974;cg17807479;cg21882300;cg15415507;cg21809447;cg02355885;cg07015629;cg01844642;cg07489890;cg07842403;cg13519184;cg21187352;cg27315556;cg18016365;cg24452260;cg25148589;cg0…
99	LI	GO:0070997	neuron death	http://amigo.geneontology.org/amigo/term/GO:0070997	302	35	16.9696	2.06251	3.79905e-05	0.0005004	429;627;666;867;1630;1745;2019;2020;2045;2047;2253;2558;2561;2562;2898;2904;3745;4908;4929;5457;5459;6495;6548;6620;7020;7021;7068;8321;10752;11261;22943;23098;23321;27324;55294	geneontology_Biological_Process_noRedundant	cg17820878;cg07936950;cg11358945;cg20359285;cg24436906;cg08421685;cg13790603;cg01138867;cg13647155;cg01791371;cg06630455;cg13080565;cg21635870;cg02557695;cg09445939;cg26820037;cg03854198;cg18612627;cg26866482;cg00770998;cg00779065;cg00751156;cg05044185;cg07935012;cg26709285;cg03600687;cg10791926;cg13702421;cg14811105;cg07842403;cg00381131;cg05052463;cg01819137;cg01158822;cg03342498;cg06247406;cg0…
100	LI	GO:0009914	hormone transport	http://amigo.geneontology.org/amigo/term/GO:0009914	308	35	17.3067	2.02233	5.71009e-05	0.000744596	114;116;150;152;773;846;1813;1908;2297;2645;2696;3033;3170;3741;3745;3747;4825;4986;5443;5798;5950;6422;6664;6863;6926;7021;7425;7447;8600;8660;9254;55107;222546;387597;389692	geneontology_Biological_Process_noRedundant	cg26875805;cg20387815;cg23668184;cg26325335;cg10417567;cg12076463;cg00332937;cg18063312;cg01791371;cg14871932;cg16491617;cg17816908;cg21638161;cg26351229;cg06154313;cg20150017;cg23881278;cg06563089;cg09263516;cg06452665;cg16457786;cg17059658;cg03774514;cg07003030;cg26709285;cg03545227;cg10979547;cg16330247;cg18449120;cg17453778;cg01150799;cg10235817;cg17444738;cg16758813;cg20979799;cg21317965;cg2…
101	LI	GO:0071875	adrenergic receptor signaling pathway	http://amigo.geneontology.org/amigo/term/GO:0071875	26	8	1.46096	5.47585	6.05675e-05	0.000781981	146;147;148;150;152;153;1813;5144	geneontology_Biological_Process_noRedundant	cg03323696;cg26078977;cg23881278;cg09540961;cg10235817;cg26088662;cg20303399;cg05329352;cg05563110;cg05575054;cg14826456
102	LI	GO:0001101	response to acid chemical	http://amigo.geneontology.org/amigo/term/GO:0001101	310	35	17.4191	2.00929	6.51909e-05	0.000833421	359;429;552;1592;1620;2170;2696;2731;2741;2743;3141;3199;3791;4058;5727;5915;5950;6422;6495;6750;7350;7475;8324;8854;9314;10365;11211;22943;54929;55022;56603;57795;64506;81029;375611	geneontology_Biological_Process_noRedundant	cg01931994;cg08077337;cg22856324;cg25242471;cg02164046;cg15347189;cg10740902;cg26004759;cg17816908;cg06154313;cg09445939;cg10906284;cg26866482;cg00770998;cg00779065;cg04140663;cg07721203;cg13163521;cg27021986;cg14407437;cg05471730;cg14639163;cg03428864;cg19003815;cg09688546;cg00059225;cg08316825;cg14319409;cg02440744;cg20747380;cg22418909;cg01564322;cg05182555;cg06602847;cg24818566;cg26878949;cg0…
103	LI	GO:0099601	regulation of neurotransmitter receptor activity	http://amigo.geneontology.org/amigo/term/GO:0099601	50	11	2.80954	3.91524	8.17877e-05	0.0010264	4884;4885;4988;5923;10368;10369;22871;27091;50944;81832;388336	geneontology_Biological_Process_noRedundant	cg18952796;cg02241363;cg17807479;cg21882300;cg07489890;cg13519184;cg27315556;cg05215925;cg14984684;cg04543289;cg07037251;cg24863335;cg26186727;cg10286380;cg12451153
104	LI	GO:0007190	activation of adenylate cyclase activity	http://amigo.geneontology.org/amigo/term/GO:0007190	27	8	1.51715	5.27304	8.18599e-05	0.0010264	116;153;796;799;1812;1816;2696;3973	geneontology_Biological_Process_noRedundant	cg13423075;cg04597433;cg23847712;cg26296488;cg18190187;cg16589214;cg16457786;cg17059658;cg12351433;cg19403014;cg05575054;cg14826456;cg22183706;cg16082401;cg17351154
105	LI	GO:0045995	regulation of embryonic development	http://amigo.geneontology.org/amigo/term/GO:0045995	117	18	6.57432	2.73793	8.92593e-05	0.00110798	652;1045;2535;3170;5015;6422;6495;6909;8321;8324;9096;9314;22943;64321;203447;284217;286204;388591	geneontology_Biological_Process_noRedundant	cg11194545;cg18235937;cg08077337;cg07028914;cg02557695;cg00123055;cg11214140;cg17816908;cg13558371;cg09445939;cg03697308;cg00770998;cg00779065;cg04937184;cg18764577;cg03774514;cg07003030;cg00030047;cg16210497;cg08351019;cg02919422;cg22418909;cg01564322;cg01499197;cg18951977;cg23365739;cg13918518;cg20301962
106	LI	GO:0015077	monovalent inorganic cation transmembrane transporter activity	http://amigo.geneontology.org/amigo/term/GO:0015077	353	38	19.8353	1.91577	9.00659e-05	0.00110798	495;2898;2900;3738;3739;3741;3743;3745;3747;3748;3749;3752;3755;3757;3760;3763;3777;3781;3787;5002;6324;6530;6535;6543;6548;6564;23630;27012;30820;51296;55117;56660;56996;57030;57468;60482;160728;348980	geneontology_Molecular_Function_noRedundant	cg00140085;cg01992935;cg00852622;cg13902210;cg17820878;cg05311412;cg18327056;cg20491914;cg15713707;cg13080565;cg21635870;cg24075113;cg27435498;cg03336167;cg08490115;cg14130459;cg15310492;cg06563089;cg07811110;cg14730445;cg17222500;cg03859162;cg04865692;cg05962092;cg06572160;cg11275630;cg23368787;cg27052113;cg03816707;cg07160746;cg24924779;cg26709285;cg07581732;cg15726426;cg08022436;cg27320127;cg0…
107	LI	GO:0048638	regulation of developmental growth	http://amigo.geneontology.org/amigo/term/GO:0048638	303	34	17.0258	1.99697	9.32266e-05	0.00112921	153;627;652;1482;1630;1808;1813;1826;2045;2066;2253;2627;4211;4825;5454;5458;5629;5727;5950;6422;6495;6857;6909;6910;7161;7490;9254;9423;10512;57057;57556;203447;223117;343472	geneontology_Biological_Process_noRedundant	cg11194545;cg15979173;cg17804348;cg13895765;cg26325335;cg10417567;cg12076463;cg24199834;cg08808402;cg15929797;cg20797858;cg17816908;cg06154313;cg26820037;cg21548155;cg23881278;cg26232818;cg14882054;cg16458436;cg00770998;cg00779065;cg04937184;cg07935012;cg23267759;cg09880551;cg06533314;cg07178825;cg17954152;cg07015629;cg23497016;cg17444738;cg22363783;cg26324366;cg02008154;cg02493644;cg07449652;cg1…
108	LI	GO:0030048	actin filament-based movement	http://amigo.geneontology.org/amigo/term/GO:0030048	128	19	7.19241	2.64167	9.42649e-05	0.00112921	88;781;783;1674;2626;3741;3752;3757;3760;3781;5144;6262;6324;6548;7125;23630;55742;79784;388591	geneontology_Biological_Process_noRedundant	cg01992935;cg00852622;cg11215976;cg17820878;cg18235937;cg20065463;cg03323696;cg26078977;cg27100990;cg27435498;cg01805540;cg08183141;cg27262717;cg00030047;cg03422911;cg08022436;cg07035165;cg07131533;cg21737698;cg09626984;cg11981599;cg12984580;cg01816304;cg24154937;cg06553312;cg15234271
109	LI	GO:0001664	G protein-coupled receptor binding	http://amigo.geneontology.org/amigo/term/GO:0001664	230	28	12.9239	2.16653	9.50352e-05	0.00112921	116;150;152;153;552;796;797;1908;1910;2774;2919;5144;5443;5697;5727;6422;6863;7475;8321;8324;9630;9863;50944;54102;80326;81029;84870;343637	geneontology_Molecular_Function_noRedundant	cg08077337;cg20387815;cg25242471;cg00419314;cg03323696;cg26078977;cg02557695;cg17816908;cg01616682;cg10906284;cg15699226;cg07739179;cg10172783;cg16457786;cg17059658;cg01188592;cg16628066;cg01277331;cg14639163;cg10235817;cg07279933;cg01287975;cg08351019;cg12258161;cg22418909;cg17301902;cg26878949;cg05329352;cg05563110;cg05575054;cg14826456;cg22183706;cg03999434;cg03902729;cg11920122;cg14612428;cg1…
110	LI	GO:0090287	regulation of cellular response to growth factor stimulus	http://amigo.geneontology.org/amigo/term/GO:0090287	242	29	13.5982	2.13264	9.52557e-05	0.00112921	652;860;1030;1745;2201;2255;2297;2626;3087;4488;5015;5046;6422;6664;7021;8321;9353;10755;22943;27122;56975;57556;63978;64094;64399;80139;286204;390598;652991	geneontology_Biological_Process_noRedundant	cg07936950;cg23668184;cg09781944;cg00332937;cg08808402;cg18063312;cg20563910;cg25998402;cg01791371;cg10176110;cg18749015;cg02557695;cg14928902;cg17816908;cg27029821;cg13558371;cg03330490;cg09445939;cg24543696;cg04937184;cg16670554;cg17263974;cg20192747;cg04164838;cg10791926;cg13702421;cg16330247;cg18449120;cg18972811;cg26621699;cg05209584;cg20387341;cg22108469;cg04139449;cg16758813;cg21317965;cg2…
111	LI	GO:0035148	tube formation	http://amigo.geneontology.org/amigo/term/GO:0035148	139	20	7.81051	2.56065	9.71169e-05	0.00114091	652;2253;2255;2535;5629;5727;6422;6495;6664;7052;7475;8321;9355;9421;30812;57619;58495;79191;79977;153572	geneontology_Biological_Process_noRedundant	cg23668184;cg25242471;cg24201034;cg06564388;cg08204280;cg02557695;cg03023152;cg17816908;cg23973429;cg14425564;cg26820037;cg00770998;cg00779065;cg04937184;cg05933904;cg08545268;cg17954152;cg14639163;cg16330247;cg18449120;cg20387341;cg08351019;cg11397370;cg22418909;cg26878949;cg18951977;cg03970615;cg20301962;cg17832991
112	LI	GO:0048645	animal organ formation	http://amigo.geneontology.org/amigo/term/GO:0048645	60	12	3.37144	3.55931	0.000105112	0.0012238	652;2253;2255;2627;3227;6495;6910;7490;9464;10716;22943;64321	geneontology_Biological_Process_noRedundant	cg06942701;cg00123055;cg11214140;cg09445939;cg26820037;cg21548155;cg26232818;cg16458436;cg00770998;cg00779065;cg04937184;cg23267759;cg05301866;cg10509254;cg10933003;cg20387341;cg02919422;cg04456238;cg15107670;cg07123069;cg21907579;cg18951977
113	LI	GO:0034764	positive regulation of transmembrane transport	http://amigo.geneontology.org/amigo/term/GO:0034764	176	23	9.88957	2.32568	0.000135978	0.00155217	88;781;783;799;930;1812;1815;1908;3747;3757;4986;5458;6262;6548;8660;8811;10368;10369;11261;23630;65268;342667;388591	geneontology_Biological_Process_noRedundant	cg01992935;cg11215976;cg17820878;cg18235937;cg24199834;cg18190187;cg16589214;cg27100990;cg27435498;cg16491617;cg10272601;cg01805540;cg20411756;cg06563089;cg00751156;cg00030047;cg03422911;cg21737698;cg10095242;cg06293108;cg16851425;cg04543289;cg07322144;cg07963349;cg17471928;cg16205854;cg12451153
114	LI	GO:0061448	connective tissue development	http://amigo.geneontology.org/amigo/term/GO:0061448	247	29	13.8791	2.08947	0.000136839	0.00155217	176;650;652;656;846;860;1302;1303;1311;1746;2297;3169;3232;3400;3696;4017;4488;5307;5458;5915;6474;7045;7490;9421;9464;23314;30812;81029;392255	geneontology_Biological_Process_noRedundant	cg15728256;cg24199834;cg00332937;cg06564388;cg11482794;cg18063312;cg20563910;cg25998402;cg10470588;cg11353250;cg17161718;cg18749015;cg25074071;cg21548155;cg26232818;cg01824511;cg04937184;cg05933904;cg19485202;cg02728483;cg11375458;cg22539420;cg27136740;cg27215033;cg03428864;cg04521004;cg06570224;cg08654915;cg10526277;cg12315391;cg12453631;cg17453778;cg18194945;cg19003815;cg27361370;cg10509254;cg1…
115	LI	GO:0050803	regulation of synapse structure or activity	http://amigo.geneontology.org/amigo/term/GO:0050803	211	26	11.8562	2.19294	0.000136887	0.00155217	577;627;1000;1006;1496;1813;2045;2047;2904;3706;4761;5100;6495;7058;7162;8321;9423;22865;22871;22943;23284;84631;114798;145581;375323;388336	geneontology_Biological_Process_noRedundant	cg03440125;cg02557695;cg09445939;cg23881278;cg18612627;cg07847863;cg00770998;cg00779065;cg01718742;cg13225166;cg17807479;cg06090660;cg10448608;cg04670857;cg04228468;cg07489890;cg07842403;cg11084334;cg13519184;cg27315556;cg12250496;cg03938432;cg10805721;cg21652958;cg22363783;cg08351019;cg01642653;cg06816235;cg07104706;cg04784672;cg02247068;cg03927133;cg01449663;cg07037251;cg13464915
116	LI	GO:0001503	ossification	http://amigo.geneontology.org/amigo/term/GO:0001503	350	37	19.6668	1.88135	0.000160799	0.0018076	650;652;656;796;846;860;1009;1311;1594;1749;1969;2201;2274;3199;3400;4057;4323;4488;5179;5727;6422;6474;6664;6863;7020;8321;8600;9365;9464;22943;23314;25937;30812;50506;56975;134701;169200	geneontology_Biological_Process_noRedundant	cg15728256;cg23668184;cg24079702;cg20563910;cg25998402;cg00575005;cg06630455;cg18749015;cg02557695;cg17816908;cg18742346;cg21694941;cg09445939;cg06452665;cg04937184;cg15824707;cg05933904;cg19485202;cg15415507;cg16330247;cg18449120;cg22539420;cg02056062;cg04521004;cg06570224;cg08654915;cg10526277;cg12315391;cg12453631;cg15261665;cg17453778;cg18194945;cg27361370;cg10509254;cg10933003;cg05209584;cg2…
117	LI	GO:0050954	sensory perception of mechanical stimulus	http://amigo.geneontology.org/amigo/term/GO:0050954	156	21	8.76576	2.39569	0.000172504	0.00192261	1285;1302;2070;2558;2561;2562;2917;5077;5458;5459;6495;7020;7068;8989;11078;51473;53904;64072;79784;84530;375611	geneontology_Biological_Process_noRedundant	cg14265823;cg13790603;cg24199834;cg01138867;cg03960072;cg06630455;cg17161718;cg08441170;cg00770998;cg00779065;cg05044185;cg08183141;cg11540735;cg14268632;cg15133719;cg20584905;cg22752008;cg21187352;cg01819137;cg01158822;cg01162672;cg01957732;cg03342498;cg09774917;cg17673897;cg25140607;cg02440744;cg01610488;cg06493386;cg08293528;cg11670651;cg01690182;cg03462380;cg06553312
118	LI	GO:0048483	autonomic nervous system development	http://amigo.geneontology.org/amigo/term/GO:0048483	46	10	2.58477	3.86881	0.000190609	0.0021064	429;1910;3642;6495;6664;7020;7021;8929;9464;30812	geneontology_Biological_Process_noRedundant	cg23668184;cg10192893;cg01791371;cg06630455;cg26866482;cg15699226;cg00770998;cg00779065;cg05933904;cg07047570;cg16330247;cg18449120;cg10509254;cg10933003;cg24693341;cg01158822;cg03342498;cg09774917;cg16758813;cg17673897;cg21317965;cg22812955;cg25140607
119	LI	GO:0001653	peptide receptor activity	http://amigo.geneontology.org/amigo/term/GO:0001653	135	19	7.58575	2.5047	0.000193322	0.00211842	552;799;1910;2696;2834;2837;2861;3973;4883;4887;4985;4986;4988;8811;10803;22986;51289;64106;84539	geneontology_Molecular_Function_noRedundant	cg19715410;cg13423075;cg21512644;cg26466587;cg01667837;cg16589214;cg16847696;cg16491617;cg00950971;cg18326021;cg10906284;cg15699226;cg12351433;cg19403014;cg00786084;cg02341815;cg12238343;cg17630392;cg05215925;cg10095242;cg13654588;cg07963349;cg24192805;cg16082401;cg17351154
120	LI	GO:0021700	developmental maturation	http://amigo.geneontology.org/amigo/term/GO:0021700	254	29	14.2724	2.03189	0.000222235	0.00241495	429;577;650;860;1910;3169;4057;4488;4761;4825;4929;5241;5798;6954;7855;8854;10265;10365;10882;23682;26468;30812;50944;56975;57030;63827;84079;124925;163589	geneontology_Biological_Process_noRedundant	cg16269733;cg11358945;cg10417567;cg12076463;cg20563910;cg25998402;cg07923390;cg18749015;cg14772925;cg18395636;cg25915838;cg26866482;cg15699226;cg01824511;cg07721203;cg05933904;cg04819499;cg13225166;cg01428589;cg12277666;cg03545227;cg14811105;cg16688437;cg15261665;cg17444738;cg22108469;cg03938432;cg04139449;cg01396587;cg02342594;cg04653522;cg04932551;cg00930873;cg16376108;cg03671597;cg04971534;cg0…
121	LI	GO:1904888	cranial skeletal system development	http://amigo.geneontology.org/amigo/term/GO:1904888	65	12	3.6524	3.28551	0.000233706	0.00251861	652;860;1746;3199;4323;4488;4762;6495;6913;7020;10265;79977	geneontology_Biological_Process_noRedundant	cg20563910;cg25998402;cg06630455;cg18749015;cg03023152;cg23973429;cg00770998;cg00779065;cg04937184;cg07892597;cg02728483;cg27136740;cg10832108;cg22108469;cg01158822;cg03342498;cg04139449;cg09774917;cg17673897;cg25140607;cg20747380;cg11397370;cg10599444;cg18951977;cg16376108
122	LI	GO:0002064	epithelial cell development	http://amigo.geneontology.org/amigo/term/GO:0002064	197	24	11.0696	2.1681	0.000289977	0.00307702	652;1365;1761;1969;2099;2195;3169;3642;4821;4825;5080;5138;5144;5241;5629;5915;7082;9863;11078;26084;30812;57619;79977;81029	geneontology_Biological_Process_noRedundant	cg10417567;cg12076463;cg24201034;cg03323696;cg26078977;cg26502671;cg03023152;cg23973429;cg21215550;cg05952572;cg09537620;cg09656389;cg11827910;cg14772925;cg25915838;cg01824511;cg04937184;cg05933904;cg06178563;cg07047570;cg16524928;cg22265644;cg11540735;cg14268632;cg15415507;cg17954152;cg03428864;cg05476568;cg19003815;cg27020216;cg17444738;cg24410535;cg05171584;cg12258161;cg11397370;cg03999434;cg0…
123	LI	GO:0060021	roof of mouth development	http://amigo.geneontology.org/amigo/term/GO:0060021	86	14	4.8324	2.89711	0.00029024	0.00307702	1302;1749;2295;2535;2562;6664;6909;6926;6943;7020;8321;9464;11023;23314	geneontology_Biological_Process_noRedundant	cg23668184;cg06630455;cg12468478;cg17161718;cg24151352;cg02557695;cg16043357;cg18646207;cg09263516;cg16330247;cg18449120;cg22539420;cg10509254;cg10933003;cg01158822;cg02386403;cg03342498;cg09774917;cg17673897;cg25140607;cg08351019;cg15732768;cg14830601;cg26339504;cg08330778;cg01690182;cg13918518;cg20301962
124	LI	GO:0035265	organ growth	http://amigo.geneontology.org/amigo/term/GO:0035265	162	21	9.1029	2.30696	0.000292839	0.00307953	148;1303;1311;1482;2066;2099;2253;2255;2626;2627;4211;4488;5629;5915;5950;6909;6910;7161;7490;9254;57057	geneontology_Biological_Process_noRedundant	cg17804348;cg13895765;cg26325335;cg15929797;cg20563910;cg25998402;cg10470588;cg11353250;cg06154313;cg26820037;cg21548155;cg26232818;cg16458436;cg23267759;cg19485202;cg07178825;cg17954152;cg07015629;cg23497016;cg03428864;cg19003815;cg20387341;cg22108469;cg05171584;cg02008154;cg10778441;cg09626984;cg11981599;cg12984580;cg20303399;cg18585903;cg04456238;cg15107670;cg21907579;cg13918518
125	LI	GO:0042476	odontogenesis	http://amigo.geneontology.org/amigo/term/GO:0042476	118	17	6.63051	2.56391	0.000311878	0.00325351	650;652;860;1745;1746;2253;2255;4488;5308;7020;7475;8600;9421;9464;56975;80326;431707	geneontology_Biological_Process_noRedundant	cg07936950;cg25242471;cg24224020;cg06564388;cg20563910;cg25998402;cg06630455;cg18749015;cg26820037;cg06452665;cg04937184;cg01185626;cg07563793;cg01277331;cg02728483;cg10791926;cg13702421;cg14639163;cg27136740;cg10509254;cg10933003;cg13736376;cg14056644;cg16747109;cg24430580;cg20387341;cg22108469;cg01158822;cg03342498;cg04139449;cg09774917;cg17673897;cg25140607;cg01396587;cg18951977;cg25636478
126	LI	GO:0044298	cell body membrane	http://amigo.geneontology.org/amigo/term/GO:0044298	25	7	1.40477	4.98303	0.000339398	0.0035125	114;2558;3745;3747;3748;3749;6530	geneontology_Cellular_Component_noRedundant	cg13902210;cg26351229;cg06563089;cg05044185;cg04865692;cg06572160;cg26709285;cg03462380;cg04874129
127	LI	GO:0001525	angiogenesis	http://amigo.geneontology.org/amigo/term/GO:0001525	459	44	25.7916	1.70599	0.000368467	0.00378331	577;652;1012;1285;1464;1545;1969;2047;2253;2255;2626;2627;3087;3696;3791;4017;4211;4323;5315;6422;6943;7045;7058;7855;7857;9314;9353;9394;9421;9464;10365;23576;51378;55294;55742;57057;57556;58495;64094;64321;83854;84870;126393;161198	geneontology_Biological_Process_noRedundant	cg13895765;cg09781944;cg10740902;cg06564388;cg08808402;cg11482794;cg10176110;cg12468478;cg00123055;cg11214140;cg17816908;cg25074071;cg03330490;cg26820037;cg04937184;cg09628962;cg23267759;cg00593900;cg14120049;cg00156072;cg15415507;cg00565882;cg01410359;cg06264984;cg07892413;cg16688437;cg22752008;cg23497016;cg23988310;cg07842403;cg05052463;cg10509254;cg10933003;cg18972811;cg20387341;cg03938432;cg0…
128	LI	GO:0033500	carbohydrate homeostasis	http://amigo.geneontology.org/amigo/term/GO:0033500	225	26	12.6429	2.05649	0.000382502	0.00389674	114;147;150;846;2030;2626;2645;3169;3170;3745;4986;5080;5443;5727;5798;5950;7021;7425;7447;8660;50507;51085;55107;64478;79727;222546	geneontology_Biological_Process_noRedundant	cg02388865;cg20387815;cg01791371;cg10092878;cg14871932;cg08383399;cg16491617;cg26351229;cg06154313;cg03793270;cg09537620;cg09656389;cg11827910;cg20150017;cg01824511;cg03774514;cg07003030;cg26709285;cg03545227;cg10979547;cg17453778;cg26088662;cg10519140;cg16758813;cg20979799;cg21317965;cg22812955;cg04084157;cg07737781;cg23445772;cg09626984;cg10095242;cg11981599;cg12984580;cg26878949;cg05329352;cg0…
129	LI	GO:0021915	neural tube development	http://amigo.geneontology.org/amigo/term/GO:0021915	154	20	8.65337	2.31124	0.00039471	0.00398994	652;1969;2019;2253;2535;3169;5080;5629;5727;6422;6664;8321;8854;9355;10512;57619;58495;64321;79977;222894	geneontology_Biological_Process_noRedundant	cg20359285;cg23668184;cg24201034;cg02557695;cg10477621;cg00123055;cg03023152;cg11214140;cg17816908;cg23973429;cg14425564;cg26820037;cg09537620;cg09656389;cg11827910;cg01824511;cg04937184;cg07721203;cg15415507;cg17954152;cg16330247;cg18449120;cg07449652;cg08351019;cg15697440;cg02919422;cg11397370;cg22418909;cg26878949;cg04932551;cg18951977;cg00930873;cg20301962;cg17832991
130	LI	GO:0060039	pericardium development	http://amigo.geneontology.org/amigo/term/GO:0060039	19	6	1.06762	5.61996	0.000445536	0.00443495	650;6910;7490;9464;57057;137814	geneontology_Biological_Process_noRedundant	cg21548155;cg26232818;cg16458436;cg10509254;cg10933003;cg02008154;cg10778441;cg10603004;cg16081281;cg04456238;cg15107670;cg21907579;cg25636478
131	LI	GO:0033612	receptor serine/threonine kinase binding	http://amigo.geneontology.org/amigo/term/GO:0033612	19	6	1.06762	5.61996	0.000445536	0.00443495	650;652;656;4985;4986;9863	geneontology_Molecular_Function_noRedundant	cg15728256;cg19715410;cg16491617;cg04937184;cg12258161;cg10095242;cg18951977;cg25636478
132	LI	GO:0072347	response to anesthetic	http://amigo.geneontology.org/amigo/term/GO:0072347	70	12	3.93335	3.05083	0.000477098	0.00471315	114;1812;1813;1815;1816;4986;4988;5179;6863;23284;63826;221935	geneontology_Biological_Process_noRedundant	cg04597433;cg23847712;cg26296488;cg18190187;cg16956686;cg16491617;cg18742346;cg21694941;cg26351229;cg20411756;cg23881278;cg12250496;cg05215925;cg01287975;cg12190994;cg04127342;cg10095242;cg22848150;cg22556056
133	LI	GO:0098685	Schaffer collateral - CA1 synapse	http://amigo.geneontology.org/amigo/term/GO:0098685	81	13	4.55145	2.85623	0.000544897	0.0053188	114;153;1009;1630;2045;2911;2915;4744;9162;10368;10369;10755;50944	geneontology_Cellular_Component_noRedundant	cg10904109;cg26351229;cg01486814;cg02928699;cg07935012;cg04164838;cg02994956;cg08875948;cg22363783;cg22428147;cg05575054;cg14826456;cg04543289;cg25244722;cg21381065;cg10286380;cg12451153;cg22234080
134	LI	GO:0010975	regulation of neuron projection development	http://amigo.geneontology.org/amigo/term/GO:0010975	454	43	25.5106	1.68557	0.00055014	0.0053188	116;577;627;1000;1400;1630;1808;1826;2045;3706;4058;4825;5454;5458;6324;6422;6474;6857;7025;8321;9314;9353;9423;9863;10512;10716;22871;22876;23098;23373;50944;55079;55714;57520;57556;84079;114798;124925;126520;221935;223117;343472;440730	geneontology_Biological_Process_noRedundant	cg15979173;cg17137424;cg06942701;cg12378187;cg18104012;cg04575395;cg09781944;cg10417567;cg12076463;cg12306195;cg24199834;cg08808402;cg20797858;cg02557695;cg16956686;cg17816908;cg25045785;cg14882054;cg13163521;cg27021986;cg06090660;cg07935012;cg16457786;cg17059658;cg01428589;cg11293190;cg19480198;cg09880551;cg06533314;cg05301866;cg26537076;cg04521004;cg06570224;cg07489890;cg08654915;cg10526277;cg1…
135	LI	GO:0060560	developmental growth involved in morphogenesis	http://amigo.geneontology.org/amigo/term/GO:0060560	218	25	12.2496	2.04089	0.000550642	0.0053188	627;652;1630;1808;1826;2045;2099;2255;4825;5458;5459;6299;6422;6495;6586;6857;6909;9353;9355;9423;9863;10512;57556;223117;343472	geneontology_Biological_Process_noRedundant	cg15979173;cg09781944;cg10417567;cg12076463;cg24199834;cg08808402;cg17816908;cg14425564;cg14882054;cg00770998;cg00779065;cg04937184;cg00310215;cg00582524;cg07935012;cg09880551;cg06533314;cg17444738;cg18972811;cg01819137;cg20387341;cg26492514;cg05171584;cg22363783;cg02493644;cg07449652;cg12258161;cg15697440;cg02154186;cg22418909;cg01642653;cg06816235;cg20375220;cg18951977;cg01449663;cg13918518;cg2…
136	LI	GO:0060348	bone development	http://amigo.geneontology.org/amigo/term/GO:0060348	194	23	10.901	2.1099	0.000567424	0.0054406	650;652;860;1303;1311;1749;2253;4057;4211;4323;4488;4762;5308;5915;6474;7020;8600;55294;56603;56975;80263;134701;389058	geneontology_Biological_Process_noRedundant	cg04400972;cg13895765;cg22856324;cg24224020;cg20563910;cg25998402;cg00575005;cg06630455;cg10470588;cg11353250;cg18749015;cg26820037;cg06452665;cg04937184;cg19485202;cg21829923;cg23497016;cg03428864;cg04521004;cg06570224;cg08654915;cg10526277;cg12315391;cg12453631;cg15261665;cg18194945;cg19003815;cg27361370;cg05052463;cg13736376;cg14056644;cg16747109;cg24430580;cg10832108;cg22108469;cg01158822;cg0…
137	LI	GO:0009743	response to carbohydrate	http://amigo.geneontology.org/amigo/term/GO:0009743	219	25	12.3058	2.03157	0.0005894	0.00561006	114;150;846;1285;2030;2626;2645;2696;3170;3745;4821;4825;4986;5313;5798;7447;8660;23098;50507;51085;55107;79727;222546;387597;389692	geneontology_Biological_Process_noRedundant	cg02388865;cg26875805;cg10417567;cg12076463;cg10092878;cg14871932;cg16491617;cg21638161;cg26351229;cg03793270;cg20150017;cg03774514;cg06178563;cg07003030;cg16524928;cg22265644;cg26709285;cg11736940;cg03545227;cg10979547;cg22752008;cg17453778;cg17444738;cg10519140;cg20979799;cg07737781;cg23445772;cg09626984;cg10095242;cg11981599;cg12984580;cg05329352;cg05563110;cg26705266;cg06293108;cg16851425;cg1…
138	LI	GO:0007530	sex determination	http://amigo.geneontology.org/amigo/term/GO:0007530	20	6	1.12381	5.33896	0.000606455	0.00573056	190;1761;6658;6736;6943;7490	geneontology_Biological_Process_noRedundant	cg12468478;cg21215550;cg21548155;cg26232818;cg04169747;cg06902764;cg13012525;cg21306973;cg04456238;cg15107670
139	LI	GO:0043177	organic acid binding	http://amigo.geneontology.org/amigo/term/GO:0043177	186	22	10.4515	2.10497	0.000764683	0.00717371	176;846;1592;1807;2170;2731;2741;2743;2904;2917;3039;3141;6262;7350;23576;51046;55662;56603;63826;63827;162417;283208	geneontology_Molecular_Function_noRedundant	cg16269733;cg22856324;cg26004759;cg05736768;cg14015441;cg19975933;cg18612627;cg10647513;cg00156072;cg03422911;cg14407437;cg17453778;cg21187352;cg09688546;cg00059225;cg08316825;cg14319409;cg05182555;cg04609350;cg25427880;cg20510724;cg00462994;cg21515349;cg22556056;cg22070406;cg23896164
140	LI	GO:0016917	GABA receptor activity	http://amigo.geneontology.org/amigo/term/GO:0016917	21	6	1.18001	5.08472	0.00080903	0.00753554	2558;2560;2561;2562;2567;165829	geneontology_Molecular_Function_noRedundant	cg02826439;cg24154839;cg01138867;cg05044185;cg08445263;cg18016365;cg01690182;cg03462380
141	LI	GO:0007498	mesoderm development	http://amigo.geneontology.org/amigo/term/GO:0007498	117	16	6.57432	2.43371	0.000831285	0.00768791	652;1969;2253;2294;5457;6926;6939;9314;9355;9421;22943;57057;64321;79191;89870;286204	geneontology_Biological_Process_noRedundant	cg06564388;cg22711111;cg00123055;cg11214140;cg13558371;cg14425564;cg09445939;cg26820037;cg09263516;cg04937184;cg02783918;cg10514097;cg12807794;cg15180867;cg15415507;cg01093363;cg02281167;cg02008154;cg10778441;cg02919422;cg01564322;cg08330778;cg00055679;cg08097882;cg17319774;cg23361092;cg18951977;cg00551679;cg03970615
142	LI	GO:0061053	somite development	http://amigo.geneontology.org/amigo/term/GO:0061053	85	13	4.77621	2.72182	0.000872206	0.00800955	1045;2294;5100;5727;6422;6495;6664;6939;8854;10512;22943;134701;286204	geneontology_Biological_Process_noRedundant	cg23668184;cg00575005;cg17816908;cg13558371;cg09445939;cg03697308;cg07847863;cg00770998;cg00779065;cg07721203;cg02783918;cg10514097;cg12807794;cg15180867;cg16330247;cg18449120;cg07449652;cg15697440;cg22418909;cg26878949;cg01499197;cg00930873;cg00551679
143	LI	GO:0019098	reproductive behavior	http://amigo.geneontology.org/amigo/term/GO:0019098	29	7	1.62953	4.29571	0.000905234	0.0081974	552;1620;1812;1816;4808;4986;7068	geneontology_Biological_Process_noRedundant	cg13790603;cg04597433;cg23847712;cg26296488;cg18190187;cg16491617;cg10906284;cg00960552;cg02126788;cg10095242;cg06602847;cg24818566
144	LI	GO:1902742	apoptotic process involved in development	http://amigo.geneontology.org/amigo/term/GO:1902742	29	7	1.62953	4.29571	0.000905234	0.0081974	652;1482;6586;7855;9353;9464;84466	geneontology_Biological_Process_noRedundant	cg09781944;cg15929797;cg04937184;cg16688437;cg10509254;cg10933003;cg18972811;cg04609576;cg08874609;cg26492514;cg27346707;cg18951977
145	LI	GO:1901681	sulfur compound binding	http://amigo.geneontology.org/amigo/term/GO:1901681	214	24	12.0248	1.99587	0.000966515	0.00869197	334;652;1311;2255;2741;3141;4057;5046;5727;6146;6262;6422;6649;7058;7148;9353;55753;56341;64094;84870;89792;129804;339366;343637	geneontology_Molecular_Function_noRedundant	cg16987524;cg02891686;cg09781944;cg10176110;cg10812186;cg24055029;cg17816908;cg11153529;cg24100636;cg04937184;cg17263974;cg19485202;cg22994198;cg01188592;cg03422911;cg15731815;cg15261665;cg18972811;cg00059225;cg08316825;cg14319409;cg20387341;cg07279933;cg21652958;cg22418909;cg26878949;cg21238818;cg23729763;cg25354657;cg18951977;cg23896164
146	LI	GO:0007214	gamma-aminobutyric acid signaling pathway	http://amigo.geneontology.org/amigo/term/GO:0007214	22	6	1.2362	4.8536	0.00106006	0.00946793	2558;2560;2561;2562;2567;165829	geneontology_Biological_Process_noRedundant	cg02826439;cg24154839;cg01138867;cg05044185;cg08445263;cg18016365;cg01690182;cg03462380
147	LI	GO:0048511	rhythmic process	http://amigo.geneontology.org/amigo/term/GO:0048511	258	27	14.4972	1.86243	0.00137744	0.0122189	1813;1815;2099;2560;3036;3363;3400;3973;4808;4887;4986;4988;5241;5602;5629;5798;5806;6586;7008;8863;9353;9956;11245;22871;23373;112464;344758	geneontology_Biological_Process_noRedundant	cg14204433;cg13423075;cg09781944;cg15543566;cg21512644;cg24154839;cg16491617;cg14772925;cg16776065;cg20411756;cg23881278;cg25915838;cg25236230;cg13944175;cg19480198;cg00960552;cg02126788;cg17954152;cg03545227;cg12351433;cg19403014;cg04919274;cg07489890;cg13519184;cg27315556;cg27604416;cg18016365;cg18972811;cg26492514;cg03715143;cg05171584;cg05215925;cg10095242;cg06291867;cg03757784;cg08214995;cg0…
148	LI	GO:0051260	protein homooligomerization	http://amigo.geneontology.org/amigo/term/GO:0051260	312	31	17.5315	1.76824	0.00147953	0.0129751	88;114;919;1365;1807;2741;2878;3738;3739;3741;3743;3745;3747;3748;3749;3752;3755;3787;4355;5315;6857;7052;8600;8989;22871;23373;27012;56341;63826;171425;348980	geneontology_Biological_Process_noRedundant	cg00852622;cg11215976;cg13902210;cg21161394;cg26638444;cg26502671;cg05736768;cg14015441;cg26351229;cg08490115;cg15310492;cg06563089;cg14882054;cg24100636;cg06452665;cg04865692;cg05962092;cg06572160;cg19480198;cg03816707;cg07160746;cg08545268;cg24924779;cg26709285;cg15726426;cg07489890;cg13519184;cg27315556;cg00059225;cg06498267;cg08316825;cg14319409;cg01610488;cg06493386;cg12210890;cg03506489;cg0…
149	LI	GO:0044331	cell-cell adhesion mediated by cadherin	http://amigo.geneontology.org/amigo/term/GO:0044331	40	8	2.24763	3.55931	0.00148258	0.0129751	1000;1006;1009;1012;3169;3170;10459;28316	geneontology_Biological_Process_noRedundant	cg16134717;cg01824511;cg01718742;cg06090660;cg03774514;cg07003030;cg04932551;cg08747377;cg25244722;cg13464915;cg26046467
150	LI	GO:0050673	epithelial cell proliferation	http://amigo.geneontology.org/amigo/term/GO:0050673	353	34	19.8353	1.71411	0.00152328	0.0132424	650;652;1012;1030;1749;1910;1969;2099;2255;2301;3791;4017;4070;4163;4323;4825;5080;5241;5629;5727;5798;6422;6495;6664;7857;8324;8600;8854;26257;51378;55294;58495;80139;195814	geneontology_Biological_Process_noRedundant	cg00667789;cg01281911;cg05065507;cg24851854;cg08077337;cg23668184;cg10417567;cg10740902;cg12076463;cg17816908;cg25074071;cg09537620;cg09656389;cg11827910;cg14772925;cg25915838;cg06452665;cg15699226;cg00770998;cg00779065;cg04937184;cg07721203;cg00554413;cg15415507;cg17954152;cg03545227;cg16330247;cg18449120;cg23988310;cg05052463;cg17444738;cg20387341;cg27587195;cg05171584;cg15732768;cg08210342;cg0…
151	LI	GO:0140115	export across plasma membrane	http://amigo.geneontology.org/amigo/term/GO:0140115	32	7	1.7981	3.89299	0.00168526	0.0145086	495;3738;3741;3752;3757;6548;23630	geneontology_Biological_Process_noRedundant	cg01992935;cg00852622;cg17820878;cg27435498;cg23368787;cg15726426;cg21737698;cg24154937
152	LI	GO:0007224	smoothened signaling pathway	http://amigo.geneontology.org/amigo/term/GO:0007224	125	16	7.02384	2.27796	0.00169566	0.0145086	652;860;2255;2294;3169;4821;4825;5015;5080;5727;5992;6422;6474;7545;51473;64399	geneontology_Biological_Process_noRedundant	cg02519751;cg03881775;cg12595013;cg27606499;cg10417567;cg12076463;cg03960072;cg18749015;cg17816908;cg09537620;cg09656389;cg11827910;cg04508964;cg01824511;cg04937184;cg02783918;cg10514097;cg06178563;cg16524928;cg22265644;cg01610632;cg02232208;cg04521004;cg05371578;cg06570224;cg08654915;cg09241332;cg10526277;cg12315391;cg12453631;cg15873149;cg18194945;cg27361370;cg17444738;cg26621699;cg20387341;cg0…
153	LI	GO:0007422	peripheral nervous system development	http://amigo.geneontology.org/amigo/term/GO:0007422	70	11	3.93335	2.7966	0.00170231	0.0145086	627;1910;3235;3236;4744;4908;5454;5457;9464;30812;64843	geneontology_Biological_Process_noRedundant	cg05979020;cg22674699;cg20797858;cg03854198;cg15699226;cg23513966;cg05933904;cg02994956;cg10509254;cg10933003;cg26324366;cg01642653;cg06816235;cg00055679;cg08097882;cg17319774;cg23361092;cg04751276;cg22234080
154	LI	GO:0042063	gliogenesis	http://amigo.geneontology.org/amigo/term/GO:0042063	251	26	14.1039	1.84346	0.00193512	0.0163857	116;429;430;650;666;1000;1464;1745;1746;1812;2255;3400;4323;4821;4825;5080;5179;5454;5803;6664;7161;8929;10215;30812;79727;84504	geneontology_Biological_Process_noRedundant	cg02388865;cg17804348;cg07936950;cg23668184;cg24436906;cg10192893;cg10417567;cg12076463;cg18190187;cg20797858;cg18742346;cg21694941;cg11174855;cg12816961;cg09537620;cg09656389;cg11827910;cg26866482;cg09628962;cg05933904;cg06090660;cg16457786;cg17059658;cg06178563;cg16524928;cg22265644;cg11950383;cg07178825;cg02728483;cg03600687;cg10791926;cg13702421;cg16330247;cg18449120;cg27136740;cg17444738;cg2…
155	LI	GO:0016247	channel regulator activity	http://amigo.geneontology.org/amigo/term/GO:0016247	127	16	7.13622	2.24208	0.00200247	0.0168466	1804;1815;2912;2917;3787;4887;6324;10368;10369;11261;23630;27012;27091;30820;57628;65268	geneontology_Molecular_Function_noRedundant	cg01992935;cg01718116;cg00664406;cg12934382;cg21512644;cg15713707;cg14523847;cg10272601;cg20411756;cg00751156;cg21882300;cg03816707;cg07160746;cg00303541;cg21187352;cg21213853;cg12210890;cg04543289;cg15234271;cg19702785;cg12451153
156	LI	GO:0001667	ameboidal-type cell migration	http://amigo.geneontology.org/amigo/term/GO:0001667	359	34	20.1725	1.68546	0.00201629	0.0168541	652;1012;1545;1908;1910;1969;2066;2253;2255;3036;3791;4017;4070;4163;5308;5629;6863;7857;8929;9314;9353;9464;10512;10755;30812;51378;55294;57556;58495;64094;64321;161198;223117;286204	geneontology_Biological_Process_noRedundant	cg00667789;cg05065507;cg24851854;cg09781944;cg10192893;cg10740902;cg24224020;cg08808402;cg10176110;cg00123055;cg11214140;cg25074071;cg13558371;cg26820037;cg15699226;cg04937184;cg05933904;cg04164838;cg13944175;cg00554413;cg15415507;cg17954152;cg00565882;cg01410359;cg06264984;cg07015629;cg23988310;cg05052463;cg10509254;cg10933003;cg13736376;cg14056644;cg16747109;cg18972811;cg24430580;cg24693341;cg2…
157	LI	GO:0060037	pharyngeal system development	http://amigo.geneontology.org/amigo/term/GO:0060037	25	6	1.40477	4.27117	0.00217808	0.0180906	652;1482;2253;5727;6495;137814	geneontology_Biological_Process_noRedundant	cg15929797;cg26820037;cg00770998;cg00779065;cg04937184;cg10603004;cg16081281;cg26878949;cg18951977
158	LI	GO:0035264	multicellular organism growth	http://amigo.geneontology.org/amigo/term/GO:0035264	140	17	7.8667	2.16101	0.00219818	0.0181419	153;1311;1813;2019;5144;5454;5727;5915;9254;10365;10848;25937;50506;57468;57578;79977;114798	geneontology_Biological_Process_noRedundant	cg20359285;cg26325335;cg03323696;cg26078977;cg20797858;cg03023152;cg23973429;cg23881278;cg15824707;cg19485202;cg27553457;cg02056062;cg03428864;cg19003815;cg26324366;cg11397370;cg26878949;cg05575054;cg14826456;cg07104706;cg00741624;cg07924081;cg26842024;cg17920479
159	LI	GO:0015837	amine transport	http://amigo.geneontology.org/amigo/term/GO:0015837	94	13	5.28193	2.46122	0.00223657	0.0183427	150;152;552;885;1812;1813;1815;2917;3745;4887;4986;6857;341359	geneontology_Biological_Process_noRedundant	cg22934295;cg21512644;cg18190187;cg16491617;cg20411756;cg23881278;cg10906284;cg14882054;cg27315191;cg26709285;cg03724463;cg21187352;cg10235817;cg10095242;cg05329352;cg05563110;cg00902195;cg20375220
160	LI	GO:0017156	calcium ion regulated exocytosis	http://amigo.geneontology.org/amigo/term/GO:0017156	141	17	7.92289	2.14568	0.00237244	0.0193354	148;150;783;1129;1812;1813;3745;6857;8618;8911;9162;10755;10814;11261;22871;93664;341359	geneontology_Biological_Process_noRedundant	cg18190187;cg19885761;cg23495748;cg01805540;cg23881278;cg14882054;cg27315191;cg00751156;cg04164838;cg26709285;cg18445088;cg02719752;cg03207054;cg07489890;cg11905007;cg13519184;cg15957055;cg27315556;cg06510074;cg19630629;cg22428147;cg24575234;cg20303399;cg05329352;cg05563110;cg00902195;cg20375220;cg19855470
161	LI	GO:0031279	regulation of cyclase activity	http://amigo.geneontology.org/amigo/term/GO:0031279	43	8	2.4162	3.31098	0.00240924	0.0193929	1816;1910;2912;2917;3973;4883;4988;8811	geneontology_Biological_Process_noRedundant	cg13423075;cg00664406;cg12934382;cg04597433;cg23847712;cg26296488;cg15699226;cg12351433;cg19403014;cg00303541;cg21187352;cg21213853;cg17630392;cg05215925;cg07963349
162	LI	GO:0051932	synaptic transmission, GABAergic	http://amigo.geneontology.org/amigo/term/GO:0051932	43	8	2.4162	3.31098	0.00240924	0.0193929	148;766;1813;2558;2561;2567;6863;22871	geneontology_Biological_Process_noRedundant	cg01138867;cg23881278;cg05044185;cg08445263;cg07489890;cg13519184;cg27315556;cg01287975;cg20303399;cg03462380;cg10373196
163	LI	GO:0007618	mating	http://amigo.geneontology.org/amigo/term/GO:0007618	35	7	1.96668	3.55931	0.00290788	0.023263	552;1812;1816;1910;4808;6863;7068	geneontology_Biological_Process_noRedundant	cg13790603;cg04597433;cg23847712;cg26296488;cg18190187;cg10906284;cg15699226;cg00960552;cg02126788;cg01287975
164	LI	GO:0070482	response to oxygen levels	http://amigo.geneontology.org/amigo/term/GO:0070482	313	30	17.5877	1.70574	0.00301632	0.0239835	430;650;768;846;867;1365;1813;2030;2627;3741;3777;4017;4323;4929;4985;5179;5313;5315;5458;6262;6422;6548;6649;23576;50507;51378;55662;64506;84962;126374	geneontology_Biological_Process_noRedundant	cg17820878;cg19715410;cg11358945;cg18327056;cg20491914;cg02891686;cg24199834;cg26502671;cg17816908;cg18742346;cg21694941;cg25074071;cg13849253;cg03793270;cg23881278;cg16271600;cg04140663;cg23267759;cg05352500;cg00156072;cg03422911;cg11736940;cg14811105;cg17453778;cg10519140;cg04127342;cg22418909;cg22848150;cg25427880;cg10290276;cg16971827;cg24154937;cg00069242;cg10599444;cg04098270;cg14866117;cg2…
165	LI	GO:0072511	divalent inorganic cation transport	http://amigo.geneontology.org/amigo/term/GO:0072511	412	37	23.1506	1.59823	0.00327457	0.0254924	148;150;773;781;783;799;846;930;1594;1812;1813;1815;2645;2904;2905;2906;2916;3932;4985;4988;5138;5144;6236;6262;6543;6548;8911;8989;9254;10368;10369;27091;57113;64072;84502;286097;342667	geneontology_Biological_Process_noRedundant	cg17820878;cg19715410;cg26325335;cg03323696;cg18190187;cg26078977;cg14871932;cg16589214;cg27100990;cg12097222;cg01805540;cg05952572;cg20411756;cg23881278;cg18612627;cg04839289;cg09096555;cg13335974;cg21882300;cg11275630;cg27052113;cg18445088;cg00625963;cg03422911;cg17453778;cg14859460;cg23003783;cg23288973;cg05215925;cg01610488;cg06493386;cg20303399;cg05329352;cg05563110;cg08293528;cg06883848;cg0…
166	LI	GO:0042490	mechanoreceptor differentiation	http://amigo.geneontology.org/amigo/term/GO:0042490	55	9	3.09049	2.91216	0.00330511	0.0254924	474;652;2535;2558;2561;2562;5459;11078;64072	geneontology_Biological_Process_noRedundant	cg01138867;cg04937184;cg05044185;cg11540735;cg14268632;cg22604636;cg01819137;cg08293528;cg18951977;cg01690182;cg03462380;cg20301962
167	LI	GO:0050918	positive chemotaxis	http://amigo.geneontology.org/amigo/term/GO:0050918	55	9	3.09049	2.91216	0.00330511	0.0254924	652;846;1012;2253;2255;3791;4908;7857;64221	geneontology_Biological_Process_noRedundant	cg10740902;cg26820037;cg15221604;cg03854198;cg04937184;cg23988310;cg17453778;cg20387341;cg18951977;cg08747377
168	LI	GO:0061311	cell surface receptor signaling pathway involved in heart development	http://amigo.geneontology.org/amigo/term/GO:0061311	27	6	1.51715	3.95478	0.00330763	0.0254924	650;652;4488;9464;22943;64321	geneontology_Biological_Process_noRedundant	cg20563910;cg25998402;cg00123055;cg11214140;cg09445939;cg04937184;cg10509254;cg10933003;cg22108469;cg02919422;cg18951977;cg25636478
169	LI	GO:0099589	serotonin receptor activity	http://amigo.geneontology.org/amigo/term/GO:0099589	27	6	1.51715	3.95478	0.00330763	0.0254924	1129;1815;3360;3361;3362;3363	geneontology_Molecular_Function_noRedundant	cg11438011;cg20411756;cg18023598;cg00903099;cg19630629;cg24575234;cg06291867
170	LI	GO:0043586	tongue development	http://amigo.geneontology.org/amigo/term/GO:0043586	19	5	1.06762	4.6833	0.00332339	0.0254924	6495;9464;56603;80326;137814	geneontology_Biological_Process_noRedundant	cg22856324;cg00770998;cg00779065;cg01277331;cg10509254;cg10933003;cg10603004;cg16081281
171	LI	GO:0071867	response to monoamine	http://amigo.geneontology.org/amigo/term/GO:0071867	36	7	2.02287	3.46044	0.00343799	0.0262172	1812;1816;5144;5179;5313;6262;6548	geneontology_Biological_Process_noRedundant	cg17820878;cg04597433;cg23847712;cg26296488;cg03323696;cg18190187;cg26078977;cg18742346;cg21694941;cg03422911;cg11736940;cg04127342;cg22848150
172	LI	GO:0043279	response to alkaloid	http://amigo.geneontology.org/amigo/term/GO:0043279	99	13	5.56288	2.33692	0.00355285	0.0269356	114;1812;1813;1815;1816;4986;4988;5179;6262;6863;23284;63826;221935	geneontology_Biological_Process_noRedundant	cg04597433;cg23847712;cg26296488;cg18190187;cg16956686;cg16491617;cg18742346;cg21694941;cg26351229;cg20411756;cg23881278;cg03422911;cg12250496;cg05215925;cg01287975;cg12190994;cg04127342;cg10095242;cg22848150;cg22556056
173	LI	GO:0001505	regulation of neurotransmitter levels	http://amigo.geneontology.org/amigo/term/GO:0001505	317	30	17.8125	1.68421	0.00363536	0.0274018	148;783;1129;1545;1807;1812;1813;1815;2030;2731;3749;5806;6530;6572;6857;8618;9162;9314;10365;10755;10814;22871;23576;51733;55349;57030;60482;93664;140885;341359	geneontology_Biological_Process_noRedundant	cg13902210;cg05311412;cg13036855;cg18190187;cg19885761;cg23495748;cg05736768;cg14015441;cg01295399;cg01805540;cg16494192;cg20457796;cg20411756;cg23881278;cg14882054;cg27315191;cg04164838;cg02469909;cg15552843;cg00156072;cg00565882;cg01410359;cg06264984;cg02719752;cg03207054;cg05331498;cg07489890;cg11905007;cg13519184;cg15957055;cg27315556;cg27604416;cg10519140;cg06510074;cg19630629;cg22428147;cg2…
174	LI	GO:0007369	gastrulation	http://amigo.geneontology.org/amigo/term/GO:0007369	161	18	9.04671	1.98967	0.00410071	0.0307317	652;1303;1969;2253;2294;2627;3170;4323;5015;6422;8324;9314;9421;22943;57057;64321;89870;286204	geneontology_Biological_Process_noRedundant	cg08077337;cg06564388;cg10470588;cg11353250;cg22711111;cg00123055;cg11214140;cg17816908;cg13558371;cg09445939;cg26820037;cg04937184;cg02783918;cg10514097;cg23267759;cg03774514;cg07003030;cg15415507;cg01093363;cg02281167;cg02008154;cg10778441;cg02919422;cg22418909;cg01564322;cg10599444;cg18951977;cg23365739;cg00551679
175	LI	GO:0060231	mesenchymal to epithelial transition	http://amigo.geneontology.org/amigo/term/GO:0060231	20	5	1.12381	4.44913	0.00422904	0.0315124	652;6299;6939;7490;8324	geneontology_Biological_Process_noRedundant	cg08077337;cg21548155;cg26232818;cg04937184;cg00310215;cg00582524;cg12807794;cg15180867;cg04456238;cg15107670;cg18951977
176	LI	GO:0098531	transcription factor activity, direct ligand regulated sequence-specific DNA binding	http://amigo.geneontology.org/amigo/term/GO:0098531	47	8	2.64096	3.0292	0.00428746	0.0317661	190;2099;2104;4929;5241;5915;7025;7068	geneontology_Molecular_Function_noRedundant	cg11358945;cg13790603;cg14772925;cg25915838;cg13012525;cg21784383;cg14811105;cg03428864;cg19003815;cg09560082;cg15171839;cg05171584
177	LI	GO:0051047	positive regulation of secretion	http://amigo.geneontology.org/amigo/term/GO:0051047	378	34	21.2401	1.60075	0.00458636	0.0337888	114;116;552;783;846;885;1813;1908;1910;2645;2696;3745;4825;4887;4986;5950;6664;6857;6863;7447;7855;8600;8660;8911;22871;23765;55107;57824;84236;85480;93664;222546;260434;341359	geneontology_Biological_Process_noRedundant	cg23668184;cg22934295;cg10417567;cg12076463;cg21512644;cg17399283;cg14871932;cg16491617;cg26351229;cg01805540;cg06154313;cg20150017;cg23881278;cg10906284;cg14882054;cg27315191;cg06452665;cg15699226;cg01754713;cg16457786;cg17059658;cg26709285;cg18445088;cg10979547;cg16330247;cg16688437;cg18449120;cg19451698;cg03724463;cg07489890;cg13519184;cg17453778;cg27315556;cg17444738;cg04225775;cg09560590;cg2…
178	LI	GO:0007212	dopamine receptor signaling pathway	http://amigo.geneontology.org/amigo/term/GO:0007212	38	7	2.13525	3.27831	0.00471543	0.0345445	238;1812;1813;1815;1816;4988;9630	geneontology_Biological_Process_noRedundant	cg04597433;cg23847712;cg26296488;cg18190187;cg20411756;cg23881278;cg02355885;cg05215925;cg17301902
179	LI	GO:0072089	stem cell proliferation	http://amigo.geneontology.org/amigo/term/GO:0072089	103	13	5.78765	2.24616	0.00500783	0.0364816	429;1813;3400;5080;6664;6926;10763;11023;23440;58495;63950;64321;64399	geneontology_Biological_Process_noRedundant	cg11723801;cg12756396;cg23668184;cg15160263;cg00123055;cg11214140;cg16043357;cg18646207;cg09537620;cg09656389;cg11827910;cg23881278;cg09263516;cg26866482;cg03989480;cg04455430;cg04931216;cg06921573;cg12636369;cg21774338;cg16330247;cg18449120;cg26621699;cg16703762;cg21269843;cg03715143;cg02919422;cg14830601;cg26339504;cg08330778;cg17832991
180	LI	GO:0055067	monovalent inorganic cation homeostasis	http://amigo.geneontology.org/amigo/term/GO:0055067	127	15	7.13622	2.10195	0.00505798	0.0365884	495;552;766;1813;1910;3741;3757;6548;6863;7021;7380;11261;23682;56996;57468	geneontology_Biological_Process_noRedundant	cg17820878;cg01791371;cg24075113;cg27435498;cg18395636;cg23881278;cg10906284;cg15699226;cg00751156;cg23368787;cg07021644;cg16758813;cg21317965;cg22812955;cg01287975;cg21737698;cg04653522;cg24154937;cg10373196;cg17920479
181	LI	GO:0045444	fat cell differentiation	http://amigo.geneontology.org/amigo/term/GO:0045444	203	21	11.4067	1.84102	0.00510636	0.0365884	153;650;2255;3400;4488;4929;6422;7021;7350;9314;10603;25937;30812;55022;81029;84935;169200;222008;222236;338761;392255	geneontology_Biological_Process_noRedundant	cg11358945;cg26004759;cg20563910;cg25998402;cg01791371;cg17816908;cg10246081;cg02626129;cg05933904;cg05471730;cg14811105;cg02056062;cg20387341;cg22108469;cg03715143;cg16758813;cg21317965;cg22812955;cg08904363;cg08952306;cg14304469;cg00585714;cg01026458;cg20040743;cg22418909;cg01564322;cg05575054;cg14826456;cg03999434;cg24891133;cg25636478
182	LI	GO:0042445	hormone metabolic process	http://amigo.geneontology.org/amigo/term/GO:0042445	190	20	10.6762	1.87332	0.00510667	0.0365884	650;1545;1592;1594;2099;2834;3169;5046;5126;5950;8854;27122;50506;53905;56603;60482;64377;83539;90527;195814	geneontology_Biological_Process_noRedundant	cg05311412;cg22856324;cg06154313;cg24543696;cg01824511;cg07721203;cg08328777;cg15824707;cg17263974;cg19295951;cg05230054;cg27058486;cg19864758;cg00565882;cg01410359;cg06264984;cg05171584;cg08210342;cg04609350;cg13654588;cg18585903;cg06883848;cg04932551;cg00930873;cg16933181;cg22200289;cg25636478
183	LI	GO:0050951	sensory perception of temperature stimulus	http://amigo.geneontology.org/amigo/term/GO:0050951	21	5	1.18001	4.23727	0.00529779	0.0376115	796;2047;4986;8989;55107	geneontology_Biological_Process_noRedundant	cg16491617;cg20150017;cg07842403;cg01610488;cg06493386;cg10095242;cg22183706;cg26705266
184	LI	GO:0015698	inorganic anion transport	http://amigo.geneontology.org/amigo/term/GO:0015698	165	18	9.27147	1.94144	0.00530715	0.0376115	766;846;2558;2560;2561;2562;2567;2741;2743;2915;54102;55107;56996;57030;57348;57468;80131;375611	geneontology_Biological_Process_noRedundant	cg24154839;cg01138867;cg24075113;cg01486814;cg02928699;cg20150017;cg05044185;cg08445263;cg00813890;cg02623991;cg16628066;cg17453778;cg09688546;cg18016365;cg00059225;cg08316825;cg14319409;cg02440744;cg26705266;cg01690182;cg03462380;cg10373196;cg02881274;cg15164708;cg27615578;cg17920479;cg18074297
185	LI	GO:0005539	glycosaminoglycan binding	http://amigo.geneontology.org/amigo/term/GO:0005539	191	20	10.7324	1.86351	0.00541278	0.0381528	176;334;652;1311;2255;4057;5046;5727;6146;6422;6649;7058;7148;9353;63827;64094;84870;129804;339366;343637	geneontology_Molecular_Function_noRedundant	cg16269733;cg16987524;cg02891686;cg09781944;cg10176110;cg10812186;cg24055029;cg17816908;cg04937184;cg17263974;cg19485202;cg22994198;cg01188592;cg15731815;cg15261665;cg18972811;cg20387341;cg07279933;cg21652958;cg22418909;cg26878949;cg23729763;cg25354657;cg18951977;cg20510724
186	LI	GO:0007492	endoderm development	http://amigo.geneontology.org/amigo/term/GO:0007492	70	10	3.93335	2.54236	0.00550595	0.0386009	652;1303;2253;2626;2627;3227;4323;22943;57057;64321	geneontology_Biological_Process_noRedundant	cg10470588;cg11353250;cg00123055;cg11214140;cg09445939;cg26820037;cg04937184;cg23267759;cg02008154;cg10778441;cg02919422;cg09626984;cg11981599;cg12984580;cg07123069;cg10599444;cg18951977
187	LI	GO:0042383	sarcolemma	http://amigo.geneontology.org/amigo/term/GO:0042383	130	15	7.3048	2.05345	0.00627739	0.0437739	148;781;783;1000;1674;3745;3752;3760;4988;6262;6324;6548;11149;84033;342667	geneontology_Cellular_Component_noRedundant	cg00852622;cg17820878;cg20065463;cg25280433;cg27100990;cg01805540;cg06090660;cg26709285;cg03422911;cg04193160;cg08022436;cg05215925;cg20303399;cg17471928;cg13464915;cg15234271
188	LI	GO:0015844	monoamine transport	http://amigo.geneontology.org/amigo/term/GO:0015844	83	11	4.66383	2.35858	0.00656648	0.0455462	150;152;1812;1813;1815;3745;4887;4986;6530;6857;341359	geneontology_Biological_Process_noRedundant	cg21512644;cg18190187;cg16491617;cg20411756;cg23881278;cg14882054;cg27315191;cg26709285;cg10235817;cg10095242;cg05329352;cg05563110;cg00902195;cg20375220;cg04874129
189	LI	GO:0022604	regulation of cell morphogenesis	http://amigo.geneontology.org/amigo/term/GO:0022604	445	38	25.0049	1.5197	0.00666495	0.0458774	577;627;1000;1630;1808;1826;2035;2045;3706;3791;4070;4651;4825;5454;5458;6474;6857;9353;9423;10512;10716;10979;11078;11149;22871;23098;55079;55742;57520;57556;57619;79784;84079;114798;126374;223117;343472;375611	geneontology_Biological_Process_noRedundant	cg00667789;cg05065507;cg15979173;cg24851854;cg06942701;cg12378187;cg18104012;cg09781944;cg10417567;cg10740902;cg12076463;cg24199834;cg24201034;cg08808402;cg26422488;cg20797858;cg25280433;cg14882054;cg06090660;cg07935012;cg01428589;cg05352500;cg08183141;cg09880551;cg11540735;cg14268632;cg00554413;cg06533314;cg25840576;cg05301866;cg26537076;cg04521004;cg06570224;cg07489890;cg08654915;cg10526277;cg1…
190	LI	GO:0007588	excretion	http://amigo.geneontology.org/amigo/term/GO:0007588	61	9	3.42764	2.62572	0.00668459	0.0458774	148;359;552;1813;1910;5002;5455;6863;81693	geneontology_Biological_Process_noRedundant	cg01898698;cg11014373;cg25517810;cg03336167;cg23881278;cg10906284;cg15699226;cg07435445;cg23918296;cg07152755;cg17912835;cg01287975;cg20303399;cg03020208;cg04398950
191	LI	GO:2000241	regulation of reproductive process	http://amigo.geneontology.org/amigo/term/GO:2000241	131	15	7.36099	2.03777	0.00673271	0.0459658	652;1761;1910;2099;2741;4488;6422;6736;6954;7490;84236;203447;284071;339834;344758	geneontology_Biological_Process_noRedundant	cg11194545;cg03540175;cg20563910;cg25998402;cg07923390;cg17816908;cg21215550;cg21548155;cg26232818;cg15699226;cg04937184;cg12127472;cg04169747;cg19451698;cg04919274;cg00059225;cg08316825;cg14319409;cg22108469;cg05171584;cg22418909;cg04456238;cg15107670;cg18951977
192	LI	GO:0003707	steroid hormone receptor activity	http://amigo.geneontology.org/amigo/term/GO:0003707	51	8	2.86573	2.79161	0.00712966	0.0484223	190;2099;2104;4929;5241;5915;7025;7068	geneontology_Molecular_Function_noRedundant	cg11358945;cg13790603;cg14772925;cg25915838;cg13012525;cg21784383;cg14811105;cg03428864;cg19003815;cg09560082;cg15171839;cg05171584
193	LI	GO:0030856	regulation of epithelial cell differentiation	http://amigo.geneontology.org/amigo/term/GO:0030856	132	15	7.41718	2.02233	0.00721415	0.0487423	429;474;652;1594;2301;4488;4825;5080;5727;6926;9555;25937;55966;58495;79977	geneontology_Biological_Process_noRedundant	cg01281911;cg10417567;cg12076463;cg20563910;cg25998402;cg03023152;cg23973429;cg09537620;cg09656389;cg11827910;cg09263516;cg26866482;cg04937184;cg12065138;cg02056062;cg17444738;cg22604636;cg22108469;cg24628744;cg11397370;cg26878949;cg06883848;cg08330778;cg18951977;cg17832991
194	LI	GO:0031012	extracellular matrix	http://amigo.geneontology.org/amigo/term/GO:0031012	448	38	25.1735	1.50953	0.00741127	0.049816	176;1000;1012;1285;1302;1303;1311;1464;2201;2255;4017;4323;5046;5315;5803;5806;6422;6649;7045;7052;7058;7148;7475;9423;9865;10418;10446;25878;63827;64094;81029;81794;121227;157869;161198;284217;339366;645191	geneontology_Cellular_Component_noRedundant	cg16141678;cg16269733;cg25242471;cg02891686;cg11482794;cg10176110;cg10470588;cg10812186;cg11353250;cg17161718;cg24055029;cg17816908;cg22853427;cg25074071;cg09628962;cg17263974;cg06090660;cg18764577;cg00378510;cg19485202;cg22994198;cg08545268;cg03027354;cg14639163;cg22752008;cg27604416;cg05209584;cg20387341;cg21652958;cg02624770;cg05931096;cg24853724;cg22418909;cg00609834;cg03999434;cg10708905;cg1…

## Sheet: 1M.NL1.ego
	type	geneSet	description	link	size	overlap	expect	enrichmentRatio	pValue	FDR	overlapId	database	userId
1	NL1	GO:0005085	guanyl-nucleotide exchange factor activity	http://amigo.geneontology.org/amigo/term/GO:0005085	302	94	61.5832	1.52639	5.75621e-06	0.0075061	29;815;816;1742;1794;1956;1967;2064;2065;2245;2248;2254;2264;2668;2675;2676;2864;2902;2904;3082;3084;3718;4902;5154;5155;5156;5623;5739;5747;5863;5923;5979;6305;6711;6712;6915;7204;8567;8822;8874;8892;8997;9265;9267;9639;9693;9826;9844;9965;10125;10160;10235;22898;23258;23263;23362;23370;23550;25894;26230;27147;27237;50649;51112;53358;54453;55160;55200;55255;55701;55785;57221;57449;57572;64283;64…	geneontology_Molecular_Function_noRedundant	cg02328660;cg13095091;cg10900202;cg13192013;cg02368356;cg17386911;cg18626282;cg13562102;cg20805005;cg03923966;cg11222836;cg11323985;cg23716449;cg14220722;cg16230625;cg18415382;cg19980431;cg23240597;cg14858786;cg08212772;cg18630178;cg25752539;cg17103088;cg18727095;cg19483861;cg16606773;cg01561861;cg18019717;cg23662469;cg00311303;cg02268584;cg08480098;cg10519903;cg19401519;cg00201296;cg00680277;cg0…
2	NL1	GO:0003779	actin binding	http://amigo.geneontology.org/amigo/term/GO:0003779	396	115	80.7515	1.42412	2.0668e-05	0.013358	226;357;783;800;816;832;1072;1264;1496;1605;1756;1773;1938;1956;2039;2314;2317;2318;2764;3208;3927;4130;4137;4430;4606;4624;4627;4629;4633;4638;4641;4649;4650;4651;4846;5339;5581;5747;6530;6645;6711;6712;6744;6876;7145;7171;7456;8735;8736;9026;9172;9696;10093;10095;10109;10296;10486;10529;11078;11151;11170;11346;22846;22998;23026;23191;23224;23345;23363;23406;25794;25802;26260;51168;54221;54434;5…	geneontology_Molecular_Function_noRedundant	cg24680284;cg03148373;cg15015913;cg15558634;cg25849876;cg07582400;cg10576499;cg16707641;cg23475135;cg05116002;cg21787249;cg24086758;cg08384155;cg22348066;cg26394788;cg02025971;cg03775632;cg13024471;cg14678430;cg09143319;cg12044749;cg26803268;cg11609668;cg19980431;cg27066438;cg16803085;cg20980960;cg02805859;cg04160876;cg04924334;cg10331424;cg12989085;cg23240355;cg26465331;cg00219303;cg02972768;cg0…
3	NL1	GO:0015629	actin cytoskeleton	http://amigo.geneontology.org/amigo/term/GO:0015629	449	127	91.5592	1.38708	3.07317e-05	0.013358	60;71;72;101;226;357;800;832;1072;1238;1496;1535;1639;1660;2017;2039;2268;2317;2909;3927;3993;3996;4430;4606;4624;4627;4629;4632;4633;4636;4638;4641;4649;4650;4651;4854;5590;5747;5829;5868;5879;5914;6339;6711;6712;7122;7171;7248;7456;8470;8735;8736;8997;9026;9172;9260;9531;9564;9644;9696;9743;9759;10093;10095;10109;10120;10211;10296;10297;10360;10486;10529;10801;11078;11151;11170;11346;22998;2302…	geneontology_Cellular_Component_noRedundant	cg24680284;cg00866690;cg03148373;cg05776004;cg15015913;cg25849876;cg07582400;cg10576499;cg16707641;cg17727331;cg23475135;cg05116002;cg21787249;cg08384155;cg26394788;cg02025971;cg07413150;cg22117193;cg03775632;cg00154333;cg19980431;cg27066438;cg16803085;cg03057173;cg04160876;cg09930192;cg10331424;cg12989085;cg23240355;cg26465331;cg00219303;cg06172119;cg03041482;cg03187710;cg06791083;cg08538869;cg0…
4	NL1	GO:0071526	semaphorin-plexin signaling pathway	http://amigo.geneontology.org/amigo/term/GO:0071526	39	19	7.9528	2.38909	7.08571e-05	0.0230994	2668;5361;5362;5879;6405;8829;9037;9723;10154;10501;10507;10509;10512;23129;23654;54437;54910;56920;57556	geneontology_Biological_Process_noRedundant	cg20091689;cg25934548;cg01438056;cg16583598;cg27552857;cg02156570;cg17819119;cg00111613;cg01120369;cg03550765;cg18419070;cg24951824;cg00712841;cg03660788;cg11835978;cg23198906;cg14411518;cg17686236;cg19361615;cg02702041;cg13676816;cg13407144;cg07533511;cg09625259;cg00682553;cg01763884;cg01796641

## Sheet: 1M.NL2.ego
	type	geneSet	description	link	size	overlap	expect	enrichmentRatio	pValue	FDR	overlapId	database	userId
1	NL2	GO:0061564	axon development	http://amigo.geneontology.org/amigo/term/GO:0061564	470	198	98.004	2.02032	0	0	107;288;323;348;351;575;627;655;885;1000;1009;1400;1496;1630;1749;1808;1813;1826;1949;1954;1959;2042;2044;2045;2046;2049;2064;2115;2131;2253;2258;2263;2297;2335;2636;2637;2668;2674;2675;2676;2736;2886;2887;2902;3199;3670;3725;3730;3975;4009;4131;4133;4137;4147;4168;4684;4685;4692;4741;4747;4803;4825;4884;4902;4915;4916;4917;4929;4983;5015;5058;5063;5076;5080;5361;5454;5457;5458;5459;5797;5800;580…	geneontology_Biological_Process_noRedundant	cg00412010;cg01825872;cg02156712;cg02938958;cg07395435;cg08476890;cg13277716;cg13645113;cg13663706;cg14340500;cg16414561;cg17036062;cg17386265;cg18102233;cg18396832;cg19332075;cg19997062;cg20024850;cg21040569;cg24401557;cg27296664;cg00758069;cg03142956;cg03646889;cg09008705;cg09511896;cg09822538;cg09912667;cg13428480;cg13437164;cg14662355;cg16399136;cg18115627;cg20967975;cg21694350;cg21996227;cg2…
2	NL2	GO:0098793	presynapse	http://amigo.geneontology.org/amigo/term/GO:0098793	463	185	96.5444	1.91622	0	0	60;114;116;148;152;273;321;351;491;547;627;776;783;793;796;846;885;1000;1006;1008;1129;1131;1137;1258;1272;1488;1496;1499;1812;1813;1949;2030;2239;2550;2555;2558;2571;2572;2741;2823;2890;2897;2898;2900;2901;2902;2903;2913;2914;2917;2918;2983;3736;3737;3746;3747;3748;3756;3760;3765;3776;4311;4747;4803;4842;4908;4915;4923;4983;4985;4986;4988;5020;5028;5100;5138;5142;5179;5413;5764;5798;5802;5867;64…	geneontology_Cellular_Component_noRedundant	cg01825872;cg08798116;cg17223593;cg20303283;cg00046625;cg00758069;cg01202526;cg03987199;cg08005774;cg08105352;cg09008705;cg09511896;cg09822538;cg11158057;cg13985485;cg15580417;cg18935813;cg20489026;cg22594309;cg23349790;cg25201881;cg26547924;cg26841013;cg27304110;cg01454215;cg03970036;cg04333213;cg05113927;cg08789022;cg09606941;cg10099415;cg10140638;cg12276123;cg13536757;cg13906811;cg14613271;cg1…
3	NL2	GO:0002009	morphogenesis of an epithelium	http://amigo.geneontology.org/amigo/term/GO:0002009	459	207	95.7103	2.16278	0	0	133;220;367;388;634;650;652;655;768;846;977;1282;1289;1482;1499;1512;1739;1909;1954;1956;1969;2045;2099;2138;2239;2253;2255;2260;2263;2294;2295;2297;2304;2487;2535;2626;2637;2668;2719;2736;3169;3207;3212;3217;3237;3239;3280;3400;3491;3549;3651;3678;3975;4040;4070;4208;4323;4435;4488;4522;4776;4838;4855;4920;4983;5058;5076;5100;5228;5241;5361;5629;5898;5914;5979;6299;6422;6423;6469;6495;6591;6608;…	geneontology_Biological_Process_noRedundant	cg00240113;cg01825872;cg08798116;cg10451760;cg16272791;cg16679837;cg17223593;cg25085925;cg27496708;cg04552500;cg09511896;cg09804380;cg10827893;cg11806528;cg11835068;cg12475759;cg13428480;cg13443627;cg13786801;cg13984515;cg22489498;cg23992410;cg24588482;cg25347098;cg25610515;cg26841013;cg04037038;cg04043795;cg04882233;cg08473199;cg08911275;cg08957652;cg10708221;cg12266953;cg12529672;cg12565637;cg1…
4	NL2	GO:0031012	extracellular matrix	http://amigo.geneontology.org/amigo/term/GO:0031012	448	176	93.4166	1.88403	0	0	1;43;333;348;655;667;977;1000;1012;1101;1277;1278;1280;1282;1284;1285;1287;1288;1289;1290;1297;1298;1299;1302;1303;1305;1307;1311;1404;1462;1463;1464;1490;1508;1690;1739;1991;2152;2192;2200;2201;2202;2239;2255;2262;2263;2335;2662;2719;3383;3490;3491;3549;3574;3730;3909;3910;3912;4015;4017;4053;4054;4147;4185;4237;4313;4318;4320;4323;4324;4325;4326;4684;4693;4856;4982;5046;5054;5155;5199;5315;5764…	geneontology_Cellular_Component_noRedundant	cg00650640;cg02156712;cg08798116;cg10551631;cg13277716;cg16272791;cg17223593;cg18396832;cg22698358;cg23832787;cg27496708;cg05055766;cg07143532;cg13496323;cg13788537;cg13984515;cg14844588;cg16721191;cg18107144;cg18186394;cg24395801;cg24873592;cg26011014;cg26833120;cg08957652;cg09118932;cg12565637;cg13951042;cg16118212;cg17178336;cg18572413;cg20072442;cg20792735;cg22994281;cg23665824;cg25181651;cg2…
5	NL2	GO:0001228	DNA-binding transcription activator activity, RNA polymerase II-specific	http://amigo.geneontology.org/amigo/term/GO:0001228	421	181	87.7866	2.06182	0	0	367;668;1052;1482;1628;1746;1747;1749;1761;1879;1959;1961;2078;2099;2104;2115;2294;2295;2296;2297;2299;2303;2306;2313;2494;2624;2626;2637;2649;2736;3131;3169;3174;3175;3195;3196;3198;3201;3204;3206;3212;3213;3217;3221;3223;3226;3227;3229;3232;3233;3234;3236;3239;3663;3664;3670;3725;4005;4009;4097;4208;4211;4212;4223;4286;4487;4613;4617;4654;4692;4760;4761;4773;4808;4929;4990;5013;5015;5075;5080;5…	geneontology_Molecular_Function_noRedundant	cg00240113;cg10451760;cg16679837;cg25085925;cg00964103;cg00989853;cg04552500;cg14662355;cg17449954;cg18394216;cg24106636;cg25979559;cg00768993;cg02764245;cg04043795;cg04654530;cg04882233;cg05165940;cg05349062;cg05666120;cg08079908;cg08911275;cg09462924;cg10640333;cg11433622;cg11528849;cg11969556;cg12886942;cg13471114;cg13895867;cg15765724;cg15862215;cg16640855;cg19052355;cg19186145;cg19656282;cg2…
6	NL2	GO:0097060	synaptic membrane	http://amigo.geneontology.org/amigo/term/GO:0097060	411	183	85.7014	2.13532	0	0	88;107;114;148;152;286;287;288;491;575;776;869;1000;1006;1008;1129;1131;1136;1137;1143;1145;1272;1305;1363;1410;1496;1499;1630;1739;1756;1812;1813;1814;1949;2045;2239;2550;2554;2555;2556;2557;2558;2560;2561;2562;2566;2572;2693;2741;2743;2823;2890;2891;2893;2895;2897;2898;2900;2901;2902;2903;2904;2905;2906;2911;2913;2914;2915;2917;2918;3361;3736;3737;3746;3747;3748;3751;3752;3756;3760;3761;3765;37…	geneontology_Cellular_Component_noRedundant	cg08798116;cg17223593;cg20303283;cg20484507;cg00758069;cg01800926;cg03142956;cg03646889;cg03987199;cg08005774;cg08105352;cg08898653;cg09822538;cg11158057;cg13985485;cg15580417;cg18935813;cg20489026;cg21290042;cg22957381;cg23349790;cg23616100;cg23730181;cg25201881;cg25723050;cg26985289;cg27304110;cg27399414;cg10099415;cg12276123;cg13906811;cg14875171;cg19707040;cg20072442;cg20792735;cg22367989;cg2…
7	NL2	GO:0048568	embryonic organ development	http://amigo.geneontology.org/amigo/term/GO:0048568	410	202	85.4929	2.36277	0	0	133;220;257;430;579;652;655;668;1028;1045;1280;1290;1482;1499;1739;1746;1749;1750;1954;1956;1969;2019;2020;2138;2200;2201;2202;2253;2255;2260;2263;2294;2295;2296;2299;2304;2487;2535;2624;2626;2637;2668;2736;2778;3142;3167;3198;3199;3200;3201;3204;3207;3212;3213;3217;3218;3221;3225;3227;3232;3233;3235;3236;3280;3399;3481;3491;3549;3791;3815;3856;3880;3975;4040;4208;4237;4254;4323;4325;4435;4487;45…	geneontology_Biological_Process_noRedundant	cg00240113;cg07674139;cg10451760;cg20373036;cg26968501;cg00682386;cg00955828;cg02625929;cg04363624;cg04552500;cg04907523;cg05055766;cg06355129;cg09318066;cg09511896;cg10026317;cg10703826;cg10730174;cg10827893;cg13428480;cg13984515;cg22489498;cg23992410;cg24588482;cg25340966;cg25347098;cg25764899;cg26841013;cg00768993;cg04037038;cg04043795;cg04654530;cg04739647;cg04882233;cg05165940;cg06704122;cg0…
8	NL2	GO:0007389	pattern specification process	http://amigo.geneontology.org/amigo/term/GO:0007389	404	208	84.2418	2.46908	0	0	257;367;429;444;579;650;652;655;1045;1482;1499;1745;1746;1954;1959;2016;2018;2019;2128;2138;2253;2255;2260;2263;2294;2296;2297;2622;2626;2637;2668;2719;2736;3087;3169;3170;3199;3200;3201;3204;3206;3207;3212;3213;3217;3218;3221;3223;3224;3225;3226;3227;3229;3232;3233;3234;3235;3236;3237;3238;3239;3280;3549;3670;3975;4040;4091;4208;4223;4281;4435;4487;4488;4617;4760;4762;4821;4825;4838;4920;5013;50…	geneontology_Biological_Process_noRedundant	cg00240113;cg10451760;cg16272791;cg16679837;cg16692308;cg25085925;cg27496708;cg04552500;cg05052324;cg07536847;cg09511896;cg10512745;cg10776919;cg11428724;cg11806528;cg13210260;cg13428480;cg13969001;cg16732616;cg17907238;cg18124063;cg21170920;cg22699074;cg22711792;cg24588482;cg25191628;cg26841013;cg26878995;cg27265170;cg00768993;cg01419831;cg04654530;cg04739647;cg04882233;cg05165940;cg05414442;cg0…
9	NL2	GO:0099177	regulation of trans-synaptic signaling	http://amigo.geneontology.org/amigo/term/GO:0099177	402	172	83.8247	2.0519	0	0	43;107;114;116;136;148;321;348;351;575;627;766;773;776;783;793;869;999;1000;1009;1129;1136;1137;1143;1269;1630;1812;1813;1814;1815;1816;1949;1956;1959;2259;2668;2670;2693;2771;2890;2895;2897;2898;2900;2901;2902;2903;2904;2905;2906;2911;2913;2914;2915;2917;2918;2982;2983;3706;3815;4137;4208;4355;4761;4776;4803;4884;4887;4889;4908;4915;4920;4923;4983;5020;5021;5028;5413;5575;5764;5802;5914;5923;599…	geneontology_Biological_Process_noRedundant	cg01825872;cg20303283;cg00758069;cg01800926;cg03142956;cg07568418;cg09008705;cg09511896;cg09822538;cg23616100;cg26841013;cg26985289;cg27399414;cg01454215;cg05113927;cg10099415;cg13906811;cg14875171;cg20072442;cg20792735;cg23665824;cg26355577;cg27629977;cg00100892;cg03602730;cg04222358;cg05075118;cg06288251;cg09465746;cg10109500;cg10943458;cg11021744;cg11902004;cg13142700;cg15987088;cg19385628;cg2…
10	NL2	GO:0042391	regulation of membrane potential	http://amigo.geneontology.org/amigo/term/GO:0042391	395	154	82.3651	1.86972	0	0	40;88;116;148;208;287;288;351;664;773;776;777;781;783;857;869;885;1080;1136;1137;1143;1145;1180;1269;1739;1756;1812;1813;1815;1824;2030;2257;2258;2259;2273;2550;2554;2555;2556;2557;2558;2560;2561;2562;2566;2741;2743;2776;2890;2895;2898;2901;2902;2903;2904;2905;2906;2911;2915;3725;3728;3736;3737;3746;3747;3751;3752;3756;3757;3759;3760;3762;3764;3775;3776;3778;3781;3791;4137;4208;4355;4544;4887;491…	geneontology_Biological_Process_noRedundant	cg13645113;cg17386265;cg20303283;cg21040569;cg24401557;cg00777689;cg03987199;cg07568418;cg18935813;cg20947082;cg21290042;cg22957381;cg23242863;cg25130381;cg25723050;cg26547924;cg10099415;cg12276123;cg13906811;cg14165051;cg14875171;cg17916490;cg22528044;cg00100892;cg05075118;cg06288251;cg06374165;cg06804312;cg12219082;cg15048660;cg16376000;cg18500192;cg18780257;cg19507527;cg20626645;cg21197774;cg2…
11	NL2	GO:0050808	synapse organization	http://amigo.geneontology.org/amigo/term/GO:0050808	368	171	76.7351	2.22845	0	0	40;43;60;119;288;348;351;575;576;577;627;783;831;869;999;1000;1006;1282;1287;1488;1496;1499;1501;1739;1812;1813;1826;2045;2049;2064;2239;2668;2693;2743;2823;2895;2902;2904;2915;3084;3480;3643;3706;4009;4137;4208;4747;4761;4776;4915;4916;4983;5020;5021;5063;5098;5100;5457;5764;5789;5800;5802;6092;6405;6495;6585;6620;6622;6678;6853;6900;7058;7074;7162;7474;7476;7855;8292;8321;8326;8499;8828;8829;88…	geneontology_Biological_Process_noRedundant	cg00412010;cg01825872;cg04595393;cg06302025;cg07994386;cg08798116;cg13663706;cg14340500;cg17223593;cg19332075;cg19997062;cg20303283;cg20484507;cg27296664;cg00758069;cg01800926;cg03116642;cg03142956;cg08005774;cg09511896;cg09822538;cg14662355;cg16704678;cg23349790;cg23616100;cg24085946;cg26841013;cg26985289;cg27399414;cg08857144;cg10099415;cg13536757;cg13906811;cg14875171;cg15262317;cg19707040;cg2…
12	NL2	GO:0030900	forebrain development	http://amigo.geneontology.org/amigo/term/GO:0030900	354	160	73.8158	2.16756	0	0	116;190;220;238;351;429;547;552;558;650;652;664;999;1000;1499;1745;1746;1749;1812;1813;1902;1956;2016;2018;2044;2049;2131;2253;2255;2258;2260;2263;2624;2637;2736;2775;2902;3084;3280;3361;3400;3670;3736;3746;3747;3912;3975;4009;4040;4487;4747;4760;4915;4929;4983;5013;5015;5021;5080;5307;5308;5454;5455;5456;5457;5592;5629;5764;5802;5914;5915;5992;6091;6092;6299;6387;6469;6496;6506;6531;6547;6585;65…	geneontology_Biological_Process_noRedundant	cg01825872;cg02938958;cg03202526;cg09158774;cg10291990;cg11409998;cg13645113;cg15888279;cg16414561;cg17036062;cg17386265;cg18102233;cg20373036;cg21040569;cg21207958;cg21773962;cg24401557;cg26968501;cg03142956;cg09511896;cg10512745;cg10776919;cg10827893;cg11806528;cg13210260;cg14662355;cg16732616;cg22489498;cg22711792;cg23992410;cg25191628;cg25347098;cg26841013;cg27265170;cg00768993;cg01419831;cg0…
13	NL2	GO:0098984	neuron to neuron synapse	http://amigo.geneontology.org/amigo/term/GO:0098984	323	133	67.3517	1.97471	0	0	88;107;114;119;152;491;575;664;793;1000;1129;1131;1136;1266;1410;1496;1499;1501;1630;1739;1813;1814;1949;2035;2045;2059;2890;2895;2898;2900;2901;2902;2903;2904;2905;2906;2911;2913;2915;2917;3751;3756;4131;4133;4355;4842;4915;4923;4985;5028;5063;5142;5179;5575;5662;5800;5802;6009;6457;6695;6714;6774;6804;6853;6857;7074;7781;8224;8502;8516;8525;8825;8851;9066;9162;9229;9456;9465;9495;9758;9762;9829…	geneontology_Cellular_Component_noRedundant	cg00412010;cg07994386;cg20303283;cg20484507;cg00046625;cg01800926;cg03646889;cg03987199;cg07823585;cg08898653;cg11158057;cg13985485;cg16127594;cg22698996;cg23616100;cg23730181;cg26227186;cg26985289;cg27399414;cg00050984;cg00997611;cg04066396;cg08789022;cg08857144;cg19707040;cg23427269;cg00100892;cg05075118;cg05970311;cg06288251;cg09465746;cg19385628;cg20944305;cg22126211;cg27363829;cg02086094;cg0…
14	NL2	GO:0001655	urogenital system development	http://amigo.geneontology.org/amigo/term/GO:0001655	312	140	65.058	2.15193	0	0	185;359;367;650;652;655;793;947;1028;1282;1285;1396;1499;1512;1592;1739;2018;2045;2049;2099;2138;2200;2253;2255;2260;2263;2294;2296;2297;2624;2668;2719;2736;3037;3169;3207;3217;3227;3237;3239;3248;3280;3399;3400;3764;3975;4070;4072;4091;4208;4311;4326;4435;4643;4868;5076;5155;5156;5228;5324;5455;5629;5800;5914;5915;5950;5979;6092;6299;6422;6469;6492;6495;6608;6659;6662;6664;6928;6943;7020;7021;70…	geneontology_Biological_Process_noRedundant	cg16272791;cg16679837;cg25085925;cg27496708;cg04292718;cg06515144;cg08920610;cg09072162;cg09318066;cg10827893;cg11806528;cg13428480;cg13443627;cg13786801;cg16115720;cg17449954;cg20701486;cg22489498;cg23992410;cg24588482;cg25347098;cg02348634;cg04043795;cg04882233;cg05414442;cg08911275;cg13951042;cg20008332;cg20926035;cg21875802;cg22994281;cg23291301;cg24887265;cg02108850;cg04248446;cg04394267;cg0…
15	NL2	GO:0098742	cell-cell adhesion via plasma-membrane adhesion molecules	http://amigo.geneontology.org/amigo/term/GO:0098742	252	125	52.5468	2.37883	0	0	421;634;650;869;999;1000;1001;1005;1006;1008;1009;1010;1012;1016;1365;1366;1824;1825;1826;2195;2239;2895;3383;3678;5098;5099;5100;5101;5789;5793;5797;5801;5802;5817;5979;6091;6092;6900;7048;7122;7369;9074;9076;9314;9378;9620;9708;10205;10686;11122;11141;22854;22865;22871;22883;23022;23284;26011;26025;26167;27253;27328;28316;29930;54510;54538;54798;56098;56099;56100;56101;56102;56103;56104;56105;5…	geneontology_Biological_Process_noRedundant	cg08798116;cg13663706;cg17223593;cg19332075;cg19407410;cg19997062;cg24530787;cg00758069;cg01800926;cg03142956;cg08005774;cg09822538;cg13496323;cg13788537;cg16721191;cg20967975;cg23349790;cg23616100;cg26985289;cg27399414;cg10099415;cg13906811;cg14875171;cg00100892;cg04222358;cg04248446;cg07467520;cg08770122;cg08855568;cg09472360;cg16718624;cg17189465;cg21425099;cg22126211;cg24784794;cg27363829;cg0…
16	NL2	GO:0097485	neuron projection guidance	http://amigo.geneontology.org/amigo/term/GO:0097485	250	117	52.1298	2.2444	0	0	323;351;627;655;1400;1630;1749;1808;1826;1949;1954;1959;2044;2045;2046;2049;2064;2115;2131;2253;2297;2636;2637;2668;2674;2675;2676;2736;2886;2887;3199;3670;3730;3975;4009;4147;4684;4902;4917;4983;5015;5080;5361;5458;5459;5797;5800;5909;5979;6091;6092;6324;6387;6405;6469;6585;6586;6608;6714;6900;7080;7436;7474;8022;8633;8660;8828;8829;8851;9037;9048;9241;9353;9355;9369;9378;9638;9723;10371;10417;1…	geneontology_Biological_Process_noRedundant	cg01825872;cg02156712;cg02938958;cg13277716;cg16414561;cg17036062;cg18102233;cg18396832;cg03142956;cg09511896;cg13428480;cg13437164;cg14662355;cg16399136;cg18115627;cg20967975;cg21694350;cg21996227;cg23620228;cg24085809;cg24085946;cg24588482;cg26841013;cg01419831;cg04882233;cg07419021;cg10099415;cg12266953;cg13895867;cg13906811;cg14875171;cg15765724;cg19052355;cg21426003;cg21949512;cg22367989;cg0…
17	NL2	GO:0060485	mesenchyme development	http://amigo.geneontology.org/amigo/term/GO:0060485	247	121	51.5043	2.34932	0	0	58;70;650;652;655;753;1277;1482;1499;1908;1909;1910;2042;2253;2255;2260;2263;2294;2295;2296;2297;2335;2487;2626;2637;2668;3037;3084;3169;3170;3280;3670;4017;4040;4208;4254;4487;4488;4838;4902;5075;5076;5308;5979;6091;6092;6405;6422;6423;6469;6495;6591;6608;6615;6662;6664;6899;6909;6910;6939;6943;7041;7046;7048;7074;7080;7291;7472;7474;7481;7490;8091;8092;8313;8320;8828;8829;8854;8928;8929;9037;92…	geneontology_Biological_Process_noRedundant	cg04030615;cg05353133;cg08275633;cg09511896;cg09804380;cg16399136;cg17449954;cg21996227;cg26841013;cg04037038;cg04043795;cg08473199;cg13895867;cg15765724;cg19052355;cg20008332;cg20926035;cg21426003;cg21875802;cg22367989;cg24887265;cg04248446;cg04394267;cg07467520;cg10726475;cg12622139;cg15361065;cg16700000;cg16718624;cg17189465;cg18301348;cg22615158;cg24784794;cg05030680;cg06842954;cg07410872;cg0…
18	NL2	GO:0003007	heart morphogenesis	http://amigo.geneontology.org/amigo/term/GO:0003007	244	116	50.8787	2.27993	0	0	70;650;652;655;1280;1289;1363;1482;1499;1954;2050;2138;2253;2263;2294;2296;2535;2626;2627;3037;3084;3280;3491;3549;3643;3670;3725;4091;4208;4487;4488;4604;4838;4886;4887;4889;5308;5457;5629;5914;5915;5950;6091;6092;6261;6423;6469;6474;6495;6586;6591;6608;6615;6659;6662;6664;6862;6899;6909;6910;6926;7046;7048;7054;7122;7135;7168;7291;7472;7474;7481;7547;8313;8321;8701;8828;8829;8854;8928;9241;9353…	geneontology_Biological_Process_noRedundant	cg00240113;cg10451760;cg09511896;cg10827893;cg13428480;cg13984515;cg17449954;cg22489498;cg23992410;cg24588482;cg25347098;cg26841013;cg02767960;cg04043795;cg08957652;cg12529672;cg12565637;cg16236766;cg16877924;cg17178336;cg20008332;cg22367989;cg25908985;cg04248446;cg04394267;cg05091238;cg07467520;cg12622139;cg15361065;cg16718624;cg17189465;cg18301348;cg20899354;cg22615158;cg24784794;cg25506747;cg0…
19	NL2	GO:0045165	cell fate commitment	http://amigo.geneontology.org/amigo/term/GO:0045165	240	131	50.0446	2.61766	0	0	367;429;650;652;1482;1499;1745;1746;2128;2138;2139;2253;2255;2258;2260;2263;2619;2624;2627;2636;2736;3084;3110;3169;3170;3175;3199;3207;3226;3236;3280;3549;3574;3670;4208;4286;4617;4654;4760;4762;4821;4825;4838;4855;4916;4920;5076;5080;5081;5307;5396;5454;5457;5460;5468;5629;5897;5914;6095;6422;6423;6469;6495;6608;6656;6657;6662;6774;6886;6899;6909;6926;6928;7041;7046;7080;7101;7471;7472;7474;747…	geneontology_Biological_Process_noRedundant	cg02938958;cg13645113;cg16414561;cg16679837;cg17036062;cg17386265;cg18102233;cg21040569;cg24401557;cg25085925;cg00955828;cg01913970;cg04363624;cg05052324;cg07536847;cg09511896;cg09804380;cg10026317;cg10512745;cg10730174;cg10776919;cg10827893;cg11428724;cg11806528;cg13210260;cg13969001;cg16732616;cg21170920;cg22489498;cg22711792;cg23992410;cg25191628;cg25347098;cg25764899;cg26841013;cg27265170;cg0…
20	NL2	GO:0090596	sensory organ morphogenesis	http://amigo.geneontology.org/amigo/term/GO:0090596	238	121	49.6276	2.43816	0	0	220;357;579;652;655;668;793;1280;1289;1290;1499;1735;1749;1750;1826;1969;2138;2195;2200;2201;2202;2253;2255;2260;2263;2295;2299;2301;2487;2535;2624;2637;2736;3167;3198;3199;3229;3549;3975;4040;4211;4237;4487;4647;4762;4915;4920;5013;5076;5080;5308;5309;5396;5456;5459;5629;5764;5797;5915;5950;6015;6299;6495;6496;6656;6662;6664;6774;6899;6909;7020;7021;7054;7068;7070;7287;7291;7471;7472;7474;7482;7…	geneontology_Biological_Process_noRedundant	cg05096731;cg20373036;cg26968501;cg00682386;cg04552500;cg05055766;cg09511896;cg09801936;cg10730174;cg10827893;cg11806528;cg13428480;cg19809499;cg22489498;cg22796507;cg23992410;cg24588482;cg25347098;cg26841013;cg02764245;cg04037038;cg04043795;cg04654530;cg04882233;cg05414442;cg08957652;cg09462924;cg10640333;cg11433622;cg12565637;cg12886942;cg13471114;cg13895867;cg15262317;cg15579817;cg15765724;cg1…
21	NL2	GO:0048705	skeletal system morphogenesis	http://amigo.geneontology.org/amigo/term/GO:0048705	222	111	46.2913	2.39786	0	0	54;257;579;652;655;1101;1277;1280;1303;1305;1311;1490;1499;1690;1739;1746;1749;1954;2138;2201;2249;2260;2263;2296;2778;3037;3198;3199;3200;3201;3204;3207;3212;3213;3217;3218;3221;3224;3225;3227;3232;3233;3234;3235;3236;3549;3636;3975;4040;4057;4147;4208;4313;4323;4325;4487;4488;4522;4617;4762;4838;4920;5075;5156;5396;5914;5915;6422;6423;6474;6495;6662;6664;6862;6899;6913;6939;7020;7046;7048;7291;…	geneontology_Biological_Process_noRedundant	cg10703826;cg10730174;cg25340966;cg00768993;cg01571735;cg04043795;cg04739647;cg05165940;cg05414442;cg07813142;cg08079908;cg08957652;cg09173768;cg11969556;cg12565637;cg17178336;cg20008332;cg20539752;cg20926035;cg21319323;cg21875802;cg22061628;cg22541735;cg24416513;cg24887265;cg25908985;cg05091238;cg20899354;cg25506747;cg13150467;cg19852958;cg23121156;cg23207990;cg23584743;cg26978698;cg01939274;cg0…
22	NL2	GO:0060560	developmental growth involved in morphogenesis	http://amigo.geneontology.org/amigo/term/GO:0060560	218	101	45.4572	2.22187	0	0	348;351;627;652;1499;1630;1808;1826;1954;2016;2045;2099;2255;2258;2263;2335;3239;3975;4040;4131;4133;4137;4692;4803;4825;4916;5058;5361;5458;5459;5802;6299;6387;6405;6422;6423;6469;6495;6585;6586;6662;6857;6860;6909;6928;7048;7074;7474;7481;8153;8437;8828;8829;8851;9037;9175;9353;9355;9699;9706;9723;9863;10252;10253;10371;10413;10500;10509;10512;10765;22902;22999;23025;23111;23242;23327;23566;260…	geneontology_Biological_Process_noRedundant	cg13645113;cg17386265;cg21040569;cg24401557;cg09008705;cg09511896;cg09912667;cg13428480;cg16399136;cg21996227;cg22594309;cg24588482;cg26841013;cg00050984;cg05707704;cg08911275;cg10136354;cg18704110;cg22367989;cg25498838;cg04394267;cg05075118;cg06288251;cg12622139;cg15361065;cg15457795;cg22615158;cg00316839;cg06083330;cg08474859;cg12401926;cg13281139;cg16426339;cg16887264;cg23121156;cg23207990;cg0…
23	NL2	GO:0050803	regulation of synapse structure or activity	http://amigo.geneontology.org/amigo/term/GO:0050803	211	98	43.9976	2.2274	0	0	40;348;351;575;576;577;627;869;1000;1006;1496;1813;2045;2049;2239;2693;2823;2895;2902;2904;3706;4208;4761;4776;4915;4916;5020;5021;5063;5100;5764;5789;5800;5802;6092;6405;6495;6585;6622;6678;7058;7074;7162;7474;7476;8292;8321;8326;8828;8851;9378;9456;9758;9762;9912;11141;22865;22871;22883;22943;23237;23284;23768;26050;26280;29882;51804;54434;54674;55607;55638;57497;57555;57622;57633;58504;64084;6…	geneontology_Biological_Process_noRedundant	cg00412010;cg04595393;cg06302025;cg07994386;cg08798116;cg13663706;cg14340500;cg17223593;cg19332075;cg19997062;cg27296664;cg01800926;cg03116642;cg09511896;cg16704678;cg23616100;cg26841013;cg26985289;cg27399414;cg10099415;cg13536757;cg13906811;cg14875171;cg19707040;cg20072442;cg20792735;cg22367989;cg23665824;cg26355577;cg27629977;cg00100892;cg04248446;cg04394267;cg04426311;cg10109500;cg12622139;cg1…
24	NL2	GO:0043583	ear development	http://amigo.geneontology.org/amigo/term/GO:0043583	199	96	41.4953	2.31351	0	0	220;357;579;650;652;1280;1687;1749;1750;1889;2138;2253;2255;2260;2263;2299;2487;2535;2558;2561;2562;2624;2637;2736;3167;3198;3199;3280;3776;3777;4487;4610;4647;4760;4762;4916;4920;5013;5076;5396;5456;5459;5629;6299;6469;6495;6657;6662;6678;6899;6939;7020;7291;7471;7474;7545;8022;8323;8516;8549;8825;8929;9132;9241;9547;9620;9890;9935;10083;10253;10736;11078;25861;26281;50506;51168;51761;51804;5390…	geneontology_Biological_Process_noRedundant	cg05096731;cg20373036;cg26968501;cg00682386;cg03646889;cg04366039;cg04552500;cg09511896;cg10730174;cg10827893;cg13428480;cg22489498;cg23992410;cg24588482;cg25347098;cg26547924;cg26841013;cg04037038;cg04654530;cg04882233;cg10640333;cg11528849;cg13471114;cg13895867;cg15765724;cg15862215;cg16640855;cg19052355;cg20926035;cg21426003;cg21875802;cg23136742;cg24887265;cg25622366;cg27364741;cg01227537;cg0…
25	NL2	GO:2000027	regulation of animal organ morphogenesis	http://amigo.geneontology.org/amigo/term/GO:2000027	196	99	40.8698	2.42233	0	0	367;634;650;652;655;947;1101;1499;1735;2099;2138;2239;2253;2255;2260;2263;2296;2535;2668;2719;3207;3217;3227;3239;3280;3670;3975;4070;4435;4487;4920;4982;5076;5083;5764;6091;6092;6422;6423;6469;6495;6591;6608;6662;6899;6909;6910;6928;7020;7046;7048;7068;7074;7291;7421;7471;7472;7474;7476;7481;7482;7484;7490;7855;8321;8322;8323;8324;9241;9464;9620;9863;10082;10252;10409;10512;10736;22943;23213;265…	geneontology_Biological_Process_noRedundant	cg08798116;cg16272791;cg16679837;cg17223593;cg25085925;cg27496708;cg04292718;cg04552500;cg09511896;cg11806528;cg11835068;cg12475759;cg13428480;cg13443627;cg13786801;cg16115720;cg24588482;cg26841013;cg08473199;cg08911275;cg15262317;cg20926035;cg21875802;cg23246885;cg24887265;cg02333852;cg04248446;cg04394267;cg07467520;cg11610350;cg12306156;cg12622139;cg15361065;cg16718624;cg17189465;cg18301348;cg2…
26	NL2	GO:0048863	stem cell differentiation	http://amigo.geneontology.org/amigo/term/GO:0048863	192	94	40.0357	2.3479	0	0	429;652;655;1482;1908;1909;1910;2099;2263;2296;2335;2487;2624;2626;2627;2637;2668;2823;3084;3169;3204;3280;3670;3815;4004;4005;4040;4054;4070;4072;4208;4254;4487;4488;4902;5076;5156;5308;5979;6405;6422;6469;6496;6591;6608;6662;6664;6774;6862;6886;6899;6909;6910;6928;7291;7476;8091;8092;8320;8321;8828;8829;8854;8929;9037;9464;9723;10371;10413;10500;10509;10512;11166;26585;51441;54345;57556;57715;5…	geneontology_Biological_Process_noRedundant	cg00955828;cg04363624;cg09511896;cg10026317;cg13443627;cg13786801;cg16399136;cg21996227;cg25764899;cg26841013;cg02348634;cg04037038;cg04043795;cg08473199;cg13895867;cg15765724;cg19052355;cg19186145;cg20008332;cg21426003;cg22367989;cg23808946;cg16700000;cg18301348;cg05030680;cg06842954;cg07410872;cg07907386;cg08062484;cg10541864;cg11935854;cg13935962;cg15707093;cg16162058;cg20291436;cg20705938;cg2…
27	NL2	GO:0001763	morphogenesis of a branching structure	http://amigo.geneontology.org/amigo/term/GO:0001763	189	110	39.4101	2.79116	0	0	133;367;650;652;655;846;1282;1305;1499;1512;1739;1746;1813;1909;1969;2045;2099;2138;2253;2255;2260;2263;2294;2297;2637;2668;2719;2736;3169;3207;3217;3237;3239;3549;3975;4040;4070;4323;4435;4488;4776;4855;5058;5076;5228;5241;5361;5629;6299;6422;6423;6469;6474;6495;6591;6608;6662;6714;6768;6926;6928;6943;6997;7048;7052;7080;7421;7471;7472;7474;7482;7484;7490;7855;8829;9175;9241;9353;9620;9723;10252…	geneontology_Biological_Process_noRedundant	cg16272791;cg16679837;cg25085925;cg27496708;cg10827893;cg11806528;cg13428480;cg13443627;cg13786801;cg22489498;cg23992410;cg24588482;cg25347098;cg04882233;cg08911275;cg08957652;cg12266953;cg12565637;cg13895867;cg15262317;cg15765724;cg17178336;cg19052355;cg20926035;cg21426003;cg21875802;cg22061628;cg24887265;cg25908985;cg04394267;cg05091238;cg12622139;cg15361065;cg18159840;cg19108881;cg22615158;cg2…
28	NL2	GO:0021953	central nervous system neuron differentiation	http://amigo.geneontology.org/amigo/term/GO:0021953	171	105	35.6568	2.94474	0	0	401;429;869;1009;1499;1630;1745;1746;1749;1812;1813;2016;2049;2128;2253;2263;2560;2624;2636;2637;2736;2895;3110;3226;3236;3280;3400;3670;3952;3975;4009;4040;4133;4137;4821;4825;4915;4929;4983;5080;5081;5456;5457;5629;6091;6092;6095;6299;6324;6422;6423;6469;6585;6586;6608;6656;6659;6695;6886;6900;7080;7101;7471;7472;7474;7476;7484;8022;8320;8321;8828;8829;8929;9353;10215;10371;10660;10716;22943;23…	geneontology_Biological_Process_noRedundant	cg01825872;cg02938958;cg16414561;cg17036062;cg18102233;cg20373036;cg26968501;cg00955828;cg03142956;cg04363624;cg05052324;cg07536847;cg09511896;cg10026317;cg10827893;cg11428724;cg13969001;cg14662355;cg21170920;cg22489498;cg23992410;cg25347098;cg25764899;cg26841013;cg00050984;cg00768993;cg01419831;cg04882233;cg05165940;cg05707704;cg07419021;cg10136354;cg10709593;cg12266953;cg13895867;cg15765724;cg1…
29	NL2	GO:0048736	appendage development	http://amigo.geneontology.org/amigo/term/GO:0048736	171	86	35.6568	2.41188	0	0	257;444;652;655;1280;1311;1387;1499;1749;1750;1889;1954;2019;2201;2249;2253;2255;2260;2263;2719;2736;2778;3206;3207;3226;3227;3229;3235;3236;3238;3239;3549;4040;4223;4487;4488;4920;5066;5089;5307;5308;5396;5914;5915;6299;6423;6469;6474;6659;6662;6664;6909;6910;6926;7020;7021;7291;7474;7476;8092;8323;8854;9241;9464;10512;22943;26585;27152;27164;30062;51176;51222;56603;64093;79412;79977;80144;11603…	geneontology_Biological_Process_noRedundant	cg16272791;cg27496708;cg10730174;cg01749491;cg04043795;cg04739647;cg04882233;cg05414442;cg06704122;cg08911275;cg08957652;cg09173768;cg11359133;cg12565637;cg13264399;cg14118515;cg14715696;cg17178336;cg20008332;cg20398486;cg20804050;cg22541735;cg25908985;cg04394267;cg05091238;cg12622139;cg15361065;cg20899354;cg22615158;cg25506747;cg05030680;cg06842954;cg07410872;cg10541864;cg11940149;cg13935962;cg1…
30	NL2	GO:0048706	embryonic skeletal system development	http://amigo.geneontology.org/amigo/term/GO:0048706	121	76	25.2308	3.01219	0	0	257;579;652;655;1277;1280;1499;1739;1745;1746;1954;2131;2138;2263;2778;3198;3199;3200;3201;3204;3207;3212;3213;3217;3218;3221;3223;3225;3227;3232;3233;3235;3236;3549;3975;4208;4323;4325;4522;4617;4838;5081;5156;5396;5950;6469;6474;6495;6664;6862;6899;6913;7020;7046;7048;7291;7474;7481;7484;7703;8092;9241;10265;10522;10736;23213;23314;51804;55112;55959;56243;79977;80199;116039;130497;145258	geneontology_Biological_Process_noRedundant	cg05052324;cg07536847;cg10703826;cg10730174;cg11428724;cg13969001;cg21170920;cg25340966;cg00768993;cg04043795;cg04739647;cg05165940;cg08957652;cg09173768;cg10709593;cg12565637;cg17178336;cg20008332;cg20926035;cg21319323;cg21875802;cg22061628;cg22541735;cg24887265;cg25908985;cg04394267;cg05091238;cg12622139;cg15361065;cg22615158;cg25506747;cg19852958;cg23584743;cg03719083;cg06073449;cg06463958;cg1…
31	NL2	GO:0048732	gland development	http://amigo.geneontology.org/amigo/term/GO:0048732	411	157	85.7014	1.83194	2.22045e-16	9.3402e-15	116;190;205;208;220;367;429;595;634;650;652;655;857;887;999;1028;1036;1396;1482;1499;1543;1628;1813;1896;1956;1969;2030;2049;2099;2253;2255;2260;2263;2294;2296;2304;2487;2624;2627;2736;3084;3142;3169;3175;3200;3213;3232;3235;3239;3280;3321;3400;3481;3549;3642;3643;3651;3664;3670;3725;4040;4485;4487;4488;4838;4855;5021;5066;5075;5080;5156;5241;5307;5308;5315;5324;5361;5454;5618;5629;5764;5914;5915…	geneontology_Biological_Process_noRedundant	cg00240113;cg03202526;cg08966380;cg09158774;cg10291990;cg10451760;cg11409998;cg15888279;cg16679837;cg21207958;cg21773962;cg25085925;cg00989853;cg02625929;cg08920610;cg09072162;cg09511896;cg10827893;cg22489498;cg23992410;cg25347098;cg26841013;cg04037038;cg04739647;cg04882233;cg08473199;cg08911275;cg08957652;cg09173768;cg12266953;cg12565637;cg17178336;cg19186145;cg21319323;cg22541735;cg23808946;cg2…
32	NL2	GO:0035270	endocrine system development	http://amigo.geneontology.org/amigo/term/GO:0035270	124	67	25.8564	2.59124	3.33067e-16	1.35725e-14	116;190;429;650;652;999;1028;1482;1813;2253;2255;2304;2624;2627;2736;3110;3170;3175;3200;3213;3232;3280;3642;3643;3651;3670;4487;4760;4821;4825;5075;5080;5156;5307;5308;5454;6009;6299;6469;6495;6496;6531;6608;6657;6658;6659;6662;6899;7046;7068;7080;7474;7481;7490;8022;8854;9241;9247;9480;10272;23440;27122;50506;50674;84504;219409;222546	geneontology_Biological_Process_noRedundant	cg03202526;cg09158774;cg10291990;cg11409998;cg15888279;cg21207958;cg21773962;cg04882233;cg11528849;cg16640855;cg19186145;cg21319323;cg23808946;cg02333852;cg03827626;cg04394267;cg11142406;cg12306156;cg12622139;cg15361065;cg18301348;cg22615158;cg23087992;cg25829666;cg26139133;cg00316839;cg05030680;cg06842954;cg08474859;cg12401926;cg16426339;cg20291436;cg20705938;cg23663774;cg02037307;cg04223420;cg0…
33	NL2	GO:0001525	angiogenesis	http://amigo.geneontology.org/amigo/term/GO:0001525	459	170	95.7103	1.77619	4.44089e-16	1.70321e-14	133;185;388;575;576;577;634;652;857;947;1012;1282;1284;1285;1464;1490;1499;1512;1545;1909;1960;1969;2013;2049;2050;2064;2069;2152;2253;2255;2260;2263;2264;2296;2303;2335;2624;2626;2627;2637;2693;3087;3135;3200;3204;3213;3397;3491;3549;3670;3678;3725;3728;3791;3952;4017;4211;4223;4313;4323;4776;4838;4855;4856;4879;4881;5054;5156;5228;5315;5468;5587;5740;5764;5787;5797;6050;6091;6095;6422;6423;6469…	geneontology_Biological_Process_noRedundant	cg00955828;cg03116642;cg04292718;cg04363624;cg04907523;cg10026317;cg13984515;cg16115720;cg16704678;cg20431191;cg21996227;cg25764899;cg26246928;cg02764245;cg03674127;cg07078841;cg08957652;cg09462924;cg09799983;cg10708221;cg11027058;cg11433622;cg12565637;cg12886942;cg13895867;cg13951042;cg15262317;cg15765724;cg17178336;cg18451022;cg19052355;cg21426003;cg22367989;cg22994281;cg25721451;cg25908985;cg2…
34	NL2	GO:0007626	locomotory behavior	http://amigo.geneontology.org/amigo/term/GO:0007626	192	90	40.0357	2.24799	4.44089e-16	1.70321e-14	111;114;220;238;321;348;351;460;463;793;1136;1137;1143;1812;1813;1814;1815;1826;1949;2019;2059;2257;2571;2636;2668;2693;2741;2743;2775;2861;2902;2906;2911;2915;3084;3170;3218;3235;3236;3358;3751;4009;4211;4857;4886;4887;4923;4929;4985;4986;4988;5179;5309;6387;6531;6571;6622;6886;6900;7054;7080;7200;7345;7545;8322;9620;10752;10882;22876;23284;23551;27429;51168;54982;55079;57144;57282;57555;57626;5…	geneontology_Biological_Process_noRedundant	cg00955828;cg03142956;cg03987199;cg04363624;cg10026317;cg12406391;cg14662355;cg19809453;cg20248421;cg25764899;cg02764245;cg04739647;cg06704122;cg06905692;cg09173768;cg09462924;cg11433622;cg12886942;cg18277754;cg19538089;cg20072442;cg20792735;cg20804050;cg22541735;cg23665824;cg25721451;cg26355577;cg27629977;cg00503302;cg01227537;cg01825295;cg02081052;cg02647941;cg02700891;cg03900143;cg04138502;cg0…
35	NL2	GO:0048880	sensory system development	http://amigo.geneontology.org/amigo/term/GO:0048880	340	135	70.8965	1.90418	8.88178e-16	3.21718e-14	43;220;357;652;655;668;793;1028;1282;1289;1290;1410;1412;1499;1543;1545;1735;1739;1745;1746;1826;1956;1969;2195;2200;2201;2202;2255;2295;2296;2301;2820;2823;3299;3549;3670;3725;3975;3985;4040;4081;4211;4212;4237;4286;4544;4617;4647;4693;4760;4810;4915;4916;4990;5076;5080;5156;5308;5309;5457;5458;5629;5764;5797;5914;5915;5950;5979;6015;6297;6469;6496;6656;6657;6662;6664;6774;6909;7020;7021;7046;70…	geneontology_Biological_Process_noRedundant	cg04376185;cg05096731;cg07653640;cg08588626;cg10551631;cg19754833;cg19777864;cg04552500;cg05055766;cg06355129;cg09801936;cg10827893;cg11806528;cg19809499;cg22489498;cg22796507;cg23992410;cg25347098;cg02764245;cg04043795;cg07078841;cg08957652;cg09462924;cg09799983;cg10709593;cg11433622;cg11528849;cg12565637;cg12886942;cg14731653;cg15262317;cg15579817;cg16118212;cg16640855;cg17178336;cg18451022;cg1…
36	NL2	GO:0099572	postsynaptic specialization	http://amigo.geneontology.org/amigo/term/GO:0099572	323	130	67.3517	1.93017	8.88178e-16	3.21718e-14	88;107;114;119;152;491;575;664;1000;1008;1131;1136;1266;1410;1496;1499;1501;1630;1739;1813;1814;1949;2035;2045;2059;2554;2556;2557;2558;2561;2741;2890;2895;2898;2901;2902;2903;2904;2905;2906;2911;2913;2915;3361;3751;3752;3756;4131;4133;4355;4842;4915;4985;5028;5063;5142;5662;5800;5802;6009;6457;6695;6714;6774;6804;6853;7074;8224;8502;8516;8525;8825;8851;9162;9229;9456;9495;9758;9762;9829;9863;989…	geneontology_Cellular_Component_noRedundant	cg00412010;cg07994386;cg20303283;cg20484507;cg00046625;cg01800926;cg03646889;cg03987199;cg07823585;cg08898653;cg11158057;cg13985485;cg16127594;cg22698996;cg22957381;cg23616100;cg23730181;cg26227186;cg26985289;cg27399414;cg00050984;cg04066396;cg08857144;cg19707040;cg20072442;cg20792735;cg23427269;cg23665824;cg26355577;cg27629977;cg00100892;cg05075118;cg05970311;cg06288251;cg20944305;cg22126211;cg2…
37	NL2	GO:0050769	positive regulation of neurogenesis	http://amigo.geneontology.org/amigo/term/GO:0050769	429	160	89.4548	1.78861	1.55431e-15	5.4779e-14	116;152;348;351;429;604;627;650;652;655;1272;1482;1499;1620;1745;1746;1809;1813;1826;1902;1954;2042;2260;2335;2624;2670;2736;3169;3232;3280;3706;3815;4058;4131;4137;4208;4747;4760;4761;4762;4803;4821;4825;4915;4916;4988;5058;5063;5080;5121;5324;5361;5458;5468;5587;5629;5764;5789;5914;5915;5979;6009;6091;6092;6324;6387;6457;6469;6474;6608;6664;6770;6857;6860;6925;7074;7225;7424;7436;7474;8153;8321…	geneontology_Biological_Process_noRedundant	cg00412010;cg04595393;cg06302025;cg08876441;cg09008705;cg09511896;cg09912667;cg10316490;cg10512745;cg10776919;cg10827893;cg13210260;cg14991984;cg16732616;cg17449954;cg19365673;cg21523908;cg22489498;cg22594309;cg22711792;cg23010538;cg23730181;cg23992410;cg25191628;cg25347098;cg26272214;cg26841013;cg27265170;cg27504802;cg02767960;cg04043795;cg04882233;cg10709593;cg11528849;cg12266953;cg13536757;cg1…
38	NL2	GO:0022803	passive transmembrane transporter activity	http://amigo.geneontology.org/amigo/term/GO:0022803	424	158	88.4122	1.78708	2.44249e-15	7.96252e-14	40;357;359;773;776;777;781;783;1080;1136;1137;1143;1145;1180;1183;1258;1261;2554;2555;2556;2557;2558;2560;2561;2562;2566;2700;2741;2743;2823;2890;2891;2893;2895;2897;2898;2900;2901;2902;2903;2904;2905;2906;3736;3737;3739;3743;3746;3747;3748;3751;3752;3754;3756;3757;3759;3760;3761;3762;3763;3764;3765;3768;3775;3776;3777;3778;3780;3781;3788;3790;4988;5138;5348;6261;6324;6329;6335;6338;6833;7223;722…	geneontology_Molecular_Function_noRedundant	cg01759889;cg05096731;cg15737470;cg16976876;cg22776211;cg00682386;cg00777689;cg09804380;cg15580417;cg18935813;cg20489026;cg20947082;cg22957381;cg23974336;cg26547924;cg01826863;cg03427543;cg04333213;cg05633391;cg09448654;cg09606941;cg12276123;cg14482308;cg18395327;cg18404308;cg19210770;cg22528044;cg23136742;cg25727572;cg26529376;cg08805144;cg18500192;cg20626645;cg24668089;cg05263495;cg05424071;cg0…
39	NL2	GO:0098978	glutamatergic synapse	http://amigo.geneontology.org/amigo/term/GO:0098978	337	133	70.271	1.89267	2.44249e-15	7.96252e-14	60;70;88;107;114;136;148;152;348;491;793;869;999;1006;1008;1009;1129;1131;1488;1739;1812;1813;1814;1815;1949;2045;2059;2239;2693;2823;2890;2895;2898;2901;2902;2903;2905;2911;2913;2982;3084;3736;3751;4884;4916;4983;5028;5063;5100;5575;5789;5800;5802;6405;6457;6506;6511;6678;6714;6774;6804;6810;6857;6860;7074;7474;7476;7781;8224;8322;8326;8499;8525;8541;8828;8829;9066;9162;9378;9456;9758;9890;9912;…	geneontology_Cellular_Component_noRedundant	cg00412010;cg01825872;cg07994386;cg08798116;cg13663706;cg14340500;cg17223593;cg19332075;cg19997062;cg20303283;cg20484507;cg27296664;cg00758069;cg01202526;cg01800926;cg03646889;cg08105352;cg09511896;cg09822538;cg11158057;cg13985485;cg23616100;cg25201881;cg26841013;cg26985289;cg27304110;cg27399414;cg08789022;cg10099415;cg13906811;cg14875171;cg20072442;cg20792735;cg22367989;cg23665824;cg26355577;cg2…
40	NL2	GO:0001764	neuron migration	http://amigo.geneontology.org/amigo/term/GO:0001764	142	72	29.6097	2.43163	2.44249e-15	7.96252e-14	323;429;460;558;885;1499;1630;1812;1813;2258;2260;2624;2676;2823;3084;3975;4131;4139;4147;4208;4692;4825;4915;4916;4929;5080;5592;6387;6656;6695;6774;6900;7080;7291;8403;8828;8829;8851;8929;8941;9289;9620;10371;10752;11023;23284;23314;23768;26053;26468;29967;30012;51473;55079;55140;56751;57057;57556;57698;58158;79625;79791;83482;84623;85508;89796;167826;170302;266727;343472;347733;389549	geneontology_Biological_Process_noRedundant	cg02938958;cg13645113;cg16414561;cg17036062;cg17386265;cg18102233;cg21040569;cg24401557;cg03142956;cg06194536;cg14834267;cg00768993;cg05165940;cg10785443;cg22367989;cg00503302;cg06613095;cg08073312;cg16921083;cg20072171;cg21145524;cg21327694;cg24307799;cg27505273;cg00316839;cg07907386;cg08062484;cg08474859;cg12401926;cg16364495;cg16426339;cg16546016;cg22478591;cg01088410;cg09054633;cg19918005;cg2…
41	NL2	GO:0021675	nerve development	http://amigo.geneontology.org/amigo/term/GO:0021675	73	46	15.2219	3.02196	6.21725e-15	1.97739e-13	401;627;1499;1902;1959;2558;2561;2562;3198;3200;3212;3213;3232;3280;3670;3737;4762;4803;4821;4884;4902;4908;5076;5457;5459;5979;6299;6405;6495;6507;6899;7020;8828;8829;8929;9935;10371;23025;23213;51804;55959;84570;89797;91584;390992;494470	geneontology_Biological_Process_noRedundant	cg09008705;cg18935813;cg22699074;cg21319323;cg22367989;cg18301348;cg07907386;cg08062484;cg04330449;cg05710997;cg06875227;cg08407114;cg08587845;cg11711420;cg16318053;cg16509658;cg25640822;cg03719083;cg14909730;cg22836400;cg05950570;cg22962123;cg17524017;cg09549848;cg08275306;cg09009410;cg09073539;cg11697427;cg14778235;cg16574134;cg26596964;cg11334771;cg14270348;cg25094126;cg17576288;cg24221648;cg2…
42	NL2	GO:0048638	regulation of developmental growth	http://amigo.geneontology.org/amigo/term/GO:0048638	303	122	63.1813	1.93095	6.43929e-15	1.99925e-13	348;351;367;627;652;1482;1630;1735;1808;1813;1814;1826;1848;1954;2045;2253;2258;2260;2263;2296;2335;2627;2690;2693;3142;3481;3574;3643;3776;3952;4131;4133;4137;4208;4211;4654;4803;4825;4886;4916;5058;5454;5458;5600;5629;5802;5897;5950;5999;6387;6405;6422;6423;6495;6531;6532;6608;6774;6776;6788;6857;6860;6909;6910;6928;7046;7048;7472;7474;7490;8153;8292;8437;8614;8829;8851;9037;9175;9241;9699;9706…	geneontology_Biological_Process_noRedundant	cg02938958;cg07674139;cg13645113;cg16414561;cg16679837;cg17036062;cg17386265;cg18102233;cg21040569;cg24401557;cg25085925;cg02625929;cg09008705;cg09511896;cg09912667;cg10827893;cg16399136;cg21996227;cg22489498;cg22594309;cg23992410;cg25347098;cg26547924;cg26841013;cg00050984;cg02764245;cg09462924;cg11433622;cg12886942;cg25721451;cg04394267;cg10109500;cg12622139;cg15361065;cg15457795;cg15987088;cg2…
43	NL2	GO:0021510	spinal cord development	http://amigo.geneontology.org/amigo/term/GO:0021510	99	56	20.6434	2.71273	6.66134e-15	2.02009e-13	401;429;1630;2128;2624;2636;2668;2736;3110;3218;3226;3236;3670;3975;4747;4821;4825;5080;5081;5629;5764;5802;5992;6092;6469;6608;6656;6659;6664;6886;7436;7471;7545;8022;9241;10215;10660;23500;26227;27023;27152;50674;51412;57057;58524;64211;64843;84504;89780;120237;151449;161357;167826;219409;266727;340260	geneontology_Biological_Process_noRedundant	cg00955828;cg04363624;cg05052324;cg07536847;cg09511896;cg10026317;cg10827893;cg11428724;cg13969001;cg21170920;cg22489498;cg23992410;cg25347098;cg25764899;cg26841013;cg04043795;cg04882233;cg12266953;cg20008332;cg01227537;cg01825295;cg02081052;cg02647941;cg03900143;cg04248446;cg16718624;cg17189465;cg26014538;cg00316839;cg08474859;cg12401926;cg16426339;cg05710997;cg06875227;cg08307469;cg11711420;cg1…
44	NL2	GO:0010975	regulation of neuron projection development	http://amigo.geneontology.org/amigo/term/GO:0010975	454	165	94.6677	1.74294	8.10463e-15	2.40192e-13	116;348;577;627;655;1000;1136;1272;1400;1630;1808;1809;1826;1902;1949;1954;2042;2045;2049;2258;2260;2335;2670;2672;2895;2902;3196;3397;3706;4058;4131;4133;4137;4139;4168;4208;4343;4747;4776;4803;4825;4915;4916;5058;5063;5361;5376;5396;5454;5458;5587;5764;5789;5793;5800;5802;5979;6091;6092;6324;6383;6387;6405;6422;6423;6474;6695;6857;6860;6900;7025;7070;7074;7101;7225;7436;7474;7476;8153;8321;8322…	geneontology_Biological_Process_noRedundant	cg00412010;cg04595393;cg06302025;cg07395435;cg08476890;cg13645113;cg17386265;cg20024850;cg21040569;cg24401557;cg03142956;cg04158367;cg06194536;cg09008705;cg09511896;cg09912667;cg10730174;cg14991984;cg16399136;cg17858328;cg19365673;cg21996227;cg22594309;cg23730181;cg26841013;cg27504802;cg00050984;cg01419831;cg02767960;cg05349062;cg07419021;cg07853758;cg13536757;cg19656282;cg21185289;cg21949512;cg2…
45	NL2	GO:0198738	cell-cell signaling by wnt	http://amigo.geneontology.org/amigo/term/GO:0198738	437	160	91.1229	1.75587	9.99201e-15	2.89546e-13	348;351;558;595;650;857;1000;1001;1277;1363;1482;1499;1501;1749;1813;1896;1956;2099;2239;2253;2255;2263;2300;2487;2535;2719;2775;2776;2887;3087;3090;3485;3670;3728;4040;4139;4163;4286;4343;4435;4693;4776;4920;4929;4988;5218;5563;5800;6299;6422;6423;6425;6469;6496;6591;6657;6659;6662;6714;6788;6862;6928;7015;7041;7074;7090;7301;7471;7472;7474;7476;7481;7482;7484;7855;8313;8321;8322;8323;8324;8326;…	geneontology_Biological_Process_noRedundant	cg08798116;cg08966380;cg10551631;cg16272791;cg17223593;cg27496708;cg03654735;cg04552500;cg04876835;cg06194536;cg08275633;cg09511896;cg09686317;cg10573018;cg11806528;cg12167830;cg13428480;cg13448605;cg17329287;cg19711007;cg22814737;cg24588482;cg26068551;cg26841013;cg04037038;cg08473199;cg15262317;cg15579817;cg18396137;cg19186145;cg23246885;cg23808946;cg03827626;cg04394267;cg08276289;cg08700032;cg1…
46	NL2	GO:0048645	animal organ formation	http://amigo.geneontology.org/amigo/term/GO:0048645	60	40	12.5112	3.19715	2.22045e-14	6.29448e-13	367;579;652;655;1499;2138;2253;2255;2260;2263;2627;2668;2736;3200;3207;3227;3280;3670;4208;5076;6091;6092;6469;6495;6910;7048;7472;7474;7482;7490;8313;8928;9241;9464;10252;10716;22943;23213;64321;89780	geneontology_Biological_Process_noRedundant	cg16679837;cg25085925;cg09511896;cg11806528;cg26841013;cg01419831;cg04882233;cg07419021;cg21949512;cg04248446;cg04394267;cg07467520;cg12622139;cg15361065;cg16718624;cg17189465;cg18301348;cg22615158;cg24784794;cg07410872;cg10541864;cg13935962;cg15707093;cg16162058;cg19852958;cg22517735;cg23584743;cg05710997;cg06875227;cg08307469;cg09792008;cg11711420;cg13996155;cg16318053;cg25602684;cg26295057;cg0…
47	NL2	GO:0010721	negative regulation of cell development	http://amigo.geneontology.org/amigo/term/GO:0010721	303	120	63.1813	1.8993	4.41869e-14	1.22595e-12	81;116;348;351;429;430;655;1400;1499;1620;1630;1735;1745;1746;1809;1814;1902;1910;1949;2045;2192;2200;2258;2487;2670;2672;3084;3196;3199;3280;3397;3399;3400;3670;4009;4057;4070;4133;4168;4211;4776;4821;4825;4838;4916;5058;5080;5309;5376;5458;5744;5764;5793;5800;5802;5999;6405;6469;6496;6532;6657;6658;6662;6664;6695;6774;6833;6860;6900;7015;7025;7068;7070;7101;7225;7274;7474;7476;8829;8851;8929;90…	geneontology_Biological_Process_noRedundant	cg03202526;cg07395435;cg08476890;cg11409998;cg13645113;cg17386265;cg20024850;cg21040569;cg21207958;cg21773962;cg24401557;cg03142956;cg04158367;cg09318066;cg09511896;cg13443627;cg13786801;cg14662355;cg16399136;cg17858328;cg21996227;cg26841013;cg00050984;cg02764245;cg04037038;cg04043795;cg05349062;cg09462924;cg10709593;cg11433622;cg12886942;cg19186145;cg19656282;cg20008332;cg21185289;cg22061628;cg2…
48	NL2	GO:0055123	digestive system development	http://amigo.geneontology.org/amigo/term/GO:0055123	137	68	28.5671	2.38036	5.68434e-14	1.54425e-12	429;579;652;887;1028;1045;1499;1543;1910;1954;1956;2049;2255;2263;2294;2295;2300;2304;2626;2627;2736;3142;3239;3280;3481;3549;3643;3651;3815;4821;4838;5021;5156;5915;5979;6293;6299;6422;6423;6425;6469;6474;6608;6664;6909;6928;6943;7048;7474;7481;7547;8854;10736;23242;51339;55366;56033;56034;57216;58495;64321;79633;79827;79971;93649;137814;159296;256297	geneontology_Biological_Process_noRedundant	cg00240113;cg10451760;cg02625929;cg13428480;cg24588482;cg04043795;cg04882233;cg08911275;cg08957652;cg12565637;cg17178336;cg20008332;cg20926035;cg21875802;cg24887265;cg25908985;cg04394267;cg05091238;cg12622139;cg15361065;cg16382256;cg18301348;cg20899354;cg22615158;cg22841258;cg25506747;cg11935854;cg19852958;cg23121156;cg23207990;cg23584743;cg23901852;cg09792008;cg13996155;cg15794859;cg17305266;cg2…
49	NL2	GO:0051961	negative regulation of nervous system development	http://amigo.geneontology.org/amigo/term/GO:0051961	284	114	59.2195	1.92504	6.4615e-14	1.71955e-12	116;348;351;429;430;655;1400;1499;1620;1630;1735;1745;1746;1809;1814;1902;1910;1949;2045;2258;2670;2672;3084;3196;3199;3280;3397;3399;3400;3670;4009;4133;4168;4211;4761;4776;4821;4825;4916;5080;5309;5376;5458;5764;5793;5800;5802;5992;6092;6405;6469;6496;6532;6585;6657;6658;6662;6664;6695;6774;6833;6860;6900;7015;7025;7068;7070;7101;7225;7474;7476;8829;8851;8929;9037;9241;9289;9353;9355;9706;9723;…	geneontology_Biological_Process_noRedundant	cg03202526;cg07395435;cg08476890;cg11409998;cg13645113;cg17386265;cg20024850;cg21040569;cg21207958;cg21773962;cg24401557;cg03142956;cg04158367;cg09318066;cg09511896;cg14662355;cg16399136;cg17858328;cg18124063;cg21996227;cg26841013;cg26878995;cg00050984;cg02764245;cg04043795;cg05349062;cg09462924;cg10709593;cg11433622;cg12886942;cg19186145;cg19656282;cg20008332;cg21185289;cg22061628;cg23808946;cg2…
50	NL2	GO:1990351	transporter complex	http://amigo.geneontology.org/amigo/term/GO:1990351	308	121	64.2239	1.88403	6.81677e-14	1.77781e-12	773;776;777;781;783;1080;1136;1137;1143;1145;1180;1258;1261;1739;1804;2059;2554;2555;2556;2557;2558;2560;2561;2562;2566;2741;2743;2890;2891;2893;2895;2897;2898;2900;2901;2902;2903;2904;2905;2906;3306;3736;3737;3739;3743;3746;3747;3748;3751;3752;3754;3756;3757;3759;3760;3761;3762;3763;3764;3775;3776;3778;3780;3788;3790;4842;5142;5144;5195;5348;6261;6324;6329;6335;6338;6548;6804;6833;6900;7223;7225…	geneontology_Cellular_Component_noRedundant	cg00046625;cg00682386;cg00777689;cg03142956;cg09801936;cg18935813;cg20947082;cg21290042;cg22957381;cg23730181;cg23974336;cg25130381;cg25723050;cg26547924;cg03427543;cg03753331;cg04333213;cg04617755;cg05633391;cg07205374;cg12276123;cg14482308;cg18404308;cg22528044;cg26529376;cg00100892;cg08805144;cg20626645;cg05263495;cg05424071;cg07813249;cg08712866;cg09812070;cg11163620;cg16976370;cg18440897;cg2…
51	NL2	GO:0007187	G protein-coupled receptor signaling pathway, coupled to cyclic nucleotide second messenger	http://amigo.geneontology.org/amigo/term/GO:0007187	222	95	46.2913	2.05222	8.72635e-14	2.23121e-12	107;111;114;115;116;133;136;146;147;148;150;152;155;333;575;576;577;776;796;797;799;846;1113;1129;1131;1269;1812;1813;1814;1815;1816;1902;1909;2550;2587;2769;2770;2771;2774;2775;2776;2778;2861;2913;2914;2917;2918;3350;3354;3358;3360;3361;4543;4544;4842;4883;4886;4887;4985;4986;4988;5028;5138;5144;5729;5731;5733;5737;5744;5745;6751;6752;6754;6915;7253;8484;8549;8811;9289;9495;9590;10163;10266;1026…	geneontology_Biological_Process_noRedundant	cg03116642;cg03949391;cg03987199;cg07568418;cg09912667;cg11158057;cg13985485;cg16704678;cg17218713;cg18124063;cg26878995;cg27418586;cg04138502;cg09465746;cg11902004;cg18159840;cg19108881;cg19385628;cg20626645;cg20944305;cg02086094;cg04107140;cg06293787;cg08915603;cg09473510;cg12363722;cg13184823;cg14811608;cg18930994;cg22714094;cg26238041;cg03653541;cg12825070;cg13397436;cg19618483;cg09297468;cg0…
52	NL2	GO:0098982	GABA-ergic synapse	http://amigo.geneontology.org/amigo/term/GO:0098982	73	44	15.2219	2.89057	2.40585e-13	6.03314e-12	148;491;793;1008;1012;1488;1812;1813;1814;2550;2554;2556;2557;2558;2560;2561;2562;2566;2743;2982;3084;3751;3752;5800;6529;6538;9066;9378;10211;10675;22829;22865;22883;27253;53942;57502;57555;84631;114798;140679;145581;266727;347730;388662	geneontology_Cellular_Component_noRedundant	cg13663706;cg19332075;cg19997062;cg20303283;cg01202526;cg01800926;cg22957381;cg23616100;cg26985289;cg27399414;cg10099415;cg13906811;cg14875171;cg20072442;cg20792735;cg23665824;cg26355577;cg27629977;cg05970311;cg11021744;cg13142700;cg16435571;cg22126211;cg23405575;cg27363829;cg05263495;cg08712866;cg09812070;cg11163620;cg16976370;cg22065614;cg25951981;cg00048832;cg16509658;cg05681859;cg16105558;cg2…
53	NL2	GO:0023061	signal release	http://amigo.geneontology.org/amigo/term/GO:0023061	438	156	91.3314	1.70806	3.10196e-13	7.632e-12	107;111;114;116;133;136;148;150;152;185;321;668;773;776;777;783;846;1080;1113;1129;1136;1137;1143;1488;1812;1813;1908;1956;2044;2260;2297;2587;2645;2693;2746;2778;2901;2914;2922;3170;3350;3358;3625;3651;3667;3670;3747;3790;3952;4208;4544;4760;4825;4856;4986;4988;5028;5413;5443;5715;5798;5950;6422;6571;6572;6622;6659;6664;6804;6810;6833;6853;6857;6860;6861;6863;6926;6928;7021;7074;7200;7349;7425;7…	geneontology_Biological_Process_noRedundant	cg08105352;cg09547767;cg13806070;cg22594309;cg25201881;cg27304110;cg00674304;cg00997611;cg01454215;cg02173749;cg03427543;cg03970036;cg04043795;cg05113927;cg08031368;cg10099415;cg10140638;cg11528849;cg13008631;cg13025668;cg13906811;cg14482308;cg14613271;cg14875171;cg16171838;cg16640855;cg20008332;cg00100892;cg01379240;cg02700891;cg03602730;cg04138502;cg04807594;cg06911020;cg10109500;cg10943458;cg1…
54	NL2	GO:0043235	receptor complex	http://amigo.geneontology.org/amigo/term/GO:0043235	364	135	75.901	1.77863	4.25215e-13	1.01289e-11	117;150;155;238;351;558;634;650;799;919;974;1136;1137;1143;1145;1379;1380;1739;1956;1969;2042;2044;2045;2046;2049;2050;2059;2064;2260;2263;2264;2550;2554;2555;2556;2557;2558;2560;2561;2562;2566;2674;2675;2676;2690;2861;2890;2891;2893;2895;2897;2898;2900;2901;2902;2903;2904;2905;2906;2911;2917;3480;3643;3645;3667;3678;3679;3693;3791;3815;4058;4543;4881;4915;4916;4920;5156;5284;5361;5618;5745;5787;…	geneontology_Cellular_Component_noRedundant	cg06531007;cg09763644;cg09801936;cg13437164;cg13851466;cg14036143;cg15553912;cg19624849;cg21290042;cg23730181;cg25723050;cg26246928;cg06905692;cg13008631;cg16171838;cg18277754;cg20357910;cg22367989;cg27418586;cg00100892;cg09465746;cg15602740;cg16382256;cg19385628;cg21176048;cg22841258;cg06293787;cg07813249;cg07893544;cg08915603;cg09473510;cg09812070;cg10059660;cg11935854;cg12363722;cg13184823;cg1…
55	NL2	GO:0050890	cognition	http://amigo.geneontology.org/amigo/term/GO:0050890	267	107	55.6746	1.92188	4.33764e-13	1.01289e-11	107;114;348;351;577;627;793;874;885;1137;1620;1812;1813;1814;1816;1956;1959;2019;2258;2558;2628;2693;2890;2902;2903;2904;2915;3198;3643;3678;3725;3776;3815;4009;4137;4208;4212;4761;4762;4803;4908;4915;4923;4986;5020;5021;5575;5764;5803;5923;6446;6529;6532;6543;6547;6833;6860;6863;6900;7054;7122;7349;7436;7991;8326;8484;8516;8701;8811;9162;9369;9378;9379;9610;10522;10716;10752;10769;10882;11036;22…	geneontology_Biological_Process_noRedundant	cg04595393;cg05152874;cg05947181;cg06302025;cg13645113;cg17386265;cg18110168;cg20303283;cg21040569;cg24401557;cg03142956;cg09008705;cg14662355;cg26547924;cg01419831;cg01454215;cg02470697;cg05113927;cg06704122;cg07419021;cg10099415;cg13906811;cg14875171;cg20804050;cg21949512;cg10109500;cg11021744;cg13142700;cg15987088;cg21145524;cg21327694;cg23405575;cg24307799;cg11935854;cg04330449;cg08587845;cg1…
56	NL2	GO:0071542	dopaminergic neuron differentiation	http://amigo.geneontology.org/amigo/term/GO:0071542	32	26	6.67262	3.89652	4.34985e-13	1.01289e-11	401;1499;2019;2253;3169;3170;4009;4040;4929;5015;5309;6422;6423;6469;7074;7471;7472;7474;7484;8321;8929;22943;26281;63950;89780;340419	geneontology_Biological_Process_noRedundant	cg09511896;cg10512745;cg10776919;cg13210260;cg14662355;cg16732616;cg22711792;cg25191628;cg26841013;cg27265170;cg06704122;cg20804050;cg04394267;cg12622139;cg15361065;cg22615158;cg07907386;cg08062484;cg23121156;cg23207990;cg27331524;cg01495122;cg07390122;cg13177747;cg08812555;cg09465786;cg12052250;cg11334771;cg02771661;cg04154903;cg14270220;cg07940072;cg12853633;cg19802865;cg23706497;cg24748769;cg1…
57	NL2	GO:0061448	connective tissue development	http://amigo.geneontology.org/amigo/term/GO:0061448	247	101	51.5043	1.961	4.54081e-13	1.03881e-11	579;650;651;652;655;846;947;1277;1280;1289;1302;1303;1311;1396;1490;1499;1690;1746;2121;2202;2249;2260;2297;2487;2736;2778;3169;3200;3207;3213;3221;3232;3400;3491;3549;3952;4017;4040;4147;4208;4487;4488;4617;4856;4920;5081;5155;5307;5396;5458;5744;5745;5914;5915;6423;6474;6591;6615;6662;7045;7046;7048;7373;7474;7476;7481;7482;7490;8091;8092;8313;8538;8785;9241;9421;9464;10736;11061;23111;23213;23…	geneontology_Biological_Process_noRedundant	cg04292718;cg05052324;cg07536847;cg09547767;cg10730174;cg11428724;cg11806528;cg13806070;cg13969001;cg13984515;cg16115720;cg21170920;cg00768993;cg04037038;cg04882233;cg05165940;cg08957652;cg12266953;cg12565637;cg16118212;cg17178336;cg18572413;cg20926035;cg21319323;cg21875802;cg22061628;cg24887265;cg25908985;cg04394267;cg05091238;cg12622139;cg15361065;cg18159840;cg19108881;cg20899354;cg22615158;cg2…
58	NL2	GO:0019932	second-messenger-mediated signaling	http://amigo.geneontology.org/amigo/term/GO:0019932	394	143	82.1566	1.74058	5.94857e-13	1.32357e-11	107;111;114;115;116;117;133;136;146;147;148;150;152;155;185;287;333;348;552;575;576;577;796;797;799;1012;1113;1236;1756;1812;1813;1814;1816;1902;1908;1910;1956;2044;2494;2587;2770;2771;2774;2776;2778;2826;2902;2903;2904;2905;2906;2915;2946;2977;2982;2983;3084;3270;3358;3361;3651;3747;3791;4137;4544;4760;4761;4773;4776;4842;4881;4887;4988;5138;5139;5141;5144;5575;5592;5729;5731;5733;5737;5744;5745…	geneontology_Biological_Process_noRedundant	cg03116642;cg03949391;cg07219542;cg16704678;cg17218713;cg17854320;cg18124063;cg18394216;cg20431191;cg25130381;cg26246928;cg26878995;cg00997611;cg01454215;cg05113927;cg06496261;cg11528849;cg16640855;cg21243919;cg23468897;cg25711575;cg27418586;cg04138502;cg04807594;cg11902004;cg21176048;cg02086094;cg04107140;cg07893544;cg13796804;cg14810013;cg14811608;cg16546016;cg16700392;cg18129755;cg18177533;cg1…
59	NL2	GO:0006836	neurotransmitter transport	http://amigo.geneontology.org/amigo/term/GO:0006836	258	104	53.798	1.93316	5.98854e-13	1.32357e-11	107;116;136;148;321;776;783;1129;1136;1137;1143;1488;1812;1813;1814;1815;2030;2555;2668;2670;2901;2914;3350;3358;4208;4842;4923;5028;5413;5999;6505;6506;6507;6511;6529;6530;6531;6532;6534;6538;6571;6572;6581;6622;6804;6810;6850;6853;6857;6860;6861;7054;7200;7223;7476;8224;8447;8448;8499;8541;8600;8618;8825;8938;9066;9152;9162;9378;9379;9515;9627;9699;9783;9899;10211;10675;10755;10814;10815;22871;…	geneontology_Biological_Process_noRedundant	cg01202526;cg08105352;cg22594309;cg25201881;cg27304110;cg10099415;cg13906811;cg14613271;cg14875171;cg00100892;cg02700891;cg03602730;cg10943458;cg11021744;cg11940285;cg13142700;cg13491481;cg16435571;cg18862481;cg20626645;cg20944305;cg20953187;cg23405575;cg23825335;cg25947544;cg02192967;cg06672737;cg07813249;cg10208370;cg17397631;cg18440897;cg18638914;cg25145765;cg01116059;cg08307469;cg08407114;cg1…
60	NL2	GO:0061458	reproductive system development	http://amigo.geneontology.org/amigo/term/GO:0061458	405	146	84.4503	1.72883	6.22613e-13	1.35114e-11	116;133;190;367;430;558;595;599;652;655;668;1028;1045;1299;1396;1499;1508;1594;1739;1747;1761;1956;2069;2099;2253;2255;2263;2295;2296;2624;2626;2627;2693;2736;3169;3206;3207;3239;3280;3383;3400;3481;3491;3625;3643;3815;3856;3880;3952;3975;4040;4254;4323;4435;4521;4693;4762;4838;4920;5155;5156;5241;5324;5468;5740;5798;5806;5914;5950;6092;6299;6422;6423;6469;6586;6615;6662;6714;6716;6768;6770;6788;…	geneontology_Biological_Process_noRedundant	cg07674139;cg09158774;cg10291990;cg10551631;cg15888279;cg16679837;cg16697940;cg25085925;cg04907523;cg11806528;cg13984515;cg23620228;cg24085809;cg02173749;cg03970036;cg04882233;cg08911275;cg10140638;cg12266953;cg15262317;cg01379240;cg04248446;cg04394267;cg10109500;cg12622139;cg15361065;cg15987088;cg16700000;cg16718624;cg17189465;cg18301348;cg22615158;cg11935854;cg13281139;cg14817655;cg18021716;cg2…
61	NL2	GO:0022604	regulation of cell morphogenesis	http://amigo.geneontology.org/amigo/term/GO:0022604	445	157	92.7911	1.69197	6.3205e-13	1.35114e-11	81;348;388;390;577;627;1000;1136;1630;1690;1739;1793;1808;1826;1902;1949;1954;2035;2045;2049;2059;2192;2258;2335;2902;3037;3055;3196;3383;3397;3679;3706;3791;3815;4070;4131;4133;4137;4168;4343;4651;4747;4776;4803;4825;4915;4916;5028;5058;5063;5361;5454;5458;5764;5789;5800;5802;5979;6091;6092;6383;6387;6405;6474;6678;6714;6857;6860;6900;7070;7074;7101;7168;7225;7474;7476;7694;8153;8322;8437;8829;8…	geneontology_Biological_Process_noRedundant	cg00412010;cg04595393;cg06302025;cg07395435;cg08476890;cg13645113;cg17386265;cg20024850;cg21040569;cg24401557;cg03142956;cg09008705;cg09511896;cg09804380;cg09912667;cg13443627;cg13484546;cg13786801;cg16399136;cg21996227;cg22594309;cg22698996;cg26841013;cg00050984;cg01419831;cg02767960;cg05349062;cg07419021;cg07853758;cg10708221;cg19656282;cg20388294;cg21185289;cg21949512;cg26094984;cg00100892;cg0…
62	NL2	GO:0001505	regulation of neurotransmitter levels	http://amigo.geneontology.org/amigo/term/GO:0001505	317	121	66.1006	1.83054	7.30638e-13	1.5367e-11	43;54;107;136;148;321;501;635;776;783;857;947;1129;1136;1137;1143;1488;1545;1807;1812;1813;1814;1815;2030;2555;2571;2572;2668;2670;2731;2901;2903;2914;3350;3383;3643;4208;4842;4923;5028;5053;5413;5740;5806;5999;6095;6472;6505;6506;6507;6511;6530;6531;6532;6571;6572;6581;6622;6804;6810;6853;6857;6860;6861;7054;7200;7476;8224;8292;8447;8448;8499;8541;8618;8825;8938;9066;9152;9162;9314;9378;9379;951…	geneontology_Biological_Process_noRedundant	cg04292718;cg08105352;cg16115720;cg20431191;cg22594309;cg25201881;cg27304110;cg07078841;cg09799983;cg10099415;cg13906811;cg14613271;cg14875171;cg18451022;cg19538089;cg00100892;cg02700891;cg03602730;cg10943458;cg11940285;cg13491481;cg18862481;cg20626645;cg20944305;cg23825335;cg25947544;cg02192967;cg06672737;cg07813249;cg10208370;cg17397631;cg18440897;cg18638914;cg25145765;cg01116059;cg08307469;cg0…
63	NL2	GO:0046873	metal ion transmembrane transporter activity	http://amigo.geneontology.org/amigo/term/GO:0046873	410	147	85.4929	1.71944	8.44547e-13	1.74808e-11	40;357;491;773;776;777;781;783;2823;2897;2898;2900;2901;2902;2903;2904;2905;2906;3736;3737;3739;3743;3746;3747;3748;3751;3752;3754;3756;3757;3759;3760;3761;3762;3763;3764;3765;3768;3775;3776;3777;3778;3780;3781;3788;3790;4988;5138;6261;6324;6329;6335;6338;6505;6506;6507;6511;6524;6528;6529;6530;6531;6532;6534;6538;6543;6547;6548;6549;6550;6556;6571;6581;6833;7018;7223;7225;7226;7780;7781;7991;898…	geneontology_Molecular_Function_noRedundant	cg01759889;cg05096731;cg22776211;cg00682386;cg00777689;cg01202526;cg02924562;cg15580417;cg17721710;cg18935813;cg20489026;cg20947082;cg22957381;cg23974336;cg24396691;cg25130381;cg25317664;cg26547924;cg00292986;cg01826863;cg03427543;cg04333213;cg05633391;cg08789022;cg09606941;cg12276123;cg14482308;cg14613271;cg18395327;cg19210770;cg22528044;cg23136742;cg26529376;cg05970311;cg08805144;cg11021744;cg1…
64	NL2	GO:0030902	hindbrain development	http://amigo.geneontology.org/amigo/term/GO:0030902	135	65	28.1501	2.30905	1.21969e-12	2.48512e-11	401;429;655;869;1152;1272;1496;1499;1902;1959;2019;2020;2296;2624;2637;2736;2895;2902;3199;3212;3213;3280;3746;3975;4009;4040;4760;4761;4983;5013;5058;5457;5629;5764;5802;6095;6469;6532;6608;6751;6752;6928;7471;7476;8322;8851;8854;8929;8941;9001;9241;9935;10395;10716;25861;50674;51176;57502;57626;64211;79971;85442;124925;256297;390992	geneontology_Biological_Process_noRedundant	cg01825872;cg20303283;cg10827893;cg14662355;cg22489498;cg22699074;cg23992410;cg25347098;cg01419831;cg04654530;cg04882233;cg06704122;cg07419021;cg10640333;cg10785443;cg11528849;cg13471114;cg13895867;cg15765724;cg15862215;cg16640855;cg19052355;cg19707040;cg20804050;cg21426003;cg21949512;cg25622366;cg27364741;cg18301348;cg07907386;cg08062484;cg01912921;cg16938363;cg20491838;cg00405843;cg13971154;cg1…
65	NL2	GO:0043062	extracellular structure organization	http://amigo.geneontology.org/amigo/term/GO:0043062	364	133	75.901	1.75228	2.23443e-12	4.48262e-11	185;323;348;351;655;822;947;999;1277;1278;1280;1282;1284;1285;1287;1288;1289;1290;1297;1298;1299;1302;1303;1305;1307;1311;1404;1462;1463;1471;1490;1514;1545;1991;2192;2200;2201;2264;2294;2295;2296;2335;2670;3037;3038;3383;3386;3491;3549;3678;3679;3693;3791;3909;3910;3912;4015;4017;4237;4313;4318;4320;4323;4324;4325;4617;4643;4868;4982;5045;5054;5155;5156;5326;5352;5360;5806;6423;6624;6662;6678;69…	geneontology_Biological_Process_noRedundant	cg00650640;cg04292718;cg05055766;cg07143532;cg09511896;cg09804380;cg13984515;cg14844588;cg16115720;cg18186394;cg24395801;cg26011014;cg26833120;cg26841013;cg07078841;cg08957652;cg09118932;cg09799983;cg12565637;cg13951042;cg16838838;cg17178336;cg18451022;cg22994281;cg25181651;cg25908985;cg04807594;cg11427510;cg17626022;cg07893544;cg16364495;cg16546016;cg18177533;cg19898128;cg23121156;cg23207990;cg2…
66	NL2	GO:0015837	amine transport	http://amigo.geneontology.org/amigo/term/GO:0015837	94	50	19.6008	2.55092	4.40337e-12	8.69998e-11	150;152;552;885;1113;1136;1137;1812;1813;1814;1815;2668;2693;2917;3737;3952;4887;4889;4923;4986;5020;5021;5028;5999;6387;6529;6571;6622;6804;6857;6860;6861;7054;7200;7349;9066;9607;10991;26281;51458;51760;57586;84258;85413;91683;127833;130497;143425;148281;341359	geneontology_Biological_Process_noRedundant	cg08105352;cg18935813;cg22594309;cg25201881;cg27304110;cg01454215;cg05113927;cg02700891;cg09465746;cg10109500;cg11021744;cg11940285;cg13142700;cg15987088;cg16468914;cg18862481;cg19385628;cg20944305;cg21327694;cg23405575;cg02086094;cg02192967;cg04107140;cg10208370;cg14811608;cg18930994;cg20618622;cg08307469;cg18250028;cg25602684;cg26295057;cg04014105;cg10286163;cg13381984;cg09999109;cg25614094;cg2…
67	NL2	GO:0034765	regulation of ion transmembrane transport	http://amigo.geneontology.org/amigo/term/GO:0034765	411	145	85.7014	1.69192	4.94338e-12	9.62114e-11	40;81;88;150;208;287;288;351;773;776;777;781;783;799;857;1080;1180;1612;1739;1756;1804;1812;1813;1814;1815;1908;2257;2259;2273;2915;2946;3270;3306;3596;3736;3737;3739;3743;3746;3747;3748;3751;3752;3754;3756;3757;3759;3760;3761;3762;3763;3764;3765;3768;3778;3781;3788;3790;4208;4318;4544;4842;4923;4986;4988;5142;5144;5348;5923;5999;6236;6324;6329;6335;6548;6622;6769;6833;7070;7225;7291;8291;8660;88…	geneontology_Biological_Process_noRedundant	cg00895705;cg00046625;cg00682386;cg07219542;cg08920610;cg09072162;cg15580417;cg18935813;cg20489026;cg21290042;cg22957381;cg23974336;cg25130381;cg25723050;cg01826863;cg03427543;cg03674127;cg03753331;cg04333213;cg04617755;cg05633391;cg07205374;cg07853758;cg11027058;cg12276123;cg14482308;cg22528044;cg26094984;cg26529376;cg00100892;cg06374165;cg06804312;cg08805144;cg15048660;cg16376000;cg18500192;cg1…
68	NL2	GO:0060021	roof of mouth development	http://amigo.geneontology.org/amigo/term/GO:0060021	86	47	17.9327	2.62092	5.34051e-12	1.02412e-10	444;1280;1302;1739;1749;1750;2049;2295;2304;2535;2562;4040;4208;4223;4487;5156;5396;6469;6591;6615;6664;6899;6909;6926;6943;7020;7046;7048;7122;7291;7474;7476;7481;7484;8092;8321;9242;9464;11023;23314;51176;54796;55003;80144;89780;116039;130497	geneontology_Biological_Process_noRedundant	cg09511896;cg10730174;cg26841013;cg00768993;cg04043795;cg05165940;cg20008332;cg04394267;cg12622139;cg15361065;cg16382256;cg22615158;cg22841258;cg07410872;cg10541864;cg11940149;cg13935962;cg14502728;cg15707093;cg16152424;cg16162058;cg22517735;cg03719083;cg14909730;cg15794859;cg17305266;cg22836400;cg26987597;cg00400832;cg02898094;cg03774463;cg05663341;cg16243019;cg17093212;cg26818735;cg27096779;cg1…
69	NL2	GO:0099504	synaptic vesicle cycle	http://amigo.geneontology.org/amigo/term/GO:0099504	186	80	38.7846	2.06268	5.7665e-12	1.08978e-10	107;136;148;273;321;776;783;1000;1129;1137;1488;1499;1812;1813;2259;2901;4983;5028;5337;5413;5575;6517;6571;6620;6622;6804;6810;6853;6857;6860;6861;7054;7476;8224;8447;8448;8499;8541;8618;8851;9066;9162;9378;9515;9699;9783;9829;9863;10675;10755;10814;10815;11069;22829;22871;22999;23025;27253;27445;29993;51760;57030;57084;57502;57555;57586;79953;84258;89780;91683;93664;114088;116443;127833;134957;…	geneontology_Biological_Process_noRedundant	cg01825872;cg20303283;cg08105352;cg09511896;cg22594309;cg25201881;cg26841013;cg27304110;cg00997611;cg10099415;cg13906811;cg14875171;cg00100892;cg03602730;cg10943458;cg13491481;cg20626645;cg20944305;cg23825335;cg25947544;cg02192967;cg06672737;cg10208370;cg17397631;cg18638914;cg26121591;cg02916312;cg05106897;cg05360265;cg24401219;cg06159603;cg06779604;cg06994813;cg07926691;cg10286163;cg13895235;cg1…
70	NL2	GO:0071772	response to BMP	http://amigo.geneontology.org/amigo/term/GO:0071772	145	67	30.2353	2.21595	6.03539e-12	1.12431e-10	650;652;655;1280;1311;1482;1745;1749;1954;2200;2253;2297;2626;2627;2719;3280;3397;3491;4091;4487;4488;4838;4920;4926;5046;6422;6423;6425;6662;6664;6862;6997;7021;7471;7474;8321;8929;9241;10272;10653;22943;23090;23111;23213;26508;26585;50964;51176;56963;64388;79176;81792;91851;94031;148738;151449;168667;170261;222008;285704;286204;353500;375567;390598;392255;494470;652991	geneontology_Biological_Process_noRedundant	cg07653640;cg16272791;cg19754833;cg19777864;cg27496708;cg09547767;cg13806070;cg13984515;cg14036143;cg15553912;cg17449954;cg19624849;cg04043795;cg10709593;cg12266953;cg20008332;cg04394267;cg12622139;cg15361065;cg18301348;cg22615158;cg07907386;cg08062484;cg09495977;cg23121156;cg23207990;cg02075296;cg12387713;cg19092317;cg23416667;cg06073449;cg06463958;cg14638883;cg18217235;cg23302682;cg00400832;cg0…
71	NL2	GO:0007369	gastrulation	http://amigo.geneontology.org/amigo/term/GO:0007369	161	72	33.5716	2.14467	6.99996e-12	1.28563e-10	652;655;1284;1289;1290;1303;1499;1954;1969;2131;2138;2139;2253;2260;2263;2294;2296;2335;2627;2719;3170;3196;3207;3678;3679;3693;3909;3912;3975;4040;4313;4318;4323;4324;4838;5015;5076;5460;6422;6423;6615;6657;6862;6886;6928;7048;7474;7481;8091;8320;8324;8516;9241;9314;9421;10399;10736;22943;26011;51176;55614;57057;57216;64321;79971;83595;89780;89870;90102;130497;145258;286204	geneontology_Biological_Process_noRedundant	cg16272791;cg27496708;cg00955828;cg04363624;cg09511896;cg10026317;cg13428480;cg24588482;cg25764899;cg26841013;cg05349062;cg19656282;cg20926035;cg21185289;cg21875802;cg23246885;cg24887265;cg03827626;cg04394267;cg11142406;cg12622139;cg15361065;cg16700000;cg22615158;cg23087992;cg23121156;cg23207990;cg08424427;cg16532600;cg01912921;cg06073449;cg06463958;cg13567542;cg14638883;cg16938363;cg20491838;cg2…
72	NL2	GO:0048483	autonomic nervous system development	http://amigo.geneontology.org/amigo/term/GO:0048483	46	31	9.59189	3.2319	1.24365e-11	2.25239e-10	401;429;1499;1909;1910;1959;2335;2637;2668;2676;3142;3196;3212;3280;3642;5979;6405;6495;6659;6664;6899;7020;7021;8828;8829;8929;9464;10371;89797;91584;390992	geneontology_Biological_Process_noRedundant	cg02625929;cg22699074;cg04043795;cg05349062;cg13895867;cg15765724;cg19052355;cg19656282;cg20008332;cg21185289;cg21426003;cg22367989;cg18301348;cg07410872;cg07907386;cg08062484;cg10541864;cg13935962;cg15707093;cg16162058;cg22517735;cg08307469;cg25602684;cg26295057;cg03719083;cg14909730;cg18217235;cg22836400;cg05950570;cg08275306;cg09009410;cg11334771;cg14270348;cg14794428;cg16921310;cg22154024;cg2…
73	NL2	GO:0003205	cardiac chamber development	http://amigo.geneontology.org/amigo/term/GO:0003205	161	71	33.5716	2.11488	2.18532e-11	3.90364e-10	287;652;655;1363;1482;2253;2263;2294;2296;2535;2626;2627;3084;3280;3491;3670;3776;4091;4208;4488;4887;4889;5457;5629;5914;5915;5950;6091;6092;6299;6423;6474;6586;6608;6659;6664;6899;6909;6910;6926;7046;7048;7135;7168;7472;7474;7481;7798;8321;8701;8828;8829;8928;9241;9353;9421;9464;9510;10512;10848;23414;23462;26508;55742;57057;57211;57216;58495;79977;80000;93649	geneontology_Biological_Process_noRedundant	cg10827893;cg13428480;cg13984515;cg17449954;cg22489498;cg23992410;cg24588482;cg25347098;cg25610515;cg26547924;cg04043795;cg20008332;cg22367989;cg04248446;cg04394267;cg05091238;cg07467520;cg12622139;cg15361065;cg16718624;cg17189465;cg18301348;cg20899354;cg22615158;cg24784794;cg25506747;cg03465206;cg07410872;cg10541864;cg13281139;cg13935962;cg14811608;cg15707093;cg16162058;cg18930994;cg20618622;cg2…
74	NL2	GO:0043025	neuronal cell body	http://amigo.geneontology.org/amigo/term/GO:0043025	463	157	96.5444	1.62619	2.26386e-11	3.98928e-10	40;114;116;348;351;429;460;547;773;793;796;824;846;885;1129;1136;1137;1152;1261;1266;1269;1363;1410;1501;1620;1813;1902;2044;2045;2558;2741;2823;2890;2893;2898;2901;3361;3643;3736;3737;3746;3747;3748;3751;3752;3756;3759;3775;3776;3780;3781;4040;4131;4133;4137;4651;4692;4762;4856;4920;4923;4926;4986;4988;5066;5126;5136;5137;5179;5309;5563;5798;5802;5816;5979;6507;6530;6531;6543;6547;6622;6716;6770…	geneontology_Cellular_Component_noRedundant	cg20484507;cg00777689;cg03142956;cg04876835;cg07568418;cg07823585;cg08876441;cg08898653;cg09686317;cg10316490;cg12167830;cg16127594;cg18935813;cg19598416;cg20947082;cg21523908;cg22957381;cg23010538;cg26227186;cg26272214;cg26547924;cg00050984;cg01454215;cg03970036;cg05113927;cg10099415;cg10140638;cg13536757;cg13906811;cg14613271;cg14875171;cg15262317;cg18404308;cg18159840;cg19108881;cg21327694;cg0…
75	NL2	GO:0005539	glycosaminoglycan binding	http://amigo.geneontology.org/amigo/term/GO:0005539	191	80	39.8272	2.00868	2.92902e-11	5.0926e-10	333;334;348;351;652;655;1289;1305;1311;1404;1462;1463;1490;1809;1991;2200;2249;2255;2260;2263;2264;2335;3024;3491;3730;4053;4057;4856;5046;5228;5764;5802;6146;6372;6422;6469;6649;7048;7058;7148;8292;8425;8828;8829;8993;9037;9289;9353;9388;9510;9806;10457;11095;23166;23213;26032;26577;50509;50859;50964;55959;56925;60484;63827;64094;64388;79625;83716;84570;84870;89797;114770;129804;133584;140578;14…	geneontology_Molecular_Function_noRedundant	cg02156712;cg13277716;cg18396832;cg03654735;cg10573018;cg13448605;cg13984515;cg25286333;cg03249947;cg13886554;cg22367989;cg08538682;cg10991303;cg13311890;cg13421412;cg13601427;cg09722742;cg13096007;cg13281139;cg16546016;cg17573292;cg00984146;cg02010196;cg05251676;cg05706117;cg09792008;cg13996155;cg22549558;cg24984653;cg26636193;cg26950557;cg00525277;cg01485117;cg03556669;cg04068042;cg08650890;cg0…
76	NL2	GO:0006813	potassium ion transport	http://amigo.geneontology.org/amigo/term/GO:0006813	215	87	44.8316	1.94059	3.66471e-11	6.28788e-10	88;116;150;287;288;776;857;1739;1804;1812;1813;1908;2273;2645;3736;3737;3739;3743;3746;3747;3748;3751;3752;3754;3756;3757;3759;3760;3761;3762;3763;3764;3765;3768;3775;3776;3777;3778;3780;3781;3788;3790;4544;4842;4986;5348;5999;6507;6548;6549;6550;6833;8811;9132;9196;9312;9990;10021;10060;11261;23327;23416;27012;30818;30819;30820;51083;51305;54207;56659;56660;56996;57468;57628;65266;65267;65268;80…	geneontology_Biological_Process_noRedundant	cg00895705;cg00682386;cg00777689;cg15580417;cg18935813;cg20489026;cg20947082;cg22957381;cg23974336;cg25130381;cg26547924;cg00292986;cg01826863;cg03427543;cg03753331;cg04333213;cg04617755;cg05633391;cg12276123;cg14482308;cg23136742;cg26529376;cg18500192;cg19768599;cg20626645;cg24668089;cg24663256;cg04248157;cg08407114;cg02855576;cg09124223;cg11194698;cg13476133;cg16105558;cg18940047;cg19781133;cg2…
77	NL2	GO:0050905	neuromuscular process	http://amigo.geneontology.org/amigo/term/GO:0050905	102	51	21.269	2.39786	5.57031e-11	9.43336e-10	111;220;351;1311;1496;1812;1813;1814;2257;2636;2741;2743;2895;2902;2903;2905;2906;3198;3226;3236;3736;3756;4647;4747;4762;5179;5457;5458;5459;6507;6531;6939;7345;7349;8506;9378;9543;10083;23111;50944;51761;57338;57555;64072;64478;65217;84502;84504;116443;340784;441027	geneontology_Biological_Process_noRedundant	cg01454215;cg05113927;cg10099415;cg13906811;cg14875171;cg19707040;cg04138502;cg06374165;cg06804312;cg15048660;cg16376000;cg18780257;cg19507527;cg21197774;cg23207710;cg05263495;cg06083330;cg07068756;cg08712866;cg11163620;cg16887264;cg22065614;cg04330449;cg08407114;cg08587845;cg12882697;cg12995800;cg25640822;cg26642655;cg00197313;cg01614020;cg03483150;cg10397440;cg12258042;cg14123942;cg14653281;cg1…
78	NL2	GO:0045995	regulation of embryonic development	http://amigo.geneontology.org/amigo/term/GO:0045995	117	56	24.3968	2.29539	5.87232e-11	9.81732e-10	367;652;655;1045;1289;1290;1499;2260;2535;2624;2668;3170;3280;3643;3909;3910;3975;4838;5015;6422;6423;6469;6495;6615;6788;6909;6928;7471;7472;7474;7482;8321;8324;9096;9314;9620;10399;22943;23213;23432;26011;27330;29127;51804;57216;57822;64321;80199;84667;89780;90102;130497;203447;284217;286204;441478	geneontology_Biological_Process_noRedundant	cg07674139;cg14993186;cg16679837;cg25085925;cg25452717;cg04552500;cg09511896;cg11806528;cg13428480;cg18124063;cg24588482;cg26841013;cg26878995;cg23246885;cg04394267;cg12622139;cg15361065;cg18301348;cg22615158;cg23121156;cg23207990;cg08307469;cg08424427;cg25602684;cg26295057;cg16267162;cg22496809;cg27331524;cg01495122;cg04672706;cg15321288;cg17524017;cg26385256;cg07309102;cg14185918;cg14573411;cg1…
79	NL2	GO:0031128	developmental induction	http://amigo.geneontology.org/amigo/term/GO:0031128	32	24	6.67262	3.59679	7.5884e-11	1.25257e-09	367;650;652;1499;2253;2255;2260;2668;3207;3227;6091;6092;6299;6495;6496;6662;7080;7471;7472;7482;7855;10252;22943;89780	geneontology_Biological_Process_noRedundant	cg16679837;cg25085925;cg09511896;cg11806528;cg26841013;cg15262317;cg19186145;cg23808946;cg04248446;cg07467520;cg16718624;cg17189465;cg24784794;cg08307469;cg09792008;cg13996155;cg25602684;cg26295057;cg05977669;cg27331524;cg15321288;cg26385256;cg08812555;cg09465786;cg12052250;cg02771661;cg04154903;cg14270220;cg15996644;cg23395715;cg01782227;cg05295557;cg08169864;cg08315174;cg09226388;cg11108269;cg1…
80	NL2	GO:0005201	extracellular matrix structural constituent	http://amigo.geneontology.org/amigo/term/GO:0005201	140	63	29.1927	2.15807	1.03298e-10	1.68375e-09	1277;1278;1280;1282;1284;1285;1287;1288;1289;1290;1297;1298;1299;1302;1303;1305;1307;1311;1404;1462;2192;2200;2201;2202;2335;3490;3491;3730;3909;3910;3912;4053;4147;4237;6678;7045;7058;7148;7373;7837;7980;8292;8425;10085;10516;22795;22915;25878;50509;64129;80144;81578;83872;84570;90187;91522;115908;127435;157869;255631;255743;256076;284217	geneontology_Molecular_Function_noRedundant	cg02156712;cg13277716;cg18396832;cg22698358;cg23832787;cg05055766;cg07143532;cg13496323;cg13788537;cg13984515;cg14844588;cg16721191;cg18107144;cg18186394;cg24395801;cg24873592;cg26011014;cg26833120;cg09118932;cg13951042;cg16118212;cg22994281;cg25181651;cg11597475;cg11940149;cg14502728;cg16152424;cg21921384;cg24869535;cg26533745;cg01939274;cg03625177;cg14120129;cg15716405;cg16099804;cg17564775;cg1…
81	NL2	GO:0007215	glutamate receptor signaling pathway	http://amigo.geneontology.org/amigo/term/GO:0007215	86	45	17.9327	2.50939	1.0658e-10	1.71581e-09	351;1612;2776;2890;2891;2893;2895;2897;2898;2900;2901;2902;2903;2904;2905;2906;2911;2913;2914;2915;2917;2918;4208;4988;5923;6751;7074;8851;9456;10369;22871;22941;23025;23237;23542;50944;57555;81832;116443;149111;221955;388336;440829;729956;729993	geneontology_Biological_Process_noRedundant	cg21290042;cg25723050;cg00100892;cg09465746;cg19385628;cg07417708;cg05942459;cg07218663;cg09423283;cg09558195;cg18735956;cg27642554;cg14123942;cg14653281;cg16850173;cg20435370;cg03225817;cg04396791;cg07976064;cg17627654;cg20090108;cg21893358;cg24226973;cg18443253;cg20973720;cg00287829;cg04557544;cg05406943;cg06758670;cg18578405;cg18160402;cg22891619;cg18448581;cg01483824;cg04988514;cg08572336;cg1…
82	NL2	GO:0021915	neural tube development	http://amigo.geneontology.org/amigo/term/GO:0021915	154	67	32.112	2.08645	1.64017e-10	2.60507e-09	133;652;655;1969;2019;2253;2535;2637;2736;3169;3280;4040;4522;4838;5076;5080;5081;5629;5898;5914;6297;6422;6423;6469;6608;6659;6664;6768;6788;6862;7291;7471;7474;7798;8092;8321;8323;8854;9241;9355;9620;10395;10512;10522;10653;23242;23432;23648;26227;27023;27152;51339;57216;57545;57619;57822;58495;64321;79977;80199;89780;115908;144165;145258;151449;222894;390992	geneontology_Biological_Process_noRedundant	cg04552500;cg05052324;cg07536847;cg09511896;cg10827893;cg11428724;cg13428480;cg13969001;cg18124063;cg21170920;cg22489498;cg22699074;cg23992410;cg24588482;cg25347098;cg25610515;cg26841013;cg26878995;cg04043795;cg04882233;cg06704122;cg12266953;cg13895867;cg15765724;cg19052355;cg20008332;cg20804050;cg21426003;cg04394267;cg12622139;cg15361065;cg18301348;cg22615158;cg22633988;cg23121156;cg23207990;cg0…
83	NL2	GO:0030534	adult behavior	http://amigo.geneontology.org/amigo/term/GO:0030534	135	61	28.1501	2.16696	1.65814e-10	2.60507e-09	238;351;1136;1137;1143;1812;1813;1814;1815;1949;2019;2059;2257;2566;2636;2668;2693;2741;2743;2902;2906;3170;3218;3235;3236;3952;4097;4923;4929;4985;4986;4988;6387;6506;6622;6900;7200;7345;7545;9369;9378;9379;9456;9607;10752;22876;22941;26047;26050;27253;27429;50944;57502;57626;57731;58524;80243;84152;114798;124925;221935	geneontology_Biological_Process_noRedundant	cg20303283;cg03142956;cg03987199;cg04739647;cg06704122;cg06905692;cg09173768;cg10099415;cg13906811;cg14875171;cg18277754;cg20804050;cg22541735;cg01227537;cg01825295;cg02081052;cg02647941;cg02700891;cg03900143;cg06374165;cg06804312;cg10109500;cg11940285;cg15048660;cg15987088;cg16376000;cg18780257;cg18862481;cg19507527;cg21145524;cg21197774;cg23207710;cg24307799;cg26014538;cg02192967;cg05263495;cg0…
84	NL2	GO:0007498	mesoderm development	http://amigo.geneontology.org/amigo/term/GO:0007498	117	55	24.3968	2.2544	2.06686e-10	3.20855e-09	652;655;1969;2131;2138;2139;2253;2260;2263;2294;2296;2303;3055;3196;3207;4145;4838;5076;5457;6398;6423;6469;6608;6615;6862;6886;6899;6926;6939;7474;7481;8091;8320;8516;8928;9241;9314;9355;9421;10413;10736;22943;23399;23414;27330;51176;57057;64321;79191;79971;84667;89780;89870;130497;286204	geneontology_Biological_Process_noRedundant	cg14993186;cg25452717;cg00955828;cg04363624;cg09511896;cg10026317;cg25764899;cg26841013;cg05349062;cg19656282;cg20926035;cg21185289;cg21875802;cg24887265;cg04394267;cg12622139;cg15361065;cg16700000;cg22615158;cg23121156;cg23207990;cg16532600;cg01912921;cg06073449;cg06463958;cg13567542;cg14638883;cg16938363;cg20491838;cg21643178;cg23302682;cg00405843;cg05977669;cg08959216;cg13971154;cg17985646;cg1…
85	NL2	GO:0032409	regulation of transporter activity	http://amigo.geneontology.org/amigo/term/GO:0032409	232	90	48.3765	1.86041	2.41476e-10	3.70453e-09	60;81;88;150;287;288;351;776;781;783;857;1080;1612;1739;1756;1813;1814;1815;2257;2259;2273;2915;2946;3270;3306;3736;3746;3747;3788;4208;4318;4544;4842;4923;4988;5142;5144;5348;5468;5923;6236;6324;6446;6548;6622;6769;6833;7225;7291;8291;8811;9001;9456;10369;10681;11261;22871;22941;23072;23237;23327;23542;28954;30819;30845;50944;51083;54602;55800;56704;57158;57338;57520;57555;65266;65267;65268;8183…	geneontology_Biological_Process_noRedundant	cg00895705;cg00046625;cg07219542;cg08920610;cg09072162;cg21290042;cg23974336;cg25130381;cg25723050;cg03674127;cg07853758;cg11027058;cg26094984;cg00100892;cg06374165;cg06804312;cg15048660;cg16376000;cg18780257;cg19507527;cg20626645;cg21197774;cg23207710;cg24202123;cg26843074;cg02192967;cg10208370;cg03653541;cg07417708;cg13397436;cg10105971;cg25025235;cg09626894;cg24980893;cg26818735;cg02471153;cg0…
86	NL2	GO:0010463	mesenchymal cell proliferation	http://amigo.geneontology.org/amigo/term/GO:0010463	45	29	9.38337	3.09058	2.96046e-10	4.48888e-09	650;652;655;1499;2249;2260;2263;2294;2719;3549;4487;5396;5764;6469;6474;6495;6608;6662;6899;7048;7472;7474;7481;8660;9464;10736;56998;79633;130497	geneontology_Biological_Process_noRedundant	cg16272791;cg27496708;cg10730174;cg08957652;cg12565637;cg17178336;cg20926035;cg21875802;cg24887265;cg25908985;cg04394267;cg05091238;cg12622139;cg15361065;cg22615158;cg25506747;cg07410872;cg10541864;cg13935962;cg15707093;cg16162058;cg22517735;cg23901852;cg00405843;cg13971154;cg26164681;cg27331524;cg15321288;cg26385256;cg07250222;cg02882381;cg14341579;cg08169864;cg09226388;cg02339752;cg07056644;cg0…
87	NL2	GO:0060541	respiratory system development	http://amigo.geneontology.org/amigo/term/GO:0060541	182	75	37.9505	1.97626	3.003e-10	4.50105e-09	220;429;652;1490;1499;1512;1749;1896;1956;2253;2255;2260;2263;2294;2627;2719;2736;3169;3280;3397;3596;4015;4040;4323;4838;5156;5241;5629;5764;5914;5950;6469;6493;6495;6662;6664;6678;6910;6943;7048;7068;7080;7472;7474;7481;7482;7490;7547;8022;8854;8929;9241;9242;9509;9620;10252;10253;10272;10409;10413;10630;23414;26257;51176;51804;54768;57216;64399;64759;79977;83716;93649;171023;284217;340419	geneontology_Biological_Process_noRedundant	cg00240113;cg08966380;cg10451760;cg16272791;cg27496708;cg09804380;cg10827893;cg11806528;cg13428480;cg22489498;cg23992410;cg24588482;cg25347098;cg04043795;cg04882233;cg20008332;cg02333852;cg04394267;cg12306156;cg12622139;cg15361065;cg18301348;cg22615158;cg25829666;cg26139133;cg07907386;cg08062484;cg13150467;cg26978698;cg08920068;cg09792008;cg13996155;cg23378989;cg25203704;cg04068042;cg15794859;cg0…
88	NL2	GO:0015844	monoamine transport	http://amigo.geneontology.org/amigo/term/GO:0015844	83	43	17.3071	2.48453	4.18176e-10	6.19661e-09	60;150;152;1113;1137;1812;1813;1814;1815;2668;2693;3350;3737;4842;4887;4986;5020;5021;5028;6387;6530;6531;6532;6571;6581;6622;6804;6850;6857;6860;6861;7349;9066;9607;26281;51760;57586;84258;91683;127833;143425;148281;341359	geneontology_Biological_Process_noRedundant	cg08105352;cg18935813;cg22594309;cg25201881;cg27304110;cg01454215;cg05113927;cg10109500;cg15987088;cg20944305;cg02086094;cg02192967;cg04107140;cg10208370;cg14811608;cg18930994;cg08307469;cg12882697;cg18250028;cg25602684;cg26295057;cg07237939;cg17364114;cg10286163;cg09999109;cg25614094;cg25990647;cg14304761;cg16099210;cg02269161;cg06405186;cg06778429;cg09607276;cg11908751;cg18560328;cg20016411;cg2…
89	NL2	GO:0099565	chemical synaptic transmission, postsynaptic	http://amigo.geneontology.org/amigo/term/GO:0099565	101	49	21.0604	2.32664	5.0851e-10	7.42261e-09	351;869;1136;1137;1143;1145;1813;1815;2030;2562;2741;2743;2895;2898;2901;2902;2903;2904;2905;2906;4208;4355;4887;4923;4988;5999;6622;6804;7476;8001;9162;9378;9699;22871;22941;22999;23542;50944;54434;55607;56853;57030;57502;57555;66000;81832;124925;266743;388135	geneontology_Biological_Process_noRedundant	cg20303283;cg10099415;cg13906811;cg14875171;cg00100892;cg05075118;cg06288251;cg02192967;cg05263495;cg05424071;cg08712866;cg10208370;cg11163620;cg14811608;cg18930994;cg22065614;cg12995800;cg02433882;cg02916312;cg05942459;cg11452354;cg13793145;cg24401219;cg08368788;cg10286163;cg01566592;cg16850173;cg04396791;cg06778429;cg09607276;cg17627654;cg20016411;cg20236513;cg24226973;cg04460984;cg15066197;cg2…
90	NL2	GO:0050673	epithelial cell proliferation	http://amigo.geneontology.org/amigo/term/GO:0050673	353	123	73.6073	1.67103	5.12297e-10	7.42261e-09	185;348;367;595;599;634;650;652;857;947;1001;1012;1028;1499;1739;1749;1750;1910;1956;1960;1969;2064;2069;2099;2138;2152;2255;2260;2263;2301;2624;2693;2719;3037;3280;3397;3486;3549;3664;3670;3725;3791;3815;3912;3952;4017;4070;4163;4208;4323;4485;4825;4838;4856;5076;5080;5155;5228;5241;5468;5587;5629;5764;5797;5798;6091;6387;6422;6423;6469;6495;6591;6608;6657;6662;6664;6678;6774;6776;6899;6928;7046…	geneontology_Biological_Process_noRedundant	cg16272791;cg16679837;cg25085925;cg27496708;cg00989853;cg04292718;cg04907523;cg09511896;cg10827893;cg13443627;cg13786801;cg16115720;cg19809499;cg22489498;cg22796507;cg23992410;cg25347098;cg26841013;cg03674127;cg03970036;cg04043795;cg08957652;cg10140638;cg11027058;cg12565637;cg17178336;cg20008332;cg22367989;cg23246885;cg25908985;cg03827626;cg04394267;cg04807594;cg07467520;cg10109500;cg11142406;cg1…
91	NL2	GO:0007178	transmembrane receptor protein serine/threonine kinase signaling pathway	http://amigo.geneontology.org/amigo/term/GO:0007178	306	110	63.8069	1.72395	5.48231e-10	7.85597e-09	650;651;652;655;753;857;1028;1149;1278;1311;1387;1482;1745;1749;1761;1954;2200;2201;2253;2255;2297;2626;2662;2719;3175;3248;3280;3303;3397;3491;3625;3693;3725;4053;4091;4435;4487;4488;4838;4856;4920;4926;5045;5046;6422;6423;6425;6469;6664;6714;6862;6997;7021;7041;7044;7046;7048;7080;7122;7471;7474;8321;8425;8516;8928;9241;9315;9480;9863;10272;10637;10755;11030;22943;23089;23090;23111;23213;25937;…	geneontology_Biological_Process_noRedundant	cg07653640;cg16272791;cg19754833;cg19777864;cg27496708;cg09547767;cg13806070;cg13984515;cg14036143;cg15553912;cg19624849;cg02173749;cg04043795;cg10709593;cg12266953;cg16171838;cg20008332;cg04394267;cg10726475;cg12622139;cg15361065;cg18301348;cg22615158;cg07372795;cg09495977;cg20276585;cg23121156;cg23207990;cg24869535;cg26533745;cg01939274;cg02075296;cg09792008;cg12387713;cg13996155;cg17564775;cg1…
92	NL2	GO:0001503	ossification	http://amigo.geneontology.org/amigo/term/GO:0001503	350	122	72.9817	1.67165	5.86942e-10	8.31926e-09	43;54;246;650;651;652;655;796;846;1009;1277;1280;1290;1305;1311;1462;1490;1499;1591;1594;1749;1956;1959;1969;2131;2201;2263;2296;2662;2719;2736;2778;3199;3200;3397;3399;3400;3481;3486;3491;3549;3636;3952;4057;4091;4208;4313;4318;4323;4325;4330;4435;4488;4617;4745;4920;5020;5179;5587;5744;5745;5764;6261;6320;6422;6423;6469;6474;6591;6608;6615;6657;6662;6664;6678;6863;7020;7291;7474;7481;8313;8321;…	geneontology_Biological_Process_noRedundant	cg07653640;cg16272791;cg19754833;cg19777864;cg27496708;cg08122545;cg09318066;cg09511896;cg09547767;cg13806070;cg13984515;cg26841013;cg00768993;cg04043795;cg04882233;cg05165940;cg08957652;cg12565637;cg17178336;cg20008332;cg20926035;cg21875802;cg24887265;cg25908985;cg03827626;cg04394267;cg05091238;cg10726475;cg11142406;cg12622139;cg15361065;cg18159840;cg19108881;cg22615158;cg23087992;cg25506747;cg0…
93	NL2	GO:0035148	tube formation	http://amigo.geneontology.org/amigo/term/GO:0035148	139	61	28.9842	2.1046	7.039e-10	9.86974e-09	133;652;655;1499;1896;2253;2255;2263;2535;2668;3198;4040;4522;4838;5076;5629;5898;5914;5979;6422;6423;6469;6495;6659;6662;6664;6768;6788;6862;6928;7052;7291;7474;7484;7798;8092;8321;8323;9241;9355;9421;9620;10395;10522;10653;23242;26585;51804;57216;57545;57619;57822;58495;79191;79977;80199;115908;130497;144165;151449;153572	geneontology_Biological_Process_noRedundant	cg08966380;cg04552500;cg10827893;cg13428480;cg22489498;cg23992410;cg24588482;cg25347098;cg25610515;cg04043795;cg12266953;cg20008332;cg04394267;cg12622139;cg15361065;cg22615158;cg22633988;cg23121156;cg23207990;cg08235864;cg08307469;cg09792008;cg13996155;cg15941948;cg16532600;cg18371475;cg25602684;cg26295057;cg06073449;cg06463958;cg14638883;cg23302682;cg04016086;cg09613161;cg12988534;cg25202070;cg2…
94	NL2	GO:0007422	peripheral nervous system development	http://amigo.geneontology.org/amigo/term/GO:0007422	70	38	14.5963	2.60339	7.44678e-10	1.02217e-08	40;208;575;576;627;1910;1959;1960;2064;2115;2668;2676;2947;3084;3235;3236;3670;4803;4908;4915;4916;5376;5454;5457;7368;8506;9048;9076;9464;9480;9639;23114;50674;56288;57211;60484;64843;91584	geneontology_Biological_Process_noRedundant	cg03116642;cg09008705;cg16704678;cg18115627;cg23472215;cg23645476;cg24085946;cg04739647;cg09173768;cg22541735;cg08770122;cg04190870;cg07410872;cg09915835;cg10541864;cg13935962;cg15707093;cg16162058;cg19908577;cg22517735;cg05710997;cg06875227;cg08307469;cg11711420;cg16318053;cg25602684;cg26295057;cg09016968;cg13072241;cg22085539;cg05950570;cg03924566;cg09968723;cg17457560;cg22880677;cg25230074;cg1…
95	NL2	GO:0007492	endoderm development	http://amigo.geneontology.org/amigo/term/GO:0007492	70	38	14.5963	2.60339	7.44678e-10	1.02217e-08	652;1284;1289;1290;1303;1499;2131;2253;2335;2626;2627;3175;3227;3678;3679;3693;3909;3912;3975;4313;4318;4323;4324;4838;5083;5460;6657;6928;7080;8091;8320;9241;22943;23237;55614;57057;64321;83595	geneontology_Biological_Process_noRedundant	cg03827626;cg11142406;cg16700000;cg23087992;cg23252259;cg24720688;cg26668675;cg08959216;cg17985646;cg18249173;cg22338567;cg24061141;cg26673012;cg00397986;cg04672706;cg08056146;cg14666113;cg21602557;cg08812555;cg09465786;cg12052250;cg15996644;cg23395715;cg02717061;cg20327444;cg01782227;cg05295557;cg05917460;cg08169864;cg08315174;cg09226388;cg11108269;cg13558403;cg13980454;cg14005139;cg14867569;cg2…
96	NL2	GO:0007517	muscle organ development	http://amigo.geneontology.org/amigo/term/GO:0007517	355	123	74.0243	1.66162	7.65256e-10	1.03947e-08	43;58;70;463;575;650;652;668;857;1410;1482;1499;1756;1959;1960;2115;2121;2253;2260;2263;2273;2296;2535;2627;3084;3131;3142;3235;3236;3399;3670;3679;3776;4208;4211;4223;4487;4604;4617;4654;4762;4868;5058;5077;5081;5307;5457;5600;5629;5950;5999;6261;6469;6474;6495;6608;6664;6876;6899;6909;6910;6939;6943;7004;7046;7048;7135;7168;7291;7472;7474;7490;8320;8321;8324;8928;8929;9241;9242;9421;9456;10211;…	geneontology_Biological_Process_noRedundant	cg02625929;cg04030615;cg05052324;cg05353133;cg07536847;cg09318066;cg09511896;cg10512745;cg10776919;cg10827893;cg11428724;cg13210260;cg13428480;cg13969001;cg16732616;cg17449954;cg21170920;cg22489498;cg22711792;cg23992410;cg24588482;cg25191628;cg25347098;cg26547924;cg26841013;cg27265170;cg02764245;cg02767960;cg04043795;cg04739647;cg05414442;cg08431536;cg09173768;cg09462924;cg11433622;cg12886942;cg1…
97	NL2	GO:0007218	neuropeptide signaling pathway	http://amigo.geneontology.org/amigo/term/GO:0007218	88	44	18.3497	2.39786	1.14911e-09	1.54478e-08	116;796;1363;2587;2741;2743;2831;2834;2922;3062;4886;4887;4889;4923;4985;4986;4988;5179;5443;5697;6751;6752;6754;6863;7301;7349;8001;8484;8811;9607;10874;11247;11248;22986;23620;51083;51289;84109;84539;84634;113091;114815;256933;344758	geneontology_Biological_Process_noRedundant	cg03987199;cg00674304;cg01454215;cg05113927;cg13025668;cg17916490;cg03465206;cg05263495;cg05424071;cg05604079;cg06991300;cg08712866;cg11163620;cg14811608;cg18930994;cg20618622;cg22065614;cg22714094;cg05574272;cg12995800;cg18250028;cg18689958;cg06610484;cg02539083;cg16288089;cg02237470;cg03483150;cg09999109;cg10397440;cg25614094;cg25990647;cg03958798;cg10601616;cg10778841;cg18534345;cg25943588;cg2…
98	NL2	GO:0072089	stem cell proliferation	http://amigo.geneontology.org/amigo/term/GO:0072089	103	49	21.4775	2.28146	1.19171e-09	1.56969e-08	429;947;1499;1813;2009;2122;2192;2258;2260;2263;3400;3736;4054;4072;4254;5080;6423;6469;6496;6591;6608;6664;6926;7015;7101;7424;7471;7474;7482;8091;8326;9048;10413;10736;10763;11023;23440;29127;51176;51548;54345;55612;58158;58495;63950;64321;64399;89780;221955	geneontology_Biological_Process_noRedundant	cg13645113;cg17386265;cg21040569;cg24401557;cg04292718;cg06355129;cg09511896;cg10512745;cg10776919;cg11806528;cg13210260;cg16115720;cg16732616;cg18115627;cg22711792;cg25191628;cg26841013;cg27265170;cg02348634;cg04043795;cg19186145;cg20008332;cg20926035;cg21875802;cg23808946;cg24887265;cg04394267;cg12622139;cg15361065;cg22615158;cg13150467;cg23121156;cg23207990;cg26978698;cg12520861;cg16051228;cg1…
99	NL2	GO:0030594	neurotransmitter receptor activity	http://amigo.geneontology.org/amigo/term/GO:0030594	103	49	21.4775	2.28146	1.19171e-09	1.56969e-08	1129;1131;1136;1137;1143;1145;1812;1813;1814;1815;1816;2550;2554;2555;2556;2557;2558;2560;2561;2562;2566;2741;2743;2890;2891;2893;2895;2897;2898;2900;2901;2902;2903;2904;2905;2906;2911;2915;3350;3354;3358;3360;3361;4988;8001;9568;51222;116443;165829	geneontology_Molecular_Function_noRedundant	cg11158057;cg13985485;cg15602740;cg05263495;cg05424071;cg07813249;cg08712866;cg09812070;cg11163620;cg16976370;cg18440897;cg22065614;cg25145765;cg25951981;cg00048832;cg12825070;cg12995800;cg16509658;cg05942459;cg07218663;cg09297468;cg09423283;cg09558195;cg09863441;cg14774364;cg27642554;cg25632105;cg02058918;cg14123942;cg14653281;cg16850173;cg18507707;cg03225817;cg06778429;cg07976064;cg09607276;cg2…
100	NL2	GO:0090287	regulation of cellular response to growth factor stimulus	http://amigo.geneontology.org/amigo/term/GO:0090287	242	91	50.4617	1.80335	1.2691e-09	1.65491e-08	652;753;857;1028;1149;1387;1499;1745;2200;2201;2249;2255;2260;2263;2297;2626;2719;2887;3087;3175;3280;3303;3491;3678;4091;4435;4487;4488;4926;5015;5046;6091;6422;6423;6425;6664;7021;7041;7046;7048;7080;7424;7471;7474;8321;8322;8425;8516;9146;9241;9315;9353;9480;10252;10253;10272;10755;22943;23089;23090;23111;23213;26585;27122;50964;55612;55816;55959;56975;57556;63978;64094;64388;64399;66000;79176…	geneontology_Biological_Process_noRedundant	cg07653640;cg16272791;cg19754833;cg19777864;cg27496708;cg13984515;cg14036143;cg15553912;cg19624849;cg04043795;cg10709593;cg20008332;cg04394267;cg05075118;cg06288251;cg07467520;cg12622139;cg15361065;cg18301348;cg22615158;cg24784794;cg09495977;cg13150467;cg13281139;cg23121156;cg23207990;cg24869535;cg26533745;cg26978698;cg01939274;cg09792008;cg12387713;cg13996155;cg17564775;cg17958315;cg19092317;cg1…
101	NL2	GO:0044309	neuron spine	http://amigo.geneontology.org/amigo/term/GO:0044309	161	67	33.5716	1.99573	1.61556e-09	2.08584e-08	40;88;321;351;575;793;1266;1410;1812;1813;1902;2823;2890;2891;2893;2895;2902;2913;3706;3739;3748;3751;3759;3781;4131;4137;4355;4842;4915;4923;4983;4985;4988;5142;5662;5800;6543;6547;6810;7074;8516;8572;8851;9162;9456;9495;9758;9912;10160;10755;22871;22883;22941;23237;26232;50944;55607;56899;64101;79953;84152;91752;124925;388336;440829;729956;729993	geneontology_Cellular_Component_noRedundant	cg01825872;cg07994386;cg00046625;cg00953777;cg01800926;cg03987199;cg07823585;cg16127594;cg23616100;cg25276694;cg26227186;cg26985289;cg27399414;cg13536757;cg00100892;cg22478591;cg07417708;cg09877947;cg22638593;cg26001333;cg08368788;cg16105558;cg20536716;cg24565369;cg03924566;cg09968723;cg09549848;cg13723118;cg16850173;cg04359129;cg19944763;cg03225817;cg04396791;cg06778429;cg10387551;cg11694519;cg1…
102	NL2	GO:0050954	sensory perception of mechanical stimulus	http://amigo.geneontology.org/amigo/term/GO:0050954	156	65	32.529	1.99822	2.65468e-09	3.39383e-08	40;491;501;776;1277;1280;1285;1302;1428;1687;1690;2070;2138;2260;2558;2561;2562;2917;3198;3383;3736;3815;4647;4693;5077;5172;5456;5458;5459;6387;6495;6507;6591;6899;7020;7054;7068;7349;8322;8989;9132;9311;10083;10253;11078;25861;51168;51473;53904;53942;56751;57731;64072;64787;65217;79784;83715;84530;89797;113278;117532;152137;153562;286262;349149	geneontology_Biological_Process_noRedundant	cg10551631;cg20373036;cg26968501;cg00682386;cg12406391;cg19809453;cg20248421;cg01454215;cg05113927;cg08431536;cg13951042;cg15608397;cg22994281;cg02333852;cg05970311;cg09465746;cg12306156;cg19385628;cg20626645;cg23817170;cg25235397;cg25829666;cg26139133;cg26325444;cg06083330;cg11935854;cg16887264;cg02505827;cg08407114;cg16509658;cg02446647;cg03719083;cg05085230;cg08712932;cg11942956;cg14017655;cg1…
103	NL2	GO:1901342	regulation of vasculature development	http://amigo.geneontology.org/amigo/term/GO:1901342	289	103	60.2621	1.7092	3.30932e-09	4.18967e-08	133;185;388;575;576;577;634;652;655;947;1284;1285;1499;1512;1545;1969;2013;2064;2152;2296;2303;2624;2626;2627;2693;3087;3135;3397;3670;3678;3728;3791;3815;3952;4223;4773;4838;4879;4881;5054;5155;5228;5315;5468;5587;5740;5764;5797;6050;6422;6423;6678;6774;6833;6915;7015;7048;7058;7101;7291;7424;7474;7490;8038;8091;8829;8877;9037;9146;9314;9723;10253;10266;10411;10457;10769;11061;23166;23213;23328;…	geneontology_Biological_Process_noRedundant	cg03116642;cg04292718;cg04907523;cg16115720;cg16704678;cg20431191;cg21996227;cg26246928;cg07078841;cg09799983;cg10708221;cg13951042;cg18451022;cg22994281;cg04394267;cg04807594;cg10109500;cg11427510;cg12622139;cg13311890;cg13421412;cg15361065;cg15987088;cg17626022;cg22615158;cg07893544;cg11935854;cg18177533;cg23121156;cg23207990;cg25722465;cg05710997;cg06875227;cg11711420;cg12533363;cg16051228;cg1…
104	NL2	GO:0060348	bone development	http://amigo.geneontology.org/amigo/term/GO:0060348	194	76	40.4527	1.87874	3.56349e-09	4.46807e-08	54;650;652;1101;1277;1280;1303;1305;1311;1690;1749;1954;2200;2249;2253;2263;2296;2313;2778;3037;3207;3549;3636;3815;3952;4040;4057;4147;4208;4211;4323;4325;4487;4488;4762;5075;5308;5914;5915;6261;6423;6474;6662;6678;6714;6716;6862;6886;7020;7048;7291;7373;7471;8313;8600;8785;10163;23213;26585;27086;51435;51715;55959;56034;56603;56975;79633;79705;80263;81578;116039;134701;171023;284266;340706;3890…	geneontology_Biological_Process_noRedundant	cg00955828;cg04363624;cg10026317;cg13085530;cg25764899;cg01571735;cg02764245;cg05414442;cg07813142;cg08957652;cg09462924;cg11433622;cg12565637;cg12886942;cg17178336;cg25721451;cg25908985;cg05091238;cg20899354;cg25506747;cg05030680;cg06842954;cg11935854;cg20291436;cg20705938;cg23121156;cg23207990;cg23663774;cg23901852;cg04330449;cg08587845;cg12387713;cg25640822;cg00270497;cg01912921;cg03719083;cg0…
105	NL2	GO:0031016	pancreas development	http://amigo.geneontology.org/amigo/term/GO:0031016	73	38	15.2219	2.4964	3.6203e-09	4.49607e-08	579;652;1499;2255;2294;2494;2627;3110;3170;3175;3280;3481;3549;3642;3643;3651;3670;4212;4760;4821;4825;5080;5629;6009;6469;6608;6659;6662;6928;7474;7547;8854;9480;50674;79971;84504;222546;256297	geneontology_Biological_Process_noRedundant	cg00240113;cg10451760;cg10827893;cg18394216;cg22489498;cg23992410;cg25347098;cg08957652;cg11528849;cg12565637;cg16640855;cg17178336;cg25908985;cg04394267;cg12622139;cg15361065;cg18301348;cg22615158;cg00316839;cg08474859;cg12401926;cg16426339;cg19852958;cg23584743;cg05710997;cg06875227;cg09792008;cg11711420;cg13996155;cg16318053;cg12892004;cg26249106;cg00405843;cg07691705;cg13971154;cg14097304;cg2…
106	NL2	GO:0060537	muscle tissue development	http://amigo.geneontology.org/amigo/term/GO:0060537	352	120	73.3988	1.6349	3.71387e-09	4.56876e-08	58;70;88;148;650;652;655;668;857;1482;1499;1739;1959;2138;2139;2253;2260;2263;2296;2626;2627;3084;3131;3142;3235;3236;3549;3670;3776;4208;4211;4223;4604;4617;4654;4868;5058;5081;5156;5307;5457;5600;5629;5914;5915;5950;5999;6261;6469;6474;6495;6548;6608;6662;6664;6899;6909;6910;6926;6943;7046;7048;7135;7168;7291;7472;7474;7490;8320;8324;8516;8854;8928;8929;9241;9242;9421;9456;10211;10362;10413;105…	geneontology_Biological_Process_noRedundant	cg02625929;cg04030615;cg05052324;cg05353133;cg07536847;cg09511896;cg10512745;cg10776919;cg10827893;cg11428724;cg13210260;cg13969001;cg16732616;cg17449954;cg21170920;cg22489498;cg22711792;cg23992410;cg25130381;cg25191628;cg25347098;cg26547924;cg26841013;cg27265170;cg02764245;cg02767960;cg04043795;cg04739647;cg05414442;cg08957652;cg09173768;cg09462924;cg11433622;cg12565637;cg12886942;cg17178336;cg2…
107	NL2	GO:0061053	somite development	http://amigo.geneontology.org/amigo/term/GO:0061053	85	42	17.7241	2.36965	4.31538e-09	5.25912e-08	1045;2294;2296;2487;3280;3549;3975;4040;4223;4522;4617;4920;5075;5100;6422;6423;6469;6495;6608;6664;6862;6939;7471;7474;7481;8313;8854;9241;10512;22943;23242;27023;51176;51804;57801;84667;89780;134701;145873;286204;390992;441478	geneontology_Biological_Process_noRedundant	cg09511896;cg17907238;cg22699074;cg26841013;cg04037038;cg04043795;cg08957652;cg12565637;cg17178336;cg20008332;cg25908985;cg04394267;cg12622139;cg15361065;cg18301348;cg22615158;cg23121156;cg23207990;cg00270497;cg01912921;cg06073449;cg06463958;cg14638883;cg16938363;cg18206017;cg20491838;cg23215729;cg23302682;cg00405843;cg03823904;cg04016086;cg09613161;cg11051843;cg12988534;cg13971154;cg17093212;cg2…
108	NL2	GO:0008066	glutamate receptor activity	http://amigo.geneontology.org/amigo/term/GO:0008066	27	20	5.63002	3.55239	4.3811e-09	5.28978e-08	2890;2891;2893;2895;2897;2898;2900;2901;2902;2903;2904;2905;2906;2911;2913;2914;2915;2917;2918;116443	geneontology_Molecular_Function_noRedundant	cg09465746;cg19385628;cg05942459;cg07218663;cg09423283;cg09558195;cg18735956;cg27642554;cg14123942;cg14653281;cg16850173;cg03225817;cg07976064;cg20090108;cg21893358;cg24226973;cg00287829;cg05406943;cg06758670;cg22891619;cg01483824;cg04988514;cg22242216;cg26746936;cg02332525;cg16415870;cg01041222;cg11486133;cg13243169;cg14049461;cg15425280;cg22597733;cg08578734;cg06015218;cg12284521;cg13722123;cg1…
109	NL2	GO:0061351	neural precursor cell proliferation	http://amigo.geneontology.org/amigo/term/GO:0061351	136	58	28.3586	2.04523	6.74236e-09	8.0661e-08	116;429;547;1000;1499;1813;2009;2016;2018;2253;2258;2260;2263;2624;2637;2771;3400;3642;3736;5080;5309;5454;5455;5629;5803;6095;6469;6496;6532;6608;7101;7424;7471;7472;7474;7476;8323;8326;9048;9289;9355;10653;10763;11023;23440;29127;51176;55679;58158;63950;64211;64399;84858;85458;89780;170302;221955;644943	geneontology_Biological_Process_noRedundant	cg02938958;cg13645113;cg16414561;cg17036062;cg17386265;cg18102233;cg21040569;cg24401557;cg06355129;cg09511896;cg10512745;cg10776919;cg10827893;cg13210260;cg16732616;cg18115627;cg22489498;cg22711792;cg23992410;cg25191628;cg25347098;cg26841013;cg27265170;cg05707704;cg10136354;cg13895867;cg15765724;cg18704110;cg19052355;cg19186145;cg21426003;cg23291301;cg23808946;cg25498838;cg04394267;cg11902004;cg1…
110	NL2	GO:0003013	circulatory system process	http://amigo.geneontology.org/amigo/term/GO:0003013	454	146	94.6677	1.54224	6.9527e-09	8.24212e-08	40;70;116;133;136;147;148;150;152;155;185;287;348;367;444;491;552;553;624;634;776;781;783;796;846;857;947;1113;1129;1131;1278;1285;1311;1482;1490;1739;1756;1812;1813;1814;1816;1824;1889;1908;1909;1910;1956;2013;2257;2296;2313;2626;2771;2775;2946;2982;2983;3212;3270;3350;3383;3728;3752;3757;3759;3760;3762;3764;3768;3775;3777;3781;3952;4223;4311;4544;4842;4879;4881;4883;4886;4923;5020;5021;5028;502…	geneontology_Biological_Process_noRedundant	cg16679837;cg25085925;cg00046625;cg00777689;cg04292718;cg07219542;cg11158057;cg13985485;cg16115720;cg20431191;cg20947082;cg22957381;cg25130381;cg26246928;cg00674304;cg01454215;cg05113927;cg12276123;cg13025668;cg13951042;cg22994281;cg23136742;cg02108850;cg02333852;cg04807594;cg05970311;cg06374165;cg06804312;cg10726475;cg11902004;cg12306156;cg14750844;cg15048660;cg16376000;cg18159840;cg18780257;cg1…
111	NL2	GO:0015077	monovalent inorganic cation transmembrane transporter activity	http://amigo.geneontology.org/amigo/term/GO:0015077	353	119	73.6073	1.61669	9.02771e-09	1.06055e-07	40;357;517;1183;1528;2897;2898;2900;2901;3736;3737;3739;3743;3746;3747;3748;3751;3752;3754;3756;3757;3759;3760;3761;3762;3763;3764;3765;3768;3775;3776;3777;3778;3780;3781;3788;3790;5002;6324;6329;6335;6338;6505;6506;6507;6511;6524;6528;6529;6530;6531;6532;6534;6538;6543;6547;6548;6549;6550;6556;6571;6581;6833;7226;9132;9152;9187;9196;9311;9312;9990;10021;10060;10568;23416;23545;27012;30818;30819;…	geneontology_Molecular_Function_noRedundant	cg05096731;cg15737470;cg16976876;cg00682386;cg00777689;cg01202526;cg15580417;cg18935813;cg20489026;cg20947082;cg22957381;cg23974336;cg25130381;cg26547924;cg00292986;cg01826863;cg03427543;cg04333213;cg05633391;cg12276123;cg14482308;cg14613271;cg18395327;cg19210770;cg22528044;cg23136742;cg26529376;cg11021744;cg13142700;cg16435571;cg18500192;cg19768599;cg20953187;cg23405575;cg24668089;cg07578695;cg1…
112	NL2	GO:0007548	sex differentiation	http://amigo.geneontology.org/amigo/term/GO:0007548	248	90	51.7128	1.74038	1.19044e-08	1.38601e-07	116;117;190;367;558;595;599;668;1299;1499;1761;2069;2099;2253;2255;2295;2296;2626;2627;3206;3207;3239;3383;3625;3643;3815;3952;3975;4040;4254;4323;4521;4762;4920;5156;5241;5798;5806;5914;5950;6092;6299;6422;6423;6469;6586;6662;6714;6716;6770;6926;6943;7022;7046;7080;7301;7425;7474;7476;7482;7484;7490;8322;8999;9289;9353;9510;9985;10265;10272;10371;10388;10409;23414;23626;51804;55366;56311;56956;5…	geneontology_Biological_Process_noRedundant	cg03802424;cg08637905;cg09158774;cg10291990;cg15888279;cg16679837;cg25085925;cg11806528;cg23620228;cg24085809;cg02173749;cg03970036;cg08911275;cg10140638;cg01379240;cg04248446;cg04394267;cg12622139;cg15361065;cg16718624;cg17189465;cg22615158;cg11935854;cg13281139;cg14817655;cg18021716;cg23121156;cg23207990;cg25060172;cg04330449;cg07136998;cg08587845;cg09792008;cg13996155;cg15637465;cg17386093;cg2…
113	NL2	GO:0001667	ameboidal-type cell migration	http://amigo.geneontology.org/amigo/term/GO:0001667	359	120	74.8584	1.60303	1.36171e-08	1.57138e-07	348;388;575;634;652;655;1012;1512;1545;1793;1908;1910;1954;1960;1969;2013;2050;2249;2253;2255;2260;2303;2335;2624;2637;2668;2719;3037;3397;3670;3725;3728;3791;3815;4017;4070;4163;4208;4223;4254;4318;4838;4856;4902;5058;5063;5155;5308;5468;5587;5629;5646;5793;5797;5801;5979;6091;6405;6469;6608;6662;6678;6714;6776;6862;6863;6899;6915;6997;7046;7048;7101;7291;7424;7474;7476;7481;8092;8828;8829;8874;…	geneontology_Biological_Process_noRedundant	cg00412010;cg16272791;cg27496708;cg10827893;cg13443627;cg13786801;cg16399136;cg21996227;cg22489498;cg23992410;cg25347098;cg07078841;cg09799983;cg10708221;cg13895867;cg15765724;cg16171838;cg18451022;cg19052355;cg21426003;cg22367989;cg04394267;cg07467520;cg08855568;cg09472360;cg11427510;cg12622139;cg15361065;cg17626022;cg22615158;cg24784794;cg05030680;cg06842954;cg07410872;cg07893544;cg07907386;cg0…
114	NL2	GO:0035265	organ growth	http://amigo.geneontology.org/amigo/term/GO:0035265	162	65	33.7801	1.92421	1.59261e-08	1.82173e-07	148;367;1303;1311;1482;1690;1848;2099;2121;2253;2255;2260;2263;2296;2626;2627;3142;3574;3776;3952;4147;4208;4211;4488;5058;5324;5600;5629;5897;5914;5915;5950;5999;6469;6532;6608;6662;6788;6909;6910;7046;7048;7373;7472;7490;8785;9241;10253;10409;10413;23286;23414;26011;26281;51435;51548;54796;57057;57502;65009;80014;81578;170302;340419;340706	geneontology_Biological_Process_noRedundant	cg02938958;cg16414561;cg16679837;cg17036062;cg18102233;cg20303283;cg25085925;cg02625929;cg10827893;cg22489498;cg23992410;cg25347098;cg26547924;cg02764245;cg09462924;cg11433622;cg12886942;cg25721451;cg20899354;cg16418810;cg09792008;cg12387713;cg13996155;cg25203704;cg01912921;cg15980539;cg16938363;cg19411146;cg20491838;cg24720688;cg00405843;cg08959216;cg13381984;cg13971154;cg17985646;cg18249173;cg2…
115	NL2	GO:0033267	axon part	http://amigo.geneontology.org/amigo/term/GO:0033267	360	120	75.0669	1.59857	1.63017e-08	1.84847e-07	116;152;286;287;288;323;351;547;667;793;796;846;885;1006;1129;1131;1258;1261;1739;1809;1813;1826;2059;2258;2571;2741;2823;2890;2898;2901;2902;3736;3737;3746;3747;3756;3776;4133;4137;4747;4842;4915;4923;4983;4985;4986;5015;5020;5101;5179;5798;5800;5923;6092;6324;6506;6571;6572;6622;6624;6687;6695;6900;7054;7070;7074;7287;7345;7349;8120;8492;8506;8829;8851;8941;9001;9066;9162;9810;10409;10814;10815…	geneontology_Cellular_Component_noRedundant	cg01825872;cg13645113;cg17386265;cg21040569;cg24401557;cg03142956;cg03987199;cg11158057;cg13985485;cg14834267;cg18935813;cg23730181;cg24085946;cg26547924;cg00050984;cg01454215;cg03970036;cg04333213;cg05113927;cg10140638;cg10785443;cg13536757;cg18404308;cg19538089;cg20072442;cg20792735;cg23665824;cg26355577;cg26529376;cg27629977;cg04248446;cg05075118;cg06288251;cg10529387;cg16718624;cg17189465;cg1…
116	NL2	GO:0003012	muscle system process	http://amigo.geneontology.org/amigo/term/GO:0003012	398	130	82.9907	1.56644	1.66232e-08	1.86868e-07	58;70;88;136;147;148;150;152;287;444;624;776;781;783;796;800;857;1113;1129;1131;1136;1143;1145;1180;1311;1410;1482;1490;1739;1756;1812;1813;1824;1837;1908;1909;1910;2257;2626;2627;2628;2668;2693;2741;2775;2946;2982;3270;3693;3728;3736;3752;3757;3759;3760;3762;3764;3768;3778;3781;3815;3952;4208;4604;4654;4762;4842;4887;5020;5021;5028;5058;5142;5144;5348;5592;5733;5999;6261;6324;6329;6547;6548;6752…	geneontology_Biological_Process_noRedundant	cg00046625;cg04030615;cg05353133;cg07219542;cg11158057;cg13985485;cg17218713;cg22957381;cg25130381;cg01454215;cg02767960;cg03674127;cg05113927;cg05403555;cg09306214;cg11027058;cg12276123;cg06374165;cg06804312;cg10109500;cg15048660;cg15987088;cg16376000;cg18780257;cg19507527;cg20626645;cg20944305;cg21197774;cg23207710;cg24202123;cg26843074;cg02086094;cg04107140;cg07410872;cg10541864;cg11935854;cg1…
117	NL2	GO:1904888	cranial skeletal system development	http://amigo.geneontology.org/amigo/term/GO:1904888	65	34	13.5538	2.50853	2.03849e-08	2.27195e-07	257;652;1499;1746;1954;2249;2263;2304;2778;3198;3199;3975;4208;4323;4325;4488;4522;4762;4838;5156;5396;6495;6899;6913;7020;7046;7048;7291;7484;10265;10736;51715;51804;79977	geneontology_Biological_Process_noRedundant	cg10703826;cg10730174;cg25340966;cg20926035;cg21875802;cg22061628;cg24887265;cg04330449;cg08587845;cg12387713;cg25640822;cg03719083;cg14909730;cg22836400;cg26818735;cg13791254;cg07250222;cg02882381;cg08169864;cg09226388;cg25570278;cg06923622;cg03323462;cg04264908;cg05593834;cg10043865;cg10356613;cg10689404;cg12156885;cg14630905;cg26725838;cg08371772;cg25130962;cg05622465;cg10509323;cg04362586;cg0…
118	NL2	GO:0019199	transmembrane receptor protein kinase activity	http://amigo.geneontology.org/amigo/term/GO:0019199	80	39	16.6815	2.33791	2.46823e-08	2.7276e-07	238;558;1949;1956;1969;2042;2044;2045;2046;2049;2050;2064;2202;2260;2263;2264;3480;3643;3645;3791;3815;4058;4915;4916;4920;5156;5157;5979;7046;7048;7301;8425;8828;8829;22853;130399;148738;284656;285220	geneontology_Molecular_Function_noRedundant	cg13437164;cg13851466;cg14036143;cg15553912;cg19624849;cg06905692;cg16118212;cg16171838;cg18277754;cg22367989;cg16382256;cg22841258;cg07893544;cg11935854;cg13796804;cg14810013;cg18177533;cg25722465;cg25798792;cg19504032;cg06864047;cg14094960;cg19350682;cg22152688;cg15321288;cg26385256;cg13723118;cg07250222;cg08275306;cg09009410;cg04317492;cg20664238;cg27034819;cg26111030;cg27576755;cg19612309;cg2…
119	NL2	GO:0031644	regulation of neurological system process	http://amigo.geneontology.org/amigo/term/GO:0031644	121	52	25.2308	2.06097	2.94685e-08	3.22915e-07	152;351;552;869;885;1143;1910;2257;2693;2741;2902;2903;2906;2911;3358;4544;4856;4884;4887;4923;4985;4986;4988;5020;5999;6548;6714;6804;7476;9378;9456;9607;9699;10874;22871;22941;22999;26011;27242;50944;54434;56288;56853;57502;57555;66000;80763;81832;151647;388336;729956;729993	geneontology_Biological_Process_noRedundant	cg20303283;cg03987199;cg25130381;cg10099415;cg13906811;cg14875171;cg00100892;cg05075118;cg06288251;cg06374165;cg06804312;cg10109500;cg12219082;cg15048660;cg15987088;cg16376000;cg18780257;cg19507527;cg21197774;cg21327694;cg23207710;cg02086094;cg04107140;cg14811608;cg18930994;cg07417708;cg12995800;cg18250028;cg02916312;cg07218663;cg09130162;cg09423283;cg09558195;cg24401219;cg27642554;cg10286163;cg0…
120	NL2	GO:0019233	sensory perception of pain	http://amigo.geneontology.org/amigo/term/GO:0019233	96	44	20.0178	2.19804	3.37762e-08	3.67035e-07	116;152;796;885;1137;1269;1910;2902;2903;2906;2911;3218;3736;3737;3751;4311;4692;4856;4886;4887;4923;4985;4986;4988;5020;5028;5179;6335;6387;6548;6863;7345;8989;9311;10874;55107;55800;56925;57555;59335;59344;80763;151647;729230	geneontology_Biological_Process_noRedundant	cg03987199;cg07568418;cg18935813;cg25130381;cg22528044;cg02108850;cg08538682;cg12219082;cg14750844;cg20216802;cg20944305;cg21327694;cg21496658;cg22955973;cg02086094;cg04107140;cg07068756;cg14811608;cg18930994;cg22714094;cg07218663;cg09423283;cg09558195;cg27642554;cg01901107;cg02539083;cg16105558;cg16288089;cg20536716;cg24565369;cg03483150;cg05893876;cg09999109;cg10397440;cg10606059;cg12668482;cg1…
121	NL2	GO:2000147	positive regulation of cell motility	http://amigo.geneontology.org/amigo/term/GO:2000147	453	143	94.4592	1.51388	3.6966e-08	3.98377e-07	81;150;208;351;388;650;652;655;857;977;1012;1236;1277;1512;1793;1812;1902;1908;1956;1991;2152;2155;2159;2255;2260;2294;2303;2335;2624;2771;2886;3037;3175;3383;3480;3491;3642;3643;3678;3725;3791;3815;3912;4254;4318;4323;4908;4916;4920;5054;5058;5063;5155;5156;5228;5328;5587;5629;5979;6387;6405;6591;6615;6662;6678;6714;6774;6776;6810;6863;6869;6870;6997;7015;7046;7048;7070;7074;7291;7424;7474;7476;…	geneontology_Biological_Process_noRedundant	cg00412010;cg09804380;cg10827893;cg13984515;cg16399136;cg19711007;cg21996227;cg22489498;cg23992410;cg25347098;cg26068551;cg03674127;cg05403555;cg09306214;cg10708221;cg11027058;cg14255256;cg22367989;cg04394267;cg11902004;cg12622139;cg15361065;cg22615158;cg07893544;cg11935854;cg14664621;cg18177533;cg25722465;cg07557560;cg08424427;cg09792008;cg12533363;cg13996155;cg16051228;cg19918005;cg22549558;cg2…
122	NL2	GO:0005581	collagen trimer	http://amigo.geneontology.org/amigo/term/GO:0005581	79	38	16.473	2.3068	5.86533e-08	6.26917e-07	1277;1278;1280;1282;1284;1285;1287;1288;1289;1290;1297;1298;1299;1302;1303;1305;1307;1896;4015;7373;8292;10882;50509;51435;81578;84570;91522;114897;115908;136227;147372;165257;255631;256076;338761;342035;389941;390664	geneontology_Cellular_Component_noRedundant	cg08966380;cg07143532;cg14844588;cg18186394;cg24395801;cg26011014;cg26833120;cg00690148;cg07090701;cg10996058;cg13951042;cg22994281;cg08920068;cg21413492;cg24720688;cg14874750;cg18762727;cg23424003;cg27179533;cg04242021;cg01009145;cg25104555;cg02553284;cg02717061;cg06659727;cg20327444;cg04554033;cg18390610;cg18996910;cg19052064;cg19472078;cg22791987;cg02774186;cg05317275;cg06126323;cg09991056;cg1…
123	NL2	GO:0017147	Wnt-protein binding	http://amigo.geneontology.org/amigo/term/GO:0017147	35	22	7.29817	3.01445	8.31115e-08	8.81117e-07	558;2487;2535;4040;4920;5800;6422;6423;6425;7301;7855;8321;8322;8323;8324;8326;11197;11211;79971;115908;147495;388630	geneontology_Molecular_Function_noRedundant	cg22814737;cg04037038;cg15262317;cg23246885;cg23121156;cg23207990;cg05666820;cg01495122;cg21164765;cg18411891;cg15928093;cg21383810;cg22207537;cg04317492;cg17049621;cg01499217;cg24704123;cg04565067;cg06872176;cg16321568;cg04913005;cg06697829;cg06830784;cg03202804;cg06549216;cg10942078;cg25775322;cg05142373;cg27496267;cg01451193;cg04723493;cg03001116;cg09542745;cg02380833;cg06357925;cg08847724;cg1…
124	NL2	GO:0017156	calcium ion regulated exocytosis	http://amigo.geneontology.org/amigo/term/GO:0017156	141	57	29.4012	1.9387	8.80419e-08	9.2586e-07	107;136;148;150;321;776;783;1129;1137;1488;1812;1813;2771;2901;5028;5413;6804;6810;6853;6857;6860;6861;7476;8447;8448;8499;8541;8618;8938;8941;9066;9162;9515;9699;9783;10675;10755;10814;10815;11069;11261;22871;22999;23025;27445;51760;57586;84258;91683;93664;114088;116443;127833;143425;148281;339302;341359	geneontology_Biological_Process_noRedundant	cg08105352;cg22594309;cg25201881;cg27304110;cg00997611;cg10785443;cg00100892;cg03602730;cg10943458;cg11902004;cg13491481;cg20626645;cg20944305;cg23825335;cg25947544;cg06672737;cg17397631;cg18638914;cg26121591;cg02916312;cg24401219;cg06159603;cg06779604;cg06994813;cg10286163;cg18358894;cg18574157;cg21003581;cg21953346;cg25632105;cg01566592;cg14123942;cg14653281;cg01392544;cg02102829;cg02456226;cg0…
125	NL2	GO:0031346	positive regulation of cell projection organization	http://amigo.geneontology.org/amigo/term/GO:0031346	347	114	72.3562	1.57554	8.93653e-08	9.32259e-07	116;348;627;655;1236;1272;1809;1826;1902;1954;2042;2059;2260;2335;2823;3706;3815;4058;4131;4137;4747;4803;4915;4916;5058;5063;5361;5458;5587;5764;5789;5898;5979;6091;6092;6324;6387;6474;6624;6714;6857;6860;7046;7074;7436;7471;7474;8153;8321;8322;8437;8507;8829;8874;9001;9037;9175;9353;9699;9863;10163;10494;10787;11075;11135;11141;22849;22871;22873;22902;22941;22999;23025;23242;23327;23363;23433;2…	geneontology_Biological_Process_noRedundant	cg00412010;cg04595393;cg06302025;cg09008705;cg09511896;cg09912667;cg12406391;cg14991984;cg19365673;cg19809453;cg20248421;cg22594309;cg23730181;cg26841013;cg27504802;cg02767960;cg13536757;cg00100892;cg00460268;cg04248446;cg04394267;cg05091238;cg07467520;cg12622139;cg15361065;cg15457795;cg16718624;cg17189465;cg22615158;cg23208152;cg24784794;cg25506747;cg06083330;cg11935854;cg13281139;cg16546016;cg1…
126	NL2	GO:0042476	odontogenesis	http://amigo.geneontology.org/amigo/term/GO:0042476	118	50	24.6053	2.03208	9.31691e-08	9.64227e-07	133;650;652;655;947;1277;1278;1499;1745;1746;1747;1896;2249;2253;2255;2263;2296;2736;2775;3399;3912;4040;4487;4488;4982;5054;5066;5083;5156;5308;6469;6608;6899;7020;7291;7570;8313;8600;9421;9464;51176;56975;58524;80326;116039;123041;130497;159296;340419;431707	geneontology_Biological_Process_noRedundant	cg08966380;cg04292718;cg09318066;cg16115720;cg04882233;cg08473199;cg10709593;cg22061628;cg05030680;cg06842954;cg07410872;cg10541864;cg13935962;cg15707093;cg16162058;cg20291436;cg20705938;cg22517735;cg23663774;cg09792008;cg10640944;cg12387713;cg13996155;cg16532600;cg01912921;cg03719083;cg14909730;cg16938363;cg20491838;cg22836400;cg00405843;cg08782337;cg13971154;cg22338567;cg26164681;cg26818735;cg0…
127	NL2	GO:0007631	feeding behavior	http://amigo.geneontology.org/amigo/term/GO:0007631	99	44	20.6434	2.13143	1.03237e-07	1.06e-06	351;796;885;1812;1813;2019;2693;2834;2902;3062;3358;3952;4326;4886;4887;4889;4915;4985;4986;4988;5020;5021;5028;5457;5697;6774;6870;6939;7054;7200;7345;7349;8484;8811;9464;9607;10716;10874;51083;51761;84251;222236;390259;391723	geneontology_Biological_Process_noRedundant	cg03987199;cg08857729;cg01419831;cg01454215;cg05113927;cg06704122;cg07419021;cg20804050;cg21949512;cg02700891;cg10109500;cg11940285;cg15987088;cg18862481;cg20944305;cg21327694;cg00043819;cg07068756;cg07410872;cg10463150;cg10541864;cg13935962;cg14664621;cg14811608;cg15707093;cg16162058;cg18930994;cg20618622;cg22517735;cg22714094;cg18250028;cg13381984;cg19273773;cg09999109;cg25614094;cg25990647;cg1…
128	NL2	GO:0001653	peptide receptor activity	http://amigo.geneontology.org/amigo/term/GO:0001653	135	55	28.1501	1.95381	1.08163e-07	1.10191e-06	117;185;552;553;624;799;887;1236;1909;1910;2587;2826;2831;2834;2861;2862;3062;4829;4881;4883;4886;4887;4889;4923;4985;4986;4988;5021;5745;6344;6751;6752;6754;6869;6870;7253;7434;8484;8549;8811;9034;10266;10267;10803;22986;23620;51083;51289;55366;84109;84539;84634;114815;171389;729230	geneontology_Molecular_Function_noRedundant	cg03987199;cg26246928;cg05403555;cg09306214;cg17916490;cg20505223;cg27418586;cg04807594;cg05604079;cg06991300;cg14664621;cg14811608;cg18930994;cg20618622;cg22714094;cg05574272;cg18689958;cg19618483;cg06610484;cg07598952;cg00459992;cg19524362;cg20165074;cg23799901;cg02237470;cg09999109;cg25614094;cg25990647;cg03958798;cg10601616;cg10778841;cg18534345;cg01487187;cg04585209;cg18016138;cg18234145;cg2…
129	NL2	GO:0042562	hormone binding	http://amigo.geneontology.org/amigo/term/GO:0042562	93	42	19.3923	2.16581	1.15411e-07	1.16663e-06	43;117;220;367;552;799;887;1012;1131;1136;1137;1143;1145;1428;1512;1889;1910;1956;2587;2690;2693;2862;3062;3292;3480;3643;4543;4881;4883;5021;5315;5618;5745;6344;7068;7421;7434;8484;8811;10266;10267;30061	geneontology_Molecular_Function_noRedundant	cg16679837;cg25085925;cg11158057;cg13985485;cg26246928;cg09606941;cg20505223;cg27418586;cg02333852;cg10109500;cg12306156;cg15987088;cg25829666;cg26139133;cg06293787;cg08915603;cg09473510;cg12363722;cg13184823;cg26238041;cg12042587;cg19618483;cg00459992;cg14094960;cg19524362;cg20165074;cg23276878;cg01487187;cg04585209;cg04390523;cg10795666;cg22310279;cg23702615;cg23766591;cg24236409;cg26622320;cg0…
130	NL2	GO:0016049	cell growth	http://amigo.geneontology.org/amigo/term/GO:0016049	449	140	93.6251	1.49532	1.17683e-07	1.18045e-06	148;185;323;348;351;552;604;627;634;668;1410;1490;1499;1594;1630;1808;1826;1954;1956;2016;2045;2064;2100;2203;2258;2273;2335;2487;2626;2786;3303;3485;3486;3490;3491;4009;4131;4133;4137;4323;4487;4692;4803;4825;4856;4879;4881;4916;5058;5361;5458;5459;5468;5802;5999;6387;6405;6422;6423;6446;6548;6585;6586;6662;6695;6857;6860;7046;7048;7074;7349;7474;7481;7490;8153;8425;8437;8711;8828;8829;8851;8877…	geneontology_Biological_Process_noRedundant	cg13645113;cg17386265;cg17482649;cg21040569;cg24401557;cg01800926;cg08275633;cg09008705;cg09511896;cg09912667;cg13984515;cg14662355;cg16399136;cg21996227;cg22594309;cg23616100;cg25130381;cg26246928;cg26841013;cg26985289;cg27399414;cg00050984;cg01454215;cg04037038;cg05113927;cg05707704;cg10136354;cg18704110;cg22367989;cg25498838;cg01379240;cg04394267;cg04807594;cg05075118;cg06288251;cg12622139;cg1…
131	NL2	GO:0007200	phospholipase C-activating G protein-coupled receptor signaling pathway	http://amigo.geneontology.org/amigo/term/GO:0007200	90	41	18.7667	2.18472	1.21092e-07	1.20537e-06	88;147;148;150;185;636;796;846;887;1113;1129;1812;1813;1816;1902;1910;2099;2769;2911;2915;2922;3062;3358;4829;4883;4985;4986;4988;5028;5029;5733;5745;6869;7052;8811;9290;9456;23566;23620;51764;55107	geneontology_Biological_Process_noRedundant	cg03987199;cg09912667;cg17218713;cg05403555;cg09306214;cg17916490;cg04807594;cg18159840;cg19108881;cg20944305;cg07417708;cg19618483;cg07218663;cg07598952;cg09423283;cg09558195;cg15980539;cg19411146;cg27642554;cg25632105;cg09999109;cg25614094;cg25990647;cg09549848;cg01487187;cg03565189;cg04585209;cg06778429;cg20016411;cg20090108;cg23757899;cg25943588;cg26013434;cg26046204;cg27413462;cg04390523;cg2…
132	NL2	GO:0042692	muscle cell differentiation	http://amigo.geneontology.org/amigo/term/GO:0042692	320	106	66.7262	1.58858	1.58546e-07	1.56624e-06	58;70;88;133;148;287;552;575;577;627;650;652;824;1000;1311;1482;1496;1499;1756;1910;2069;2255;2263;2294;2626;2627;3084;3280;3481;3756;3815;3856;3880;4208;4323;4487;4604;4617;4654;4773;4776;4842;4856;4868;5058;5155;5156;5600;5629;5914;5915;5999;6095;6261;6469;6474;6495;6548;6608;6662;6899;6909;6910;6926;7168;7345;7471;7490;8038;8291;8324;8516;8538;8740;9456;10211;10266;10529;11149;22943;23363;2346…	geneontology_Biological_Process_noRedundant	cg04030615;cg05353133;cg09511896;cg10827893;cg19598416;cg22489498;cg23992410;cg25130381;cg25347098;cg26841013;cg02767960;cg03674127;cg05414442;cg11027058;cg19707040;cg23246885;cg05091238;cg10361095;cg10529387;cg18301348;cg20899354;cg25506747;cg04450456;cg07068756;cg11935854;cg18021716;cg24869535;cg26533745;cg07360792;cg07417708;cg09792008;cg13996155;cg22859061;cg05681859;cg09429522;cg22874893;cg0…
133	NL2	GO:0044306	neuron projection terminus	http://amigo.geneontology.org/amigo/term/GO:0044306	133	54	27.7331	1.94713	1.6094e-07	1.57794e-06	116;152;793;796;846;885;1006;1129;1131;1258;1756;1813;2571;2741;2898;2901;2902;3736;3737;3746;3747;3776;4311;4842;4915;4923;4983;4985;4986;5020;5179;5798;6571;6572;6622;6857;6860;7054;7287;7345;7349;8492;9066;9162;9810;10272;10814;10815;10874;23025;29993;30818;140679;339302	geneontology_Cellular_Component_noRedundant	cg01825872;cg03987199;cg11158057;cg13985485;cg18935813;cg26547924;cg01454215;cg03970036;cg04333213;cg05113927;cg10140638;cg19538089;cg26529376;cg02108850;cg14750844;cg18159840;cg19108881;cg20216802;cg21327694;cg21496658;cg22955973;cg02086094;cg02192967;cg04107140;cg05256793;cg06672737;cg07068756;cg10208370;cg17397631;cg18638914;cg12995800;cg26121591;cg05106897;cg05942459;cg24281267;cg25632105;cg0…
134	NL2	GO:0043270	positive regulation of ion transport	http://amigo.geneontology.org/amigo/term/GO:0043270	239	84	49.8361	1.68553	1.83611e-07	1.78678e-06	81;88;117;150;287;288;348;552;776;781;783;799;846;857;885;1080;1272;1482;1739;1756;1812;1813;1815;1908;2257;2259;2273;2668;2902;2946;3306;3596;3736;3746;3747;3757;3759;3952;4842;4887;4923;4986;5020;5028;5155;5348;6324;6387;6529;6532;6548;6622;6754;6769;6833;6860;7070;7200;7225;7349;8600;8811;9001;9456;10369;10991;11261;22925;23237;23566;30819;30845;51083;51761;55800;57158;65266;65267;65268;126755…	geneontology_Biological_Process_noRedundant	cg00895705;cg07219542;cg09912667;cg23974336;cg25130381;cg01454215;cg05113927;cg11120927;cg20357910;cg02700891;cg06374165;cg06804312;cg11021744;cg11940285;cg13142700;cg15048660;cg16376000;cg16468914;cg18159840;cg18780257;cg18862481;cg19108881;cg19507527;cg20626645;cg20944305;cg21197774;cg21327694;cg23207710;cg23405575;cg24202123;cg26843074;cg02192967;cg10208370;cg14811608;cg18930994;cg07417708;cg0…
135	NL2	GO:0035249	synaptic transmission, glutamatergic	http://amigo.geneontology.org/amigo/term/GO:0035249	88	40	18.3497	2.17987	1.85265e-07	1.78952e-06	116;1000;1006;1812;1813;1956;2891;2895;2897;2898;2900;2901;2902;2911;2913;2914;2915;2917;2918;4208;4887;4920;4983;5021;6857;7349;9162;9378;9456;10369;22871;22941;22943;23025;23542;50944;57030;57084;57555;149111	geneontology_Biological_Process_noRedundant	cg01825872;cg21290042;cg25723050;cg01454215;cg05113927;cg10099415;cg13906811;cg14875171;cg00100892;cg09465746;cg19385628;cg14811608;cg18930994;cg07417708;cg05942459;cg07218663;cg09423283;cg09558195;cg18735956;cg27642554;cg14094960;cg16850173;cg08812555;cg09465786;cg04396791;cg06778429;cg07976064;cg17627654;cg20016411;cg20090108;cg21893358;cg01588748;cg23079217;cg27120816;cg00128702;cg12208258;cg1…
136	NL2	GO:0031252	cell leading edge	http://amigo.geneontology.org/amigo/term/GO:0031252	367	118	76.5266	1.54195	1.96487e-07	1.86598e-06	58;70;208;273;286;323;351;667;999;1000;1464;1496;1499;1809;1969;2059;2195;2554;2555;2556;2557;2558;2566;2890;3636;3643;3678;3737;3746;3747;3748;3756;4137;4163;4254;4355;4651;4810;4985;4988;5058;5141;5662;5783;5797;5800;6092;6506;6548;6624;6714;6810;6870;7070;7074;7168;8291;8476;8516;8525;8572;8874;9495;9564;9912;10163;10211;10253;10297;10395;10411;10603;10630;10787;11075;22885;22902;23022;23075;2…	geneontology_Cellular_Component_noRedundant	cg04376185;cg08588626;cg02291204;cg03987199;cg04030615;cg05353133;cg09804380;cg18935813;cg19827787;cg25130381;cg03674127;cg11027058;cg12000995;cg13024709;cg19707040;cg21248554;cg04248446;cg08768852;cg16718624;cg17189465;cg17338501;cg02796773;cg03045831;cg07813249;cg11117633;cg13658542;cg13781843;cg14664621;cg16364495;cg18440897;cg25145765;cg25951981;cg00048832;cg00992297;cg02010196;cg04088773;cg0…
137	NL2	GO:0001227	DNA-binding transcription repressor activity, RNA polymerase II-specific	http://amigo.geneontology.org/amigo/term/GO:0001227	254	88	52.9639	1.66151	1.96723e-07	1.86598e-06	429;430;463;579;604;1045;1748;2019;2672;3087;3090;3199;3235;3280;3394;3642;4286;4335;4487;4488;4773;4776;4825;5080;5396;5458;5460;5468;5629;6299;6304;6591;6615;6688;6721;6909;6913;6926;6943;7020;7022;7025;7050;7101;7593;7728;8091;9096;9242;9421;10127;10481;10522;10765;11023;11279;23414;23462;25806;26508;29942;30818;50674;50804;51222;53335;55079;57801;58495;64207;80712;83482;83855;84504;84667;8550…	geneontology_Molecular_Function_noRedundant	cg02938958;cg05788681;cg07822777;cg16414561;cg17036062;cg18102233;cg18904224;cg04158367;cg10703826;cg10730174;cg10827893;cg17449954;cg17858328;cg17907238;cg22489498;cg22699074;cg23992410;cg25340966;cg25347098;cg04333213;cg04739647;cg06704122;cg09173768;cg15579817;cg20804050;cg22541735;cg26529376;cg00503302;cg18301348;cg20072171;cg00043819;cg00316839;cg06083330;cg08474859;cg10463150;cg12401926;cg1…
138	NL2	GO:0030323	respiratory tube development	http://amigo.geneontology.org/amigo/term/GO:0030323	161	62	33.5716	1.8468	1.98276e-07	1.86598e-06	429;652;1490;1499;1512;1956;2253;2255;2260;2263;2294;2627;2719;2736;3169;3280;3397;3596;4015;4323;4838;5156;5241;5629;5764;5950;6469;6493;6662;6664;6678;6910;6943;7048;7068;7080;7472;7474;7481;7482;7547;8022;8854;9241;9509;9620;10252;10253;10272;10413;10630;23414;26257;57216;64399;64759;79977;83716;93649;171023;284217;340419	geneontology_Biological_Process_noRedundant	cg00240113;cg10451760;cg16272791;cg27496708;cg09804380;cg10827893;cg11806528;cg13428480;cg22489498;cg23992410;cg24588482;cg25347098;cg04043795;cg04882233;cg20008332;cg02333852;cg04394267;cg12306156;cg12622139;cg15361065;cg18301348;cg22615158;cg25829666;cg26139133;cg13150467;cg26978698;cg08920068;cg09792008;cg13996155;cg23378989;cg04068042;cg15794859;cg14094960;cg27331524;cg07390122;cg13177747;cg1…
139	NL2	GO:1901681	sulfur compound binding	http://amigo.geneontology.org/amigo/term/GO:1901681	214	77	44.6231	1.72556	1.98904e-07	1.86598e-06	33;37;333;334;348;351;652;655;947;1289;1305;1311;1490;1809;1991;2200;2249;2255;2260;2263;2264;2335;2741;2946;2947;3024;3141;3491;3730;4053;4057;4856;5046;5091;5228;5764;5802;6146;6372;6422;6649;7058;7148;8292;8828;8829;9037;9289;9353;9388;9510;10457;11095;26281;26577;27232;50509;50964;51363;55753;56341;56925;60495;64094;64388;79625;79777;83716;84570;84870;89792;89797;129804;170689;222537;284654;3…	geneontology_Molecular_Function_noRedundant	cg02156712;cg13277716;cg18396832;cg03654735;cg04292718;cg07219542;cg10573018;cg13448605;cg13984515;cg16115720;cg23472215;cg23645476;cg25286333;cg00289546;cg03249947;cg13886554;cg22367989;cg08538682;cg10991303;cg13096007;cg13281139;cg16546016;cg17573292;cg02010196;cg09792008;cg12995800;cg13996155;cg22549558;cg26636193;cg00525277;cg01485117;cg03556669;cg04068042;cg08650890;cg09114581;cg10890302;cg1…
140	NL2	GO:0015893	drug transport	http://amigo.geneontology.org/amigo/term/GO:0015893	200	73	41.7038	1.75044	2.14571e-07	1.99858e-06	1136;1137;1812;1813;1814;1815;2587;2668;2693;3737;4887;4923;4986;5002;5999;6387;6505;6506;6507;6511;6530;6531;6556;6571;6572;6581;6622;6857;6860;6861;6948;7349;8322;9066;9076;9152;10630;10991;26281;51083;51760;54716;54896;55065;55244;57030;57084;57586;58157;64849;79581;80704;81693;83546;83884;83959;84258;84889;91683;113278;127833;140679;143425;148281;148641;160728;253512;284111;284427;340273;3413…	geneontology_Biological_Process_noRedundant	cg11859529;cg01202526;cg05051043;cg08105352;cg09804380;cg18935813;cg22594309;cg25201881;cg27304110;cg27311654;cg01454215;cg05113927;cg08770122;cg10109500;cg15987088;cg16468914;cg20953187;cg02192967;cg10208370;cg14811608;cg18930994;cg07039560;cg07496545;cg08307469;cg08407114;cg12882697;cg25212131;cg25602684;cg26295057;cg07237939;cg17364114;cg08650910;cg26802289;cg09999109;cg21553145;cg22453529;cg2…
141	NL2	GO:0060076	excitatory synapse	http://amigo.geneontology.org/amigo/term/GO:0060076	47	26	9.8004	2.65295	2.17663e-07	2.01299e-06	114;869;1496;2263;2891;2895;2902;3760;3765;5142;6857;9162;9495;22829;22871;50944;57030;57084;57502;64101;79953;81832;93664;347730;388336;729956	geneontology_Cellular_Component_noRedundant	cg20303283;cg00046625;cg15580417;cg20489026;cg12276123;cg19707040;cg20072442;cg20792735;cg23665824;cg26355577;cg27629977;cg00100892;cg06159603;cg06779604;cg18358894;cg18574157;cg21953346;cg07557260;cg13912117;cg16850173;cg07250222;cg01588748;cg23079217;cg01687680;cg08464190;cg16573782;cg18160402;cg18448581;cg08572336;cg12137286;cg19063061;cg20979061;cg16120788;cg27265812;cg17811446;cg19743317;cg0…
142	NL2	GO:0042063	gliogenesis	http://amigo.geneontology.org/amigo/term/GO:0042063	251	87	52.3383	1.66226	2.25235e-07	2.06836e-06	116;208;351;429;430;650;664;1000;1464;1499;1745;1746;1812;1814;1902;1956;1959;2016;2064;2250;2255;2670;3084;3280;3400;3912;4137;4147;4323;4692;4821;4825;4915;4916;4920;5028;5076;5080;5179;5309;5324;5454;5468;5764;5803;6009;6469;6547;6608;6657;6659;6662;6664;6774;6833;6886;6900;7015;7074;7080;7101;7223;8506;8851;8929;8941;9241;9289;9639;10215;10319;23500;23529;26011;26227;27242;51176;56288;56978;5…	geneontology_Biological_Process_noRedundant	cg00955828;cg03142956;cg04363624;cg10026317;cg25764899;cg04043795;cg05707704;cg10136354;cg10709593;cg10785443;cg18704110;cg20008332;cg22061628;cg25498838;cg03827626;cg11142406;cg18301348;cg20944305;cg23087992;cg00316839;cg04343891;cg04401986;cg07907386;cg08062484;cg08474859;cg12401926;cg12528713;cg14349667;cg16426339;cg09792008;cg13996155;cg16051228;cg01499172;cg02062480;cg03698948;cg06739029;cg0…
143	NL2	GO:1902742	apoptotic process involved in development	http://amigo.geneontology.org/amigo/term/GO:1902742	29	19	6.04706	3.14202	2.4843e-07	2.2654e-06	652;655;1410;1482;2249;2296;3491;5076;6092;6496;6586;6688;6928;7421;7855;9353;9464;51176;84466	geneontology_Biological_Process_noRedundant	cg13984515;cg15262317;cg19186145;cg23808946;cg04248446;cg16718624;cg17189465;cg07410872;cg10541864;cg13281139;cg13935962;cg15707093;cg16162058;cg22517735;cg07136998;cg15637465;cg17386093;cg01912921;cg16938363;cg20491838;cg09073539;cg11697427;cg14778235;cg16574134;cg26596964;cg02882381;cg11694519;cg12947833;cg08169864;cg09226388;cg14487292;cg19378036;cg15069906;cg18759209;cg20292547;cg05395648;cg2…
144	NL2	GO:0099003	vesicle-mediated transport in synapse	http://amigo.geneontology.org/amigo/term/GO:0099003	190	70	39.6187	1.76684	2.50929e-07	2.2723e-06	107;136;148;273;321;776;783;1129;1137;1488;1499;1812;1813;1814;1815;2901;4133;4983;5028;5413;6517;6620;6622;6804;6810;6853;6857;6860;6861;7476;8120;8447;8448;8499;8541;8618;8825;9066;9162;9515;9699;9783;9829;10675;10755;10814;10815;22829;22871;22883;22999;23025;23237;27445;29993;51760;57030;57502;57555;57586;84258;91683;93664;114088;116443;127833;143425;148281;339302;341359	geneontology_Biological_Process_noRedundant	cg01825872;cg20303283;cg01800926;cg08105352;cg22594309;cg23616100;cg25201881;cg26985289;cg27304110;cg27399414;cg00050984;cg00100892;cg03602730;cg10943458;cg13491481;cg20626645;cg20944305;cg23825335;cg25947544;cg02192967;cg06672737;cg10208370;cg17397631;cg18638914;cg26121591;cg02916312;cg05106897;cg24401219;cg06159603;cg06779604;cg06994813;cg07926691;cg10286163;cg18358894;cg18574157;cg21003581;cg2…
145	NL2	GO:0031589	cell-substrate adhesion	http://amigo.geneontology.org/amigo/term/GO:0031589	308	102	64.2239	1.58819	2.74082e-07	2.46485e-06	81;88;246;395;558;604;947;1012;1236;1277;1305;1307;1490;1499;1793;1896;2013;2042;2049;2192;2294;2335;3037;3175;3204;3232;3397;3491;3678;3679;3693;3728;3791;3912;4070;4091;4323;4617;4887;5054;5328;5764;5800;6422;6548;6695;6714;6904;7070;7074;7301;7471;8174;8322;8324;8499;8516;8829;8874;9480;9723;9806;10085;10174;10395;10516;10630;11078;11093;11149;22795;22915;22998;25975;25992;26585;27076;29984;50…	geneontology_Biological_Process_noRedundant	cg00650640;cg08966380;cg18147067;cg27166673;cg04292718;cg09804380;cg11835068;cg12475759;cg13443627;cg13786801;cg13984515;cg16115720;cg25130381;cg26833120;cg05078238;cg21319323;cg21384492;cg23246885;cg11427510;cg16382256;cg17626022;cg22841258;cg07893544;cg14811608;cg16546016;cg18177533;cg18587806;cg18930994;cg24869535;cg25289973;cg25722465;cg26533745;cg00984146;cg05251676;cg05706117;cg09054633;cg1…
146	NL2	GO:0005911	cell-cell junction	http://amigo.geneontology.org/amigo/term/GO:0005911	417	130	86.9525	1.49507	3.3598e-07	3.00081e-06	81;117;287;288;351;357;421;575;595;634;999;1000;1001;1005;1006;1008;1009;1010;1012;1016;1266;1305;1365;1366;1496;1499;1501;1739;1824;1825;1969;2195;2258;2264;2700;3678;3728;3737;3759;3815;3856;3875;4070;4072;4643;4810;4856;4868;5021;5058;5101;5317;5348;5376;5493;5797;5817;6324;6548;6624;6904;7046;7074;7082;7122;7223;7225;7827;7855;8189;8322;8476;8502;8506;8825;9074;9076;9223;9414;9863;10163;10211…	geneontology_Cellular_Component_noRedundant	cg00895705;cg04376185;cg05096731;cg05152874;cg05947181;cg08588626;cg13645113;cg17386265;cg18110168;cg21040569;cg21341170;cg23238851;cg24401557;cg02291204;cg06515144;cg07823585;cg08005774;cg10228777;cg11835068;cg12475759;cg13428480;cg13443627;cg13496323;cg13786801;cg13788537;cg16127594;cg16721191;cg18935813;cg20701486;cg20869257;cg23349790;cg23730181;cg24085946;cg24588482;cg25104105;cg25130381;cg2…
147	NL2	GO:0016358	dendrite development	http://amigo.geneontology.org/amigo/term/GO:0016358	206	74	42.955	1.72273	3.67758e-07	3.26229e-06	348;351;577;655;1136;1496;1501;1630;1826;1902;2049;2902;3196;3397;3706;4131;4133;4139;4147;4168;4208;4776;5063;5592;5789;5802;6383;7074;7101;7225;7287;7436;7476;8829;8851;9762;9912;10160;10371;10769;11141;22849;22871;22903;22941;23072;23098;23237;23242;23327;23363;23542;26050;26259;29882;29993;50674;50944;51473;53335;55079;55607;57468;57520;57626;79791;80243;80725;80823;84079;85442;116443;124925;…	geneontology_Biological_Process_noRedundant	cg00412010;cg04595393;cg06302025;cg07395435;cg08476890;cg20024850;cg06194536;cg00050984;cg02767960;cg05349062;cg07853758;cg19656282;cg19707040;cg21185289;cg26094984;cg00100892;cg00503302;cg16382256;cg20072171;cg22841258;cg07195011;cg12533363;cg22849482;cg26001333;cg02062480;cg05106897;cg09429522;cg21762523;cg24281267;cg04016086;cg07211472;cg08368788;cg09461837;cg09613161;cg12988534;cg25202070;cg1…
148	NL2	GO:0009914	hormone transport	http://amigo.geneontology.org/amigo/term/GO:0009914	308	101	64.2239	1.57262	5.29003e-07	4.66095e-06	111;114;116;133;150;152;185;668;773;776;777;846;1080;1113;1136;1428;1813;1908;1956;2044;2260;2297;2587;2645;2693;2746;2778;2922;3170;3350;3358;3625;3651;3667;3670;3747;3790;3952;4544;4760;4825;4856;4986;5028;5443;5715;5798;5950;6422;6659;6664;6804;6810;6833;6863;6926;6928;7021;7074;7200;7349;7425;7447;8322;8425;8447;8600;8660;8874;8938;9066;9515;9607;9699;10411;10765;10815;10874;11069;25924;26056…	geneontology_Biological_Process_noRedundant	cg09547767;cg13806070;cg00674304;cg00997611;cg01454215;cg02173749;cg03427543;cg03970036;cg04043795;cg05113927;cg08031368;cg10140638;cg11528849;cg13008631;cg13025668;cg14482308;cg16171838;cg16640855;cg20008332;cg01379240;cg02700891;cg03602730;cg04138502;cg04807594;cg06911020;cg10109500;cg10943458;cg11940285;cg15987088;cg18159840;cg18862481;cg19108881;cg20626645;cg20944305;cg00316839;cg02086094;cg0…
149	NL2	GO:0070371	ERK1 and ERK2 cascade	http://amigo.geneontology.org/amigo/term/GO:0070371	301	99	62.7643	1.57733	5.8544e-07	5.0937e-06	116;148;238;246;348;351;558;634;650;652;799;1236;1490;1512;1739;1813;1848;1956;1969;2042;2044;2045;2046;2049;2050;2064;2192;2249;2253;2255;2260;2263;2264;2335;2771;3358;3383;3480;3491;3643;3645;3725;3791;3815;4058;4838;4889;4915;4916;4920;4988;5021;5028;5155;5156;5801;5979;6504;6662;6714;6754;6850;7074;7301;8600;8829;9290;9314;9464;9965;10252;10253;10457;22853;23779;26281;27330;29108;50507;55450;…	geneontology_Biological_Process_noRedundant	cg14993186;cg25452717;cg08898653;cg13437164;cg13851466;cg13984515;cg17721710;cg24396691;cg25317664;cg06905692;cg18277754;cg11902004;cg16382256;cg20944305;cg22841258;cg07410872;cg07893544;cg10541864;cg11935854;cg13796804;cg13935962;cg14810013;cg15707093;cg16162058;cg18177533;cg20618622;cg22517735;cg24869535;cg25722465;cg25798792;cg26533745;cg09792008;cg13996155;cg19918005;cg04068042;cg19504032;cg0…
150	NL2	GO:0035272	exocrine system development	http://amigo.geneontology.org/amigo/term/GO:0035272	46	25	9.59189	2.60637	5.85931e-07	5.0937e-06	655;1896;1956;2253;2255;2260;2263;2296;3321;3481;3643;3651;5080;5361;6469;6591;6662;7052;8829;10371;10512;59277;79971;256297;284217	geneontology_Biological_Process_noRedundant	cg08966380;cg09792008;cg13996155;cg01912921;cg16938363;cg20491838;cg03823904;cg11051843;cg14094960;cg15321288;cg26385256;cg07250222;cg09009410;cg12052250;cg18920423;cg20014049;cg01665555;cg03760951;cg05091519;cg10037494;cg11469061;cg14002345;cg15508379;cg15778437;cg16415340;cg18087943;cg18270629;cg19002337;cg22982368;cg23030069;cg23676551;cg24047810;cg24431667;cg26019112;cg26517849;cg09775930;cg2…
151	NL2	GO:0030901	midbrain development	http://amigo.geneontology.org/amigo/term/GO:0030901	82	37	17.0986	2.16392	6.62692e-07	5.72285e-06	60;401;1152;1499;2019;2020;2260;2263;2746;3280;4009;4040;4487;4929;5013;5015;5309;6422;6423;6469;7471;7472;7474;7484;8321;8323;9118;10409;22943;27023;56751;79971;84630;89780;151449;284612;390992	geneontology_Biological_Process_noRedundant	cg09511896;cg14662355;cg22699074;cg26841013;cg04654530;cg06704122;cg10640333;cg12266953;cg13471114;cg15862215;cg20804050;cg25622366;cg27364741;cg04394267;cg12622139;cg15361065;cg18301348;cg22615158;cg23121156;cg23207990;cg25203704;cg17278072;cg27331524;cg01495122;cg15321288;cg21164765;cg26385256;cg14192291;cg00167275;cg07250222;cg08812555;cg09465786;cg15475851;cg18932798;cg11334771;cg02771661;cg0…
152	NL2	GO:0090066	regulation of anatomical structure size	http://amigo.geneontology.org/amigo/term/GO:0090066	462	140	96.3359	1.45325	7.38217e-07	6.33313e-06	40;88;116;119;133;136;147;148;150;152;155;185;246;348;552;553;624;627;796;822;846;857;1113;1131;1236;1311;1630;1739;1808;1812;1816;1826;1889;1908;1909;1910;1954;1956;2045;2059;2258;2296;2335;2982;3055;3350;3383;3778;3952;4131;4133;4137;4544;4747;4803;4825;4842;4868;4879;4881;4916;5021;5028;5029;5058;5063;5076;5458;5592;5797;5802;5979;6387;6405;6532;6900;6915;6928;7349;7474;7476;7484;8153;8829;885…	geneontology_Biological_Process_noRedundant	cg00412010;cg13645113;cg17386265;cg21040569;cg24401557;cg03142956;cg09008705;cg09511896;cg09912667;cg11158057;cg13985485;cg16399136;cg21996227;cg26246928;cg26841013;cg00050984;cg01454215;cg05113927;cg08857144;cg16838838;cg23427269;cg04394267;cg04807594;cg12622139;cg15361065;cg18159840;cg19108881;cg19768599;cg20944305;cg22615158;cg00316839;cg02086094;cg04107140;cg06083330;cg08474859;cg12401926;cg1…
153	NL2	GO:0051705	multi-organism behavior	http://amigo.geneontology.org/amigo/term/GO:0051705	67	32	13.9708	2.29049	7.85669e-07	6.69616e-06	351;552;1620;1814;1815;2019;2571;2902;2922;5020;5021;5179;5457;6532;6899;7054;7101;7349;9369;9378;9379;9464;22829;22941;23542;26047;50944;57502;84623;139411;266743;391723	geneontology_Biological_Process_noRedundant	cg20303283;cg01454215;cg05113927;cg06704122;cg10099415;cg13906811;cg14875171;cg19538089;cg20804050;cg00043819;cg07410872;cg10463150;cg10541864;cg13935962;cg15707093;cg16162058;cg22517735;cg02062480;cg21762523;cg07612562;cg09571420;cg11642382;cg16521917;cg21126583;cg21322436;cg03483150;cg10397440;cg16850173;cg04396791;cg09607276;cg14149680;cg17627654;cg17576288;cg24221648;cg26678970;cg16711612;cg2…
154	NL2	GO:0021700	developmental maturation	http://amigo.geneontology.org/amigo/term/GO:0021700	254	86	52.9639	1.62375	8.22519e-07	6.96471e-06	351;429;558;577;650;1001;1028;1080;1499;1910;2046;2069;2260;2624;2902;3169;3280;3549;3952;4057;4313;4488;4747;4761;4776;4825;4929;5076;5139;5241;5468;5745;5798;5979;6261;6496;6860;6886;6900;6954;7471;7474;7855;8851;8854;8938;8941;9175;9378;9985;10265;10481;10882;10981;22883;23025;23114;25893;26047;26256;26468;26585;29882;30813;30819;50944;51083;51441;53335;54345;54763;55612;55638;56975;57030;5773…	geneontology_Biological_Process_noRedundant	cg00955828;cg01800926;cg03142956;cg04363624;cg07533148;cg08005774;cg10026317;cg13437164;cg23054189;cg23349790;cg23616100;cg24085946;cg25764899;cg26157385;cg26985289;cg27399414;cg03970036;cg08957652;cg10099415;cg10140638;cg10785443;cg12565637;cg13906811;cg14875171;cg15262317;cg17178336;cg19186145;cg23808946;cg25908985;cg00101712;cg04394267;cg12622139;cg15361065;cg18301348;cg22615158;cg00316839;cg0…
155	NL2	GO:0002065	columnar/cuboidal epithelial cell differentiation	http://amigo.geneontology.org/amigo/term/GO:0002065	103	43	21.4775	2.0021	1.17582e-06	9.89203e-06	429;579;650;652;1000;1045;1747;2016;2253;2260;2263;2626;2627;3169;3280;3596;3642;3651;4610;4647;4760;4821;4825;4838;5054;5080;5459;5629;5914;5915;6009;6608;6659;6664;7474;7481;10083;11078;25861;51176;54845;56975;222546	geneontology_Biological_Process_noRedundant	cg04366039;cg10827893;cg22489498;cg23992410;cg25347098;cg04043795;cg05707704;cg10136354;cg11528849;cg16640855;cg18704110;cg20008332;cg25498838;cg04394267;cg12622139;cg15361065;cg18301348;cg20899354;cg22615158;cg00316839;cg08474859;cg12401926;cg16426339;cg19852958;cg23584743;cg23378989;cg12892004;cg26249106;cg00405843;cg08782337;cg13971154;cg26164681;cg00397986;cg14666113;cg15321288;cg16648355;cg2…
156	NL2	GO:0009187	cyclic nucleotide metabolic process	http://amigo.geneontology.org/amigo/term/GO:0009187	39	22	8.13225	2.70528	1.19459e-06	9.92198e-06	107;111;114;115;133;1969;2977;2982;2983;4879;4881;5136;5138;5141;5142;5144;5744;6095;8622;10846;27115;196883	geneontology_Biological_Process_noRedundant	cg00046625;cg26246928;cg04138502;cg16700392;cg18129755;cg03653541;cg08311610;cg13397436;cg00777627;cg07557260;cg13912117;cg03780905;cg25275166;cg14287235;cg25556905;cg01641792;cg08673054;cg00831929;cg01495321;cg04484579;cg09672358;cg27662483;cg03804272;cg26817935;cg02146929;cg04152196;cg08378567;cg17270257;cg26723355;cg13070193;cg02842496;cg05229355;cg07312654;cg16696270;cg02989669;cg16060204;cg2…
157	NL2	GO:0050919	negative chemotaxis	http://amigo.geneontology.org/amigo/term/GO:0050919	39	22	8.13225	2.70528	1.19459e-06	9.92198e-06	2045;3084;6091;6092;6405;6585;6586;7474;8828;9037;9353;9723;10371;10500;10509;10512;23768;57556;57715;64218;80031;91584	geneontology_Biological_Process_noRedundant	cg16399136;cg21996227;cg22367989;cg04248446;cg04394267;cg07467520;cg12622139;cg15361065;cg16718624;cg17189465;cg22615158;cg24784794;cg13281139;cg07136998;cg15637465;cg17386093;cg19918005;cg22549558;cg19504032;cg03823904;cg05950570;cg11051843;cg17457560;cg25230074;cg07476643;cg13196826;cg05855039;cg17410236;cg03538717;cg06678678;cg07640473;cg08514735;cg14473568;cg15051960;cg17470327;cg23016734;cg0…
158	NL2	GO:0001664	G protein-coupled receptor binding	http://amigo.geneontology.org/amigo/term/GO:0001664	230	79	47.9594	1.64723	1.2032e-06	9.93023e-06	116;133;150;152;185;333;552;624;636;796;797;887;1814;1908;1910;2769;2770;2771;2774;2775;2776;2778;2919;2920;2921;3303;4040;4693;4920;5020;5028;5144;5443;5697;5731;5898;6372;6374;6387;6422;6774;6863;7345;7349;7471;7472;7474;7476;7481;7482;7484;8321;8324;8643;9034;9456;9495;9547;9826;9863;10874;25927;50944;51083;51384;54102;65055;79971;80326;84152;84870;85406;89780;115908;256933;257313;284654;34041…	geneontology_Molecular_Function_noRedundant	cg10551631;cg01913970;cg03654735;cg09511896;cg10573018;cg11806528;cg13448605;cg26841013;cg00674304;cg01454215;cg05113927;cg07080358;cg08473199;cg13025668;cg23246885;cg04394267;cg04807594;cg11902004;cg12622139;cg15361065;cg20944305;cg22615158;cg00610583;cg00630212;cg02086094;cg04107140;cg07068756;cg07318073;cg08894362;cg09054949;cg09521108;cg09745243;cg22829671;cg03653541;cg07417708;cg07557560;cg1…
159	NL2	GO:0072507	divalent inorganic cation homeostasis	http://amigo.geneontology.org/amigo/term/GO:0072507	454	137	94.6677	1.44717	1.25052e-06	1.02558e-05	111;114;116;117;133;147;148;185;287;288;348;351;491;552;553;624;664;773;776;781;783;793;796;797;799;846;857;887;1236;1258;1594;1604;1756;1812;1813;1814;1815;1816;1902;1908;1909;1910;1956;1991;2099;2587;2624;2769;2826;2830;2835;2890;2898;2902;2903;2904;2905;2906;2911;2915;2946;3062;3200;3270;3358;3596;3736;3777;3932;4040;4499;4544;4842;4887;4923;5020;5021;5028;5144;5156;5729;5731;5733;5737;5745;58…	geneontology_Biological_Process_noRedundant	cg01759889;cg22776211;cg02924562;cg03949391;cg07219542;cg09912667;cg10994944;cg17218713;cg05403555;cg08789022;cg09306214;cg23136742;cg04138502;cg04394267;cg04807594;cg05970311;cg12622139;cg15361065;cg18159840;cg19108881;cg20626645;cg20944305;cg22615158;cg02192967;cg10208370;cg14811608;cg18930994;cg03653541;cg13397436;cg23378989;cg05942459;cg07218663;cg09423283;cg09558195;cg14250833;cg15980539;cg1…
160	NL2	GO:0010959	regulation of metal ion transport	http://amigo.geneontology.org/amigo/term/GO:0010959	329	105	68.6028	1.53055	1.34983e-06	1.10012e-05	81;88;116;117;150;287;288;776;781;783;799;846;857;1272;1482;1499;1739;1756;1804;1812;1813;1814;1815;1908;2257;2259;2273;2645;2771;2775;2902;2946;3200;3270;3306;3383;3596;3736;3746;3747;3757;3759;3781;3788;4544;4842;4923;4985;4986;5142;5144;5155;5348;5999;6236;6324;6387;6548;6622;6769;6833;7018;7070;7225;7349;7439;8291;8614;8811;9001;9456;10681;11261;23072;23327;23566;28954;30818;30819;30820;30845…	geneontology_Biological_Process_noRedundant	cg00895705;cg00046625;cg03987199;cg07219542;cg08920610;cg09072162;cg09912667;cg17721710;cg23974336;cg24396691;cg25130381;cg25317664;cg01454215;cg03674127;cg03753331;cg04333213;cg04617755;cg05113927;cg07205374;cg07853758;cg11027058;cg26094984;cg26529376;cg06374165;cg06804312;cg11902004;cg15048660;cg16376000;cg18159840;cg18780257;cg19108881;cg19507527;cg20626645;cg21197774;cg23207710;cg24202123;cg2…
161	NL2	GO:0048511	rhythmic process	http://amigo.geneontology.org/amigo/term/GO:0048511	258	86	53.798	1.59857	1.71215e-06	1.38674e-05	107;191;463;558;1387;1628;1813;1814;1815;1956;1959;1960;2069;2099;2155;2560;2776;3037;3062;3131;3191;3397;3399;3400;3725;3737;3751;3952;4543;4544;4800;4808;4887;4889;4915;4916;4986;4988;5021;5054;5066;5156;5241;5468;5563;5602;5629;5764;5798;5806;6092;6095;6496;6532;6586;6714;6770;6928;7008;7054;7080;7291;7301;7337;8322;8403;8851;8863;9353;9510;9607;9956;10399;10743;10765;10874;11245;22871;55366;8…	geneontology_Biological_Process_noRedundant	cg04876835;cg05803631;cg09318066;cg09686317;cg10827893;cg12167830;cg18935813;cg22489498;cg23992410;cg24106636;cg25347098;cg25979559;cg03970036;cg10140638;cg19186145;cg23808946;cg00100892;cg04248446;cg04353095;cg06613095;cg08073312;cg15562912;cg16718624;cg16921083;cg17189465;cg19443257;cg20979852;cg27505273;cg05519431;cg06293787;cg08915603;cg09473510;cg09812070;cg12363722;cg13184823;cg13281139;cg1…
162	NL2	GO:0048018	receptor ligand activity	http://amigo.geneontology.org/amigo/term/GO:0048018	386	119	80.4884	1.47847	1.95289e-06	1.57195e-05	116;133;627;650;651;652;655;685;796;797;885;1490;1908;2045;2069;2200;2202;2249;2250;2253;2255;2256;2257;2258;2259;2662;2668;2919;2920;2921;2922;3084;3481;3574;3596;3625;3952;4137;4254;4693;4803;4838;4856;4879;4902;4908;4982;5020;5155;5179;5228;5443;5697;5744;5764;6320;6372;6374;6387;6398;6405;6423;6469;6997;7044;7200;7349;7424;7425;7471;7472;7474;7476;7484;8600;8614;8740;9037;9048;9244;9365;9547;…	geneontology_Molecular_Function_noRedundant	cg10551631;cg13645113;cg17386265;cg21040569;cg24401557;cg09008705;cg09511896;cg09547767;cg13806070;cg16399136;cg18115627;cg21996227;cg26841013;cg00674304;cg01454215;cg02173749;cg05113927;cg08473199;cg11120927;cg12266953;cg13025668;cg16118212;cg02700891;cg04394267;cg06374165;cg06804312;cg11940285;cg12622139;cg15048660;cg15361065;cg16376000;cg18780257;cg18862481;cg19507527;cg21197774;cg21327694;cg2…
163	NL2	GO:0051703	intraspecies interaction between organisms	http://amigo.geneontology.org/amigo/term/GO:0051703	52	26	10.843	2.39786	2.85687e-06	2.2855e-05	552;1620;1814;1815;2019;2571;2902;2922;5020;5021;6532;6899;7054;7101;7349;9369;9378;9379;22829;22941;23542;26047;50944;57502;139411;266743	geneontology_Biological_Process_noRedundant	cg20303283;cg01454215;cg05113927;cg06704122;cg10099415;cg13906811;cg14875171;cg19538089;cg20804050;cg02062480;cg21762523;cg07612562;cg09571420;cg11642382;cg16521917;cg21126583;cg21322436;cg16850173;cg04396791;cg09607276;cg14149680;cg17627654;cg16711612;cg21918126;cg12927990;cg24131595;cg08572336;cg09877744;cg27265812;cg17811446;cg19743317;cg21657265;cg19535672;cg20627174;cg21215767;cg21811143;cg2…
164	NL2	GO:0060231	mesenchymal to epithelial transition	http://amigo.geneontology.org/amigo/term/GO:0060231	20	14	4.17038	3.357	3.06154e-06	2.4343e-05	652;1499;2668;4435;5076;6299;6608;6939;7484;7490;8324;10409;10736;26585	geneontology_Biological_Process_noRedundant	cg20926035;cg21875802;cg23246885;cg24887265;cg08307469;cg25203704;cg25602684;cg26295057;cg00405843;cg13971154;cg26164681;cg09073539;cg11697427;cg14778235;cg16574134;cg26596964;cg07193766;cg19126300;cg08169864;cg09226388;cg10429922;cg04550052;cg04698114;cg06274671;cg07502439;cg08526074;cg14630905;cg02760031;cg12028548;cg00238131;cg04362586;cg04913005;cg12109291;cg09678212;cg15368455;cg21590264;cg1…
165	NL2	GO:0040013	negative regulation of locomotion	http://amigo.geneontology.org/amigo/term/GO:0040013	291	93	60.6791	1.53265	5.00018e-06	3.95166e-05	348;388;575;753;999;1545;1809;1813;1991;2192;2693;3084;3204;3486;3728;4070;4163;4208;4223;4286;4838;4856;5054;5468;5592;5764;5793;5797;5800;5801;6091;6092;6387;6405;6422;6423;6469;6774;6833;6910;6915;7070;7080;7168;7474;7481;8428;8829;9037;9241;9289;9314;9353;9723;9863;10371;10395;10500;10509;10512;10653;11122;22998;23213;23671;26585;29775;50859;51378;51466;56999;57522;57556;57715;64218;64411;650…	geneontology_Biological_Process_noRedundant	cg09511896;cg13443627;cg13786801;cg16399136;cg21996227;cg26841013;cg07078841;cg09799983;cg10708221;cg16171838;cg18451022;cg04248446;cg04394267;cg07467520;cg08855568;cg09472360;cg10109500;cg11427510;cg12622139;cg15361065;cg15987088;cg16718624;cg17189465;cg17626022;cg22615158;cg24784794;cg09722742;cg13281139;cg18587806;cg23121156;cg23207990;cg25289973;cg00992297;cg02010196;cg19918005;cg22549558;cg2…
166	NL2	GO:0002209	behavioral defense response	http://amigo.geneontology.org/amigo/term/GO:0002209	36	20	7.50669	2.66429	5.0431e-06	3.96157e-05	116;348;885;1620;1812;1815;2558;2898;2917;3350;3358;4208;4761;4887;5179;7101;7349;10522;23542;55515	geneontology_Biological_Process_noRedundant	cg01454215;cg05113927;cg18395327;cg19210770;cg09465746;cg19385628;cg21327694;cg14811608;cg18930994;cg02062480;cg05942459;cg21762523;cg03483150;cg10397440;cg09607276;cg10652393;cg16803846;cg21402921;cg22523852;cg03679521;cg00128702;cg14200170;cg15194943;cg21331088;cg21438101;cg24287438;cg09877744;cg00369477;cg05772663;cg19535672;cg02332525;cg06631317;cg16415870;cg06812991;cg20271517;cg26384430;cg2…
167	NL2	GO:0051271	negative regulation of cellular component movement	http://amigo.geneontology.org/amigo/term/GO:0051271	280	90	58.3854	1.54148	5.45064e-06	4.25607e-05	81;348;388;575;753;999;1545;1809;1813;2192;3084;3204;3486;3728;4070;4163;4208;4223;4286;4838;4856;5054;5468;5592;5764;5793;5797;5800;5801;6091;6387;6405;6422;6423;6469;6774;6833;6910;6915;7070;7080;7168;7474;7481;8428;8829;9037;9241;9289;9314;9353;9723;9863;10371;10395;10500;10509;10512;10653;11122;22998;23213;23671;26585;29775;50859;51378;51466;56999;57522;57556;57715;64218;64411;65009;79772;800…	geneontology_Biological_Process_noRedundant	cg09511896;cg13443627;cg13786801;cg16399136;cg21996227;cg26841013;cg07078841;cg09799983;cg10708221;cg16171838;cg18451022;cg04394267;cg07467520;cg08855568;cg09472360;cg11427510;cg12622139;cg15361065;cg17626022;cg22615158;cg24784794;cg09722742;cg13281139;cg18587806;cg23121156;cg23207990;cg25289973;cg00992297;cg02010196;cg19918005;cg22549558;cg26636193;cg03823904;cg04690927;cg05743885;cg08934785;cg1…
168	NL2	GO:0033555	multicellular organismal response to stress	http://amigo.geneontology.org/amigo/term/GO:0033555	72	32	15.0134	2.13143	5.51845e-06	4.28337e-05	116;117;348;796;824;885;1620;1812;1815;1910;2558;2898;2917;3350;3358;4208;4761;4842;4887;4929;5179;5979;6335;6530;6863;6869;7101;7349;8989;10522;23542;55515	geneontology_Biological_Process_noRedundant	cg19598416;cg01454215;cg05113927;cg05403555;cg09306214;cg18395327;cg19210770;cg22528044;cg09465746;cg19385628;cg21327694;cg14811608;cg18930994;cg02062480;cg05942459;cg21762523;cg02539083;cg16288089;cg20165074;cg03483150;cg10397440;cg10606059;cg12668482;cg19439706;cg26198463;cg27528660;cg08275306;cg09607276;cg25943588;cg27413462;cg04390523;cg22310279;cg23702615;cg23766591;cg24236409;cg26622320;cg1…
169	NL2	GO:0035637	multicellular organismal signaling	http://amigo.geneontology.org/amigo/term/GO:0035637	162	58	33.7801	1.71699	7.29634e-06	5.62984e-05	287;288;444;491;552;776;781;783;857;1143;1180;1482;1812;1816;1824;2257;2693;2741;2898;3270;3728;3736;3737;3751;3752;3757;3759;3760;3762;3775;3777;3781;4544;4842;4881;4915;4916;5144;6261;6324;6329;6335;6543;6547;6548;8506;9607;10021;10369;23114;26047;30845;54795;55800;57731;58524;79784;349149	geneontology_Biological_Process_noRedundant	cg00777689;cg18935813;cg20947082;cg22957381;cg24085946;cg25130381;cg26246928;cg12276123;cg22528044;cg23136742;cg05970311;cg06374165;cg06804312;cg10109500;cg15048660;cg15987088;cg16376000;cg18780257;cg19507527;cg20626645;cg21197774;cg23207710;cg03653541;cg12995800;cg13397436;cg18250028;cg05942459;cg07612562;cg09571420;cg11642382;cg16105558;cg16521917;cg19781133;cg20536716;cg21126583;cg21322436;cg2…
170	NL2	GO:0015850	organic hydroxy compound transport	http://amigo.geneontology.org/amigo/term/GO:0015850	221	74	46.0828	1.60581	7.36521e-06	5.64955e-05	60;150;152;185;348;359;634;857;1080;1113;1137;1812;1813;1814;1815;2587;2668;2693;3350;3737;3952;4040;4842;4887;4986;5020;5021;5028;5360;5443;5468;5950;6387;6469;6530;6531;6532;6571;6581;6622;6721;6770;6804;6850;6857;6860;6861;6863;7349;8714;9066;9311;9388;9607;10765;23539;23762;26281;51083;51760;57476;57586;84258;91683;114876;114897;127833;140606;143425;148281;160728;201780;255738;341359	geneontology_Biological_Process_noRedundant	cg08105352;cg08920610;cg09072162;cg18935813;cg22594309;cg25201881;cg27304110;cg00674304;cg01454215;cg05113927;cg13025668;cg04807594;cg10109500;cg15987088;cg20944305;cg02086094;cg02192967;cg04107140;cg10208370;cg14811608;cg18930994;cg19065831;cg19247841;cg23543123;cg08307469;cg12882697;cg18250028;cg25602684;cg26295057;cg07237939;cg17364114;cg01901107;cg02539083;cg09626894;cg10286163;cg13381984;cg1…
171	NL2	GO:0007164	establishment of tissue polarity	http://amigo.geneontology.org/amigo/term/GO:0007164	77	33	16.056	2.05531	1.02704e-05	7.83197e-05	2239;2295;2535;2719;4920;6422;6423;7074;7471;7474;7476;7481;7484;7855;8321;8322;8323;8324;9620;9863;10082;22943;23245;27152;51339;57216;57822;80199;81839;84870;115908;144165;166336	geneontology_Biological_Process_noRedundant	cg08798116;cg16272791;cg17223593;cg27496708;cg04552500;cg13428480;cg24588482;cg15262317;cg23246885;cg04394267;cg11610350;cg12622139;cg15361065;cg22615158;cg23121156;cg23207990;cg17305266;cg26987597;cg01495122;cg21164765;cg08812555;cg09465786;cg18411891;cg02771661;cg04154903;cg14270220;cg18058689;cg14630905;cg17049621;cg00884093;cg27382931;cg04548815;cg11659961;cg12757705;cg15050111;cg23820945;cg0…
172	NL2	GO:0043586	tongue development	http://amigo.geneontology.org/amigo/term/GO:0043586	19	13	3.96187	3.28128	1.0391e-05	7.87786e-05	1499;1956;3229;3815;6495;6899;9464;51176;51804;54796;56603;80326;137814	geneontology_Biological_Process_noRedundant	cg05414442;cg08473199;cg07410872;cg10541864;cg11935854;cg13935962;cg15707093;cg16162058;cg22517735;cg14094960;cg20892260;cg22747746;cg01839657;cg11255394;cg16856286;cg19977966;cg26283893;cg12014818;cg19868691;cg19918230;cg09678212;cg01580681;cg05536800;cg10985479;cg11100798;cg19737633;cg21530280;cg10345920;cg13021619;cg15446990;cg25499067;cg23617327;cg03972398;cg00650422;cg02229605;cg02583151;cg1…
173	NL2	GO:0034330	cell junction organization	http://amigo.geneontology.org/amigo/term/GO:0034330	269	86	56.0917	1.5332	1.10162e-05	8.30354e-05	60;81;88;287;395;421;667;857;977;999;1000;1001;1005;1006;1008;1009;1010;1012;1016;1307;1365;1499;1501;1739;1969;2042;2335;3678;3728;3791;3909;4323;4983;5317;5339;5800;5817;6422;6548;6591;6615;6624;6714;6833;6904;7046;7070;7082;7122;7368;7481;7855;8502;8506;8829;8874;9074;9076;10211;10266;10395;22998;23114;23136;25861;26585;28316;29984;54751;55679;55765;56288;57502;57555;64405;79977;90102;91862;92…	geneontology_Biological_Process_noRedundant	cg01825872;cg18147067;cg20303283;cg27166673;cg00909514;cg13484546;cg20869257;cg24085946;cg25130381;cg26833120;cg04066396;cg15262317;cg08770122;cg12989890;cg26113636;cg04190870;cg07893544;cg09915835;cg18177533;cg18587806;cg19908577;cg25289973;cg25722465;cg02505827;cg06781712;cg07195011;cg16503924;cg17465305;cg02339682;cg05681859;cg07211472;cg09461837;cg20309794;cg23567366;cg24980893;cg01495122;cg0…
174	NL2	GO:2001023	regulation of response to drug	http://amigo.geneontology.org/amigo/term/GO:2001023	88	36	18.3497	1.96189	1.46449e-05	0.000109752	1136;1137;1812;1813;1814;1815;2557;2587;2668;2861;3737;4887;4986;5074;5999;6387;6622;6857;6860;6861;7349;8091;9066;10399;10974;26281;51083;51760;57586;84258;91683;127833;130497;143425;148281;341359	geneontology_Biological_Process_noRedundant	cg08105352;cg18935813;cg22594309;cg25201881;cg27304110;cg01454215;cg05113927;cg02192967;cg10208370;cg14811608;cg18930994;cg25951981;cg08307469;cg08424427;cg25602684;cg26295057;cg23799901;cg09999109;cg25614094;cg25990647;cg06744119;cg26395382;cg02269161;cg06405186;cg06778429;cg09607276;cg11908751;cg18560328;cg20016411;cg22723056;cg00677986;cg01588748;cg05404701;cg10658542;cg17621054;cg23079217;cg0…
175	NL2	GO:0106030	neuron projection fasciculation	http://amigo.geneontology.org/amigo/term/GO:0106030	22	14	4.58742	3.05182	1.64686e-05	0.000122714	1954;2042;2049;4685;4692;6900;8829;8851;9037;10371;27242;55079;55118;152330	geneontology_Biological_Process_noRedundant	cg03142956;cg00503302;cg04222358;cg16382256;cg20072171;cg21425099;cg22841258;cg22549558;cg09130162;cg09009410;cg08371772;cg02842227;cg12988424;cg18723341;cg18902742;cg19629292;cg22619563;cg27564792;cg00600844;cg03702236;cg04555220;cg05742308;cg16346212;cg04991805;cg14233354;cg23198568;cg22694067;cg19634527;cg10265365
176	NL2	GO:0031253	cell projection membrane	http://amigo.geneontology.org/amigo/term/GO:0031253	307	95	64.0154	1.48402	1.74086e-05	0.000128982	208;286;634;762;768;1258;1464;1499;1739;1756;1812;1813;1816;1969;2059;2121;2554;2555;2556;2557;2558;2566;2890;3643;3678;3737;3746;3747;3748;3756;3775;4137;4355;4651;4985;4988;5058;5141;5172;5662;5745;6092;6506;6550;6608;6624;6714;6870;7070;7074;7168;7369;8326;8516;8842;9495;10253;10297;10395;10568;10630;10787;11149;22941;23136;23286;23362;23432;23550;24141;26047;26751;27241;29993;30845;50649;5133…	geneontology_Cellular_Component_noRedundant	cg00777689;cg03987199;cg09804380;cg18124063;cg18935813;cg20947082;cg26878995;cg13024709;cg04248446;cg16718624;cg17189465;cg07578695;cg07813249;cg09532284;cg12839172;cg13150467;cg14664621;cg14736058;cg16418810;cg18440897;cg19616230;cg25145765;cg25951981;cg26978698;cg27513574;cg00048832;cg04088773;cg08222399;cg17942573;cg18313790;cg18485193;cg05106897;cg00405843;cg05666820;cg07612562;cg09571420;cg1…
177	NL2	GO:0030133	transport vesicle	http://amigo.geneontology.org/amigo/term/GO:0030133	348	105	72.5647	1.44698	2.1433e-05	0.000157902	273;321;359;547;627;634;762;1113;1363;1604;1809;1813;2264;2555;2572;2890;2902;2903;3055;3120;3135;4311;4803;4884;4908;4985;4986;5045;5122;5126;5142;5179;5413;5798;5802;5867;6517;6571;6572;6622;6721;6804;6810;6833;6853;6857;6860;6861;7054;7425;7781;8082;8224;8269;8448;9001;9066;9162;9627;9899;10590;10755;11261;22895;23025;23423;24141;25844;25924;25956;26056;27333;29106;30061;51760;57030;57084;5758…	geneontology_Cellular_Component_noRedundant	cg00046625;cg01202526;cg03987199;cg08105352;cg09008705;cg21290042;cg22594309;cg25201881;cg25723050;cg27304110;cg03970036;cg08789022;cg09606941;cg10140638;cg17161250;cg01635475;cg02108850;cg03208482;cg06911020;cg14183384;cg14750844;cg20216802;cg21496658;cg22955973;cg02192967;cg03465206;cg07813249;cg10208370;cg18440897;cg25145765;cg00637687;cg01116059;cg02010196;cg21984150;cg22023952;cg24133591;cg2…
178	NL2	GO:0045927	positive regulation of growth	http://amigo.geneontology.org/amigo/term/GO:0045927	235	76	49.002	1.55096	2.24255e-05	0.000163581	552;627;1735;1813;1826;1954;1956;2064;2253;2260;2263;2335;2627;2690;2693;3142;3481;3574;3643;3952;4131;4137;4208;4323;4654;4803;4916;5058;5454;5458;5629;5897;6387;6422;6423;6531;6548;6608;6857;6860;6909;6910;7046;7048;7349;7472;7490;8153;8437;8829;8877;9037;9175;9699;10409;10413;22902;22999;23025;23327;23414;23566;29882;51176;51760;51761;57057;57611;57698;57731;84258;84717;89780;127833;151835;170…	geneontology_Biological_Process_noRedundant	cg02938958;cg16414561;cg17036062;cg18102233;cg02625929;cg09008705;cg09511896;cg09912667;cg10827893;cg22489498;cg22594309;cg23992410;cg25130381;cg25347098;cg26841013;cg01454215;cg05113927;cg10109500;cg15457795;cg15987088;cg06083330;cg16887264;cg23121156;cg23207990;cg12042587;cg12882697;cg22549558;cg25203704;cg26001333;cg02916312;cg09016968;cg22085539;cg24401219;cg00405843;cg08959216;cg13381984;cg1…
179	NL2	GO:0060037	pharyngeal system development	http://amigo.geneontology.org/amigo/term/GO:0060037	25	15	5.21298	2.87743	2.25681e-05	0.000163581	652;655;1482;1889;2138;2253;3280;3670;6495;6899;7046;9241;51804;53820;137814	geneontology_Biological_Process_noRedundant	cg18301348;cg05710997;cg06875227;cg11711420;cg16318053;cg20892260;cg22747746;cg12052250;cg08169864;cg09226388;cg15069906;cg18759209;cg20292547;cg11299333;cg16829306;cg07747635;cg21503826;cg03294619;cg16270526;cg10345920;cg13021619;cg15446990;cg24611608;cg25499067;cg13827209;cg00650422;cg00883329;cg02229605;cg02583151;cg09229893;cg10397765;cg13616124;cg26236177;cg00936907;cg20987089
180	NL2	GO:0097305	response to alcohol	http://amigo.geneontology.org/amigo/term/GO:0097305	216	71	45.0402	1.57637	2.25802e-05	0.000163581	70;107;111;114;116;117;552;595;761;999;1036;1080;1236;1365;1499;1788;1813;1814;1815;2059;2155;2263;2741;2770;2902;2903;2904;3248;3383;3490;3596;3728;3747;3952;4040;4747;4916;4986;4988;5020;5179;5468;5563;5729;5737;5914;5950;5999;6422;6517;6531;6586;6608;6678;6688;6770;6774;6915;7046;7048;7054;7200;9076;9314;9353;9400;23209;23514;57476;116443;266743	geneontology_Biological_Process_noRedundant	cg03949391;cg04876835;cg09686317;cg12167830;cg19489797;cg02700891;cg04138502;cg08770122;cg11940285;cg18862481;cg07372795;cg11597475;cg13281139;cg21921384;cg07136998;cg11036833;cg12882697;cg12995800;cg15637465;cg17386093;cg23378989;cg00405843;cg09190579;cg09626894;cg13381984;cg13971154;cg19507068;cg20165074;cg20309794;cg26164681;cg27268486;cg00197313;cg01495122;cg01614020;cg03483150;cg07557260;cg0…
181	NL2	GO:0070888	E-box binding	http://amigo.geneontology.org/amigo/term/GO:0070888	48	23	10.0089	2.29795	2.58262e-05	0.00018604	429;430;3280;4005;4286;4617;4654;4760;4761;4762;5468;6591;6615;6721;6886;6925;6943;7291;9464;63973;85508;148523;256297	geneontology_Molecular_Function_noRedundant	cg00955828;cg04363624;cg10026317;cg25764899;cg11528849;cg16640855;cg18301348;cg07410872;cg10541864;cg13935962;cg15707093;cg16162058;cg22517735;cg04330449;cg08587845;cg25640822;cg15794859;cg26818735;cg18920423;cg20014049;cg01156550;cg06272038;cg07333715;cg08388041;cg10677909;cg13330341;cg13930892;cg15790820;cg20912770;cg21063716;cg26410450;cg14794428;cg16921310;cg22154024;cg22356339;cg25734490;cg0…
182	NL2	GO:0010171	body morphogenesis	http://amigo.geneontology.org/amigo/term/GO:0010171	45	22	9.38337	2.34457	2.59657e-05	0.00018604	444;1277;1749;2719;2778;3549;4040;4313;4487;5083;5156;6899;7122;9241;22943;23648;51176;64388;80199;83690;83716;90102	geneontology_Biological_Process_noRedundant	cg16272791;cg27496708;cg08957652;cg12565637;cg17178336;cg25908985;cg00400832;cg15953602;cg17066716;cg21844856;cg08812555;cg09465786;cg05917460;cg07133099;cg09350341;cg18390610;cg19052064;cg25130962;cg15204874;cg19356905;cg02944871;cg14857380;cg10985479;cg11100798;cg14872260;cg15755084;cg19737633;cg00096922;cg07548367;cg13344740;cg13462129;cg24799863;cg01937650;cg08847724;cg01794426;cg12317456;cg1…
183	NL2	GO:0030856	regulation of epithelial cell differentiation	http://amigo.geneontology.org/amigo/term/GO:0030856	132	48	27.5245	1.7439	2.72987e-05	0.000194522	429;595;634;652;857;1028;1499;1514;1594;2296;2301;2487;2668;3204;3280;3397;3596;3975;4097;4435;4488;4610;4825;4838;4855;4926;5054;5076;5080;6009;6608;6662;6926;7122;7421;7484;8643;8842;9555;10413;23764;25937;54845;55966;58495;79633;79977;130497	geneontology_Biological_Process_noRedundant	cg01913970;cg04366039;cg11835068;cg12475759;cg19809499;cg22796507;cg04037038;cg10726475;cg18301348;cg00316839;cg08474859;cg09532284;cg12401926;cg12839172;cg14736058;cg16426339;cg23901852;cg08307469;cg12387713;cg15613420;cg23378989;cg25602684;cg26295057;cg01912921;cg16938363;cg20491838;cg00405843;cg05743885;cg08934785;cg13971154;cg22623133;cg24980893;cg26164681;cg16648355;cg09073539;cg11697427;cg1…
184	NL2	GO:0005667	transcription factor complex	http://amigo.geneontology.org/amigo/term/GO:0005667	334	101	69.6454	1.4502	2.76319e-05	0.000195826	429;430;463;1482;1499;2294;2295;2301;2494;2626;2627;2649;2957;3206;3207;3238;3725;4005;4091;4211;4617;4654;4760;4773;4776;4800;4801;4808;4929;4990;5089;5307;5308;5451;5454;5458;5468;5914;5915;6495;6496;6656;6657;6658;6659;6662;6664;6774;6886;6909;6925;6928;6939;7003;7004;7027;7068;7080;7090;7421;8022;8092;8403;8538;8928;9314;9421;9464;9519;9935;10413;10481;10522;10660;10736;11036;11166;11317;2331…	geneontology_Cellular_Component_noRedundant	cg03202526;cg03802424;cg08637905;cg11409998;cg21207958;cg21773962;cg23685102;cg23936476;cg26628435;cg00955828;cg04363624;cg10026317;cg18394216;cg19809499;cg22796507;cg24106636;cg25764899;cg25979559;cg00768993;cg02470697;cg02764245;cg04043795;cg05165940;cg09462924;cg11433622;cg11528849;cg12886942;cg16640855;cg19186145;cg20008332;cg20926035;cg21875802;cg22650617;cg23808946;cg24887265;cg25721451;cg0…
185	NL2	GO:0015696	ammonium transport	http://amigo.geneontology.org/amigo/term/GO:0015696	104	40	21.686	1.84451	2.85574e-05	0.000201083	116;1136;1137;1812;1813;1814;1815;2668;3350;3737;4842;4887;4986;6387;6530;6531;6532;6571;6572;6581;6622;6850;6857;6860;6861;9066;26281;51458;51760;57586;60482;84258;85413;91683;113451;127833;143425;148281;153328;341359	geneontology_Biological_Process_noRedundant	cg08105352;cg18935813;cg22594309;cg25201881;cg27304110;cg14613271;cg02192967;cg10208370;cg14811608;cg18930994;cg08307469;cg12882697;cg25602684;cg26295057;cg04014105;cg07237939;cg17364114;cg09999109;cg25614094;cg25990647;cg14304761;cg11389172;cg16099210;cg02269161;cg06405186;cg06778429;cg09607276;cg11908751;cg18560328;cg20016411;cg22723056;cg01588748;cg10658542;cg23079217;cg01277542;cg09746736;cg1…
186	NL2	GO:0032355	response to estradiol	http://amigo.geneontology.org/amigo/term/GO:0032355	118	44	24.6053	1.78823	2.86821e-05	0.000201083	117;595;655;1277;1410;1490;1499;1788;1956;2099;2155;2255;2693;3169;3248;3361;3485;3549;3952;4324;4488;4654;5020;5021;5066;5179;5457;5458;5737;5764;5914;6422;6529;6532;6751;6752;6774;6870;7054;7349;7476;8854;10266;84660	geneontology_Biological_Process_noRedundant	cg03949391;cg01454215;cg05113927;cg08957652;cg12565637;cg17178336;cg19489797;cg25908985;cg10109500;cg11021744;cg13142700;cg15987088;cg23405575;cg06083330;cg07372795;cg14664621;cg16887264;cg09792008;cg10640944;cg12387713;cg13996155;cg04068042;cg15980539;cg19411146;cg13381984;cg14094960;cg20165074;cg01495122;cg03483150;cg10397440;cg02694676;cg08388041;cg11694519;cg12947833;cg14149680;cg15954335;cg2…
187	NL2	GO:0035051	cardiocyte differentiation	http://amigo.geneontology.org/amigo/term/GO:0035051	136	49	28.3586	1.72787	2.99425e-05	0.000208797	70;88;148;650;652;655;1482;1956;2626;2627;3084;3280;3670;4208;4604;5058;5156;5308;5629;5914;5915;5999;6548;6862;6909;6910;6926;7291;7490;8320;8324;9464;10252;10512;10529;11149;22943;23363;26011;26585;50507;54345;64321;80206;89780;93649;137814;144165;283284	geneontology_Biological_Process_noRedundant	cg09511896;cg10827893;cg22489498;cg23992410;cg25130381;cg25347098;cg26841013;cg02767960;cg23246885;cg16700000;cg18301348;cg20899354;cg05030680;cg06842954;cg07410872;cg10541864;cg13935962;cg15707093;cg16162058;cg20291436;cg20705938;cg22517735;cg23663774;cg05710997;cg06875227;cg11711420;cg16318053;cg06073449;cg06463958;cg14638883;cg23302682;cg03823904;cg11051843;cg14094960;cg26818735;cg00397986;cg0…
188	NL2	GO:0031225	anchored component of membrane	http://amigo.geneontology.org/amigo/term/GO:0031225	147	52	30.6523	1.69645	3.0932e-05	0.00021455	43;248;762;1012;1272;1604;2239;2262;2572;2619;2674;2675;2676;2719;4062;4326;4684;4907;4978;5867;6853;6900;6997;7070;7369;8794;10082;22854;27076;50863;51299;53942;54742;56341;56963;63827;64096;64180;83546;83886;84966;115827;130574;130576;148738;152330;161357;256710;266727;284348;285704;401190	geneontology_Cellular_Component_noRedundant	cg08798116;cg16272791;cg17223593;cg27496708;cg00758069;cg03142956;cg08005774;cg09822538;cg14036143;cg15553912;cg19624849;cg23349790;cg10770187;cg14335275;cg04222358;cg21425099;cg02075296;cg17318297;cg22023952;cg23416667;cg07994987;cg23276878;cg14633783;cg14416311;cg04983142;cg11328303;cg13320291;cg17256532;cg18672939;cg23906261;cg27341926;cg02955631;cg13561477;cg15617814;cg15885337;cg16566400;cg1…
189	NL2	GO:0007588	excretion	http://amigo.geneontology.org/amigo/term/GO:0007588	61	27	12.7197	2.1227	3.20611e-05	0.000221205	136;148;185;359;552;1136;1143;1813;1814;1910;2771;3778;4868;4879;4881;5002;5020;5455;6338;6863;7369;7827;10686;23327;55243;80763;81693	geneontology_Biological_Process_noRedundant	cg06515144;cg20701486;cg26246928;cg23291301;cg04807594;cg11902004;cg02539083;cg16288089;cg05479582;cg06778429;cg19497444;cg20016411;cg08347047;cg09577511;cg15336765;cg19499361;cg04390523;cg22310279;cg23702615;cg23766591;cg24236409;cg26622320;cg11038340;cg04460984;cg09792189;cg26768712;cg19245381;cg14914822;cg27554565;cg00831929;cg04484579;cg22667491;cg04878152;cg05710753;cg18852618;cg21919136;cg0…
190	NL2	GO:0007015	actin filament organization	http://amigo.geneontology.org/amigo/term/GO:0007015	368	109	76.7351	1.42047	3.59978e-05	0.000247059	58;70;81;88;119;246;357;388;390;395;822;1236;1490;1739;1809;1902;2013;2059;2195;2693;3055;3383;3397;3636;3693;4070;4082;4430;4604;4868;5058;5063;5074;5629;5999;6387;6422;6548;6624;6714;6863;7046;7168;7481;8153;8829;9037;9050;9353;9564;9639;9645;9886;10083;10163;10174;10278;10395;10411;10459;10486;10529;10787;11078;11135;22843;22902;22998;23075;23242;23363;23433;23671;25794;25802;27295;29108;29766…	geneontology_Biological_Process_noRedundant	cg00412010;cg05096731;cg05152874;cg05947181;cg18110168;cg18147067;cg27166673;cg01535698;cg02574509;cg04030615;cg05353133;cg08275633;cg10827893;cg12406391;cg13443627;cg13786801;cg19809453;cg19827787;cg20248421;cg22489498;cg23992410;cg25130381;cg25208017;cg25347098;cg02767960;cg08857144;cg10708221;cg16838838;cg20388294;cg23427269;cg10109500;cg15987088;cg03181899;cg13281139;cg13658542;cg18587806;cg2…
191	NL2	GO:0060840	artery development	http://amigo.geneontology.org/amigo/term/GO:0060840	81	33	16.8901	1.95381	3.62559e-05	0.000247527	348;652;1311;2138;2253;2294;2296;3198;3248;3280;4015;4091;5396;5629;6091;6092;6469;6495;6659;6899;6909;7021;7046;7481;7798;8829;8928;9241;9464;23462;56999;93649;144165	geneontology_Biological_Process_noRedundant	cg10730174;cg10827893;cg22489498;cg23992410;cg25347098;cg25610515;cg04248446;cg07467520;cg11427510;cg16718624;cg17189465;cg17626022;cg18301348;cg24784794;cg07372795;cg07410872;cg10541864;cg13935962;cg15707093;cg16162058;cg22517735;cg08920068;cg01912921;cg16938363;cg18217235;cg20491838;cg05317714;cg24932662;cg09009410;cg12052250;cg08169864;cg09226388;cg02339752;cg07056644;cg03550205;cg12658720;cg1…
192	NL2	GO:0044331	cell-cell adhesion mediated by cadherin	http://amigo.geneontology.org/amigo/term/GO:0044331	40	20	8.34077	2.39786	3.98578e-05	0.000270376	999;1000;1001;1005;1006;1008;1009;1010;1012;1016;3169;3170;4072;7474;10211;10459;28316;64405;89780;222256	geneontology_Biological_Process_noRedundant	cg08275633;cg09511896;cg26841013;cg02348634;cg04394267;cg12622139;cg15361065;cg22615158;cg06781712;cg16503924;cg05681859;cg07940072;cg19802865;cg05785947;cg08497530;cg08747777;cg16373202;cg16739895;cg27120816;cg12208258;cg12816979;cg14312538;cg15264806;cg20504791;cg25123102;cg06630737;cg23663760;cg07658533;cg06678678;cg08514735;cg15051960;cg00068408;cg05683049;cg06076122;cg10303842;cg14730815;cg1…
193	NL2	GO:0060324	face development	http://amigo.geneontology.org/amigo/term/GO:0060324	46	22	9.59189	2.29361	4.00174e-05	0.000270376	220;444;1277;1749;3213;4040;4313;4487;5083;5156;5914;6658;6899;7122;7474;8854;9241;22943;51176;79977;83690;83716	geneontology_Biological_Process_noRedundant	cg03202526;cg11409998;cg21207958;cg21773962;cg04394267;cg12622139;cg15361065;cg22615158;cg00400832;cg15953602;cg17066716;cg21844856;cg08812555;cg09465786;cg05917460;cg07030339;cg13615592;cg14805347;cg15671705;cg19890277;cg25934863;cg26824516;cg07133099;cg09350341;cg08446900;cg18390610;cg19052064;cg22005990;cg02847500;cg06152434;cg06678678;cg08514735;cg15051960;cg10985479;cg11100798;cg14872260;cg1…
194	NL2	GO:0051932	synaptic transmission, GABAergic	http://amigo.geneontology.org/amigo/term/GO:0051932	43	21	8.96633	2.3421	4.0312e-05	0.000270963	148;766;1269;1813;2554;2555;2556;2557;2558;2561;2566;4889;5021;6529;6863;8224;8938;9001;22871;57555;266743	geneontology_Biological_Process_noRedundant	cg07568418;cg00100892;cg11021744;cg13142700;cg23405575;cg07813249;cg18440897;cg20618622;cg25145765;cg25951981;cg00048832;cg16509658;cg02539083;cg16288089;cg06778429;cg20016411;cg10652393;cg16803846;cg21402921;cg22523852;cg03469521;cg05552717;cg06524479;cg06998210;cg07095264;cg08848958;cg01777228;cg12320221;cg05206884;cg02279464;cg02192228;cg04523291;cg09353063;cg23391006;cg01002253;cg02633148;cg0…
195	NL2	GO:0050920	regulation of chemotaxis	http://amigo.geneontology.org/amigo/term/GO:0050920	182	61	37.9505	1.60736	4.36239e-05	0.000291721	846;1012;1236;1826;1902;1908;1954;1991;2152;2155;2249;2255;2260;3791;4485;4856;4908;4916;5054;5155;5156;5228;5458;5587;5800;6091;6092;6387;6405;6810;7074;7424;7474;7941;8291;8740;8829;9037;9048;9353;9547;9723;10371;10500;10509;10512;10716;23075;26585;51561;55079;57509;57556;57715;64094;64218;80031;89780;91584;347733;729230	geneontology_Biological_Process_noRedundant	cg09511896;cg16399136;cg18115627;cg21996227;cg26841013;cg01419831;cg03674127;cg07419021;cg11027058;cg21949512;cg00503302;cg04248446;cg04394267;cg07467520;cg12622139;cg15361065;cg16718624;cg17189465;cg18159840;cg19108881;cg20072171;cg22615158;cg24784794;cg06083330;cg07893544;cg13281139;cg16887264;cg18177533;cg25722465;cg07557560;cg09792008;cg13996155;cg19918005;cg22549558;cg11522018;cg17211404;cg1…
196	NL2	GO:0060359	response to ammonium ion	http://amigo.geneontology.org/amigo/term/GO:0060359	120	44	25.0223	1.75843	4.60453e-05	0.000306342	114;1129;1131;1136;1137;1788;1812;1813;1814;1815;1816;2554;2560;2561;2562;2566;2731;2769;2771;2775;2776;2902;3397;3747;4062;4986;4988;5020;5021;5179;5309;5999;6529;6531;6622;6863;6870;7074;8851;9456;23284;84152;197258;221935	geneontology_Biological_Process_noRedundant	cg11158057;cg13985485;cg19489797;cg11021744;cg11902004;cg13142700;cg23405575;cg02192967;cg09812070;cg10208370;cg14664621;cg16976370;cg00048832;cg07417708;cg12882697;cg16509658;cg02539083;cg07211472;cg09461837;cg16288089;cg25632105;cg03483150;cg07557260;cg09999109;cg10397440;cg13912117;cg25614094;cg25990647;cg11747771;cg16850173;cg20435370;cg06778429;cg09607276;cg20016411;cg15066197;cg08613597;cg0…
197	NL2	GO:0031345	negative regulation of cell projection organization	http://amigo.geneontology.org/amigo/term/GO:0031345	164	56	34.1972	1.63756	4.92689e-05	0.000326125	348;1400;1630;1809;1902;1949;2045;2258;2670;2672;2904;3196;3397;4070;4133;4168;4776;5376;5793;5800;5802;5909;6405;6695;7025;7070;7225;7474;8829;8851;9037;9353;9706;9723;10253;10371;10500;10509;10512;10769;11075;22871;22876;22902;23111;51466;53335;56963;57556;57715;64218;80031;84894;89780;115704;348110	geneontology_Biological_Process_noRedundant	cg07395435;cg08476890;cg13645113;cg17386265;cg20024850;cg21040569;cg24401557;cg04158367;cg09511896;cg13443627;cg13786801;cg16399136;cg17858328;cg21694350;cg21996227;cg26841013;cg00050984;cg05349062;cg19656282;cg21185289;cg00100892;cg04394267;cg08855568;cg09472360;cg12622139;cg15361065;cg22615158;cg06256858;cg13281139;cg02010196;cg02081019;cg09054633;cg12533363;cg17774851;cg19918005;cg22549558;cg2…
198	NL2	GO:0019098	reproductive behavior	http://amigo.geneontology.org/amigo/term/GO:0019098	29	16	6.04706	2.64591	5.05364e-05	0.000332826	351;552;1620;1812;1816;2902;4543;4808;4986;5020;5021;7054;7068;23542;63951;84152	geneontology_Biological_Process_noRedundant	cg24106636;cg25979559;cg02333852;cg12306156;cg25829666;cg26139133;cg06293787;cg08915603;cg09473510;cg12363722;cg13184823;cg26238041;cg09999109;cg25614094;cg25990647;cg16850173;cg14149680;cg08015776;cg09877744;cg04475069;cg17900495;cg18438853;cg21646199;cg02192228;cg04523291;cg09353063;cg23391006;cg24120841;cg09520393;cg13650837;cg17314538;cg00698685;cg08675262;cg17307280;cg09816500;cg05147200;cg0…
199	NL2	GO:0090130	tissue migration	http://amigo.geneontology.org/amigo/term/GO:0090130	268	83	55.8832	1.48524	5.57788e-05	0.000365505	58;70;348;388;575;634;652;1012;1512;1545;1793;1960;1969;2013;2050;2249;2253;2255;2260;2294;2303;2624;3037;3397;3725;3728;3791;3815;4017;4070;4163;4208;4223;4318;4856;5155;5468;5587;5629;5646;5793;5797;5801;6091;6662;6678;6714;6776;6862;6863;6915;6997;7046;7048;7101;7424;7474;7476;8828;8829;9037;9314;9353;9564;10371;10755;10769;23328;26585;27086;29775;51378;51466;54345;55612;56999;64094;64218;7997…	geneontology_Biological_Process_noRedundant	cg04030615;cg05353133;cg10827893;cg13443627;cg13786801;cg21996227;cg22489498;cg23992410;cg25347098;cg07078841;cg09799983;cg10708221;cg18451022;cg22367989;cg04394267;cg07467520;cg08855568;cg09472360;cg11427510;cg12622139;cg15361065;cg17626022;cg22615158;cg24784794;cg07893544;cg11935854;cg13281139;cg18177533;cg25722465;cg09792008;cg12533363;cg13996155;cg22549558;cg22849482;cg02062480;cg06073449;cg0…
200	NL2	GO:0003779	actin binding	http://amigo.geneontology.org/amigo/term/GO:0003779	396	115	82.5736	1.3927	5.68078e-05	0.000370387	81;88;114;119;357;634;667;783;800;822;1266;1496;1756;1956;2035;2059;3636;3778;4082;4131;4137;4430;4604;4643;4647;4651;4983;5074;5339;6530;6532;6622;6624;6853;6876;7135;7168;7225;7287;8507;8851;8941;9050;9645;9749;10083;10163;10391;10486;10529;10755;11078;22885;22998;23022;23136;23242;23363;23500;25794;25802;25924;26249;29114;29766;51168;51332;51361;51466;53904;54212;54221;54434;54869;55364;55607;…	geneontology_Molecular_Function_noRedundant	cg01825872;cg05096731;cg05152874;cg05947181;cg18110168;cg01535698;cg02574509;cg04907523;cg07823585;cg08231348;cg12406391;cg16127594;cg19809453;cg20248421;cg20967975;cg22698996;cg24368383;cg25208017;cg26227186;cg02767960;cg03076319;cg08857144;cg09426834;cg10785443;cg16838838;cg19707040;cg23427269;cg06911020;cg02192967;cg04450456;cg10208370;cg17949969;cg18538662;cg18587806;cg22633988;cg25289973;cg0…
201	NL2	GO:0099601	regulation of neurotransmitter receptor activity	http://amigo.geneontology.org/amigo/term/GO:0099601	50	23	10.426	2.20603	5.82412e-05	0.000377844	351;1612;4208;4884;4988;5923;6714;9456;10369;22871;22941;23237;23542;50944;57555;81832;130574;130576;149111;388336;440829;729956;729993	geneontology_Biological_Process_noRedundant	cg21290042;cg25723050;cg10770187;cg14335275;cg00100892;cg07417708;cg04396791;cg17627654;cg20973720;cg04557544;cg18578405;cg18160402;cg18448581;cg08572336;cg12137286;cg08015776;cg09877744;cg18945842;cg20648240;cg02533787;cg02071600;cg02761345;cg04694437;cg07742134;cg08223748;cg13995101;cg15190401;cg18287975;cg06649410;cg22370006;cg02675353;cg24754277;cg03395558;cg03578926;cg10362475;cg20574415;cg0…
202	NL2	GO:0007618	mating	http://amigo.geneontology.org/amigo/term/GO:0007618	35	18	7.29817	2.46637	5.99407e-05	0.000386944	351;552;1812;1816;1910;2902;4543;4808;5020;5021;5028;6532;6863;7054;7068;23542;63951;84152	geneontology_Biological_Process_noRedundant	cg24106636;cg25979559;cg02333852;cg12306156;cg20944305;cg25829666;cg26139133;cg06293787;cg08915603;cg09473510;cg12363722;cg13184823;cg26238041;cg02539083;cg16288089;cg16850173;cg14149680;cg04390523;cg22310279;cg23702615;cg23766591;cg24236409;cg26622320;cg08015776;cg09877744;cg04475069;cg17900495;cg18438853;cg21646199;cg02192228;cg04523291;cg06903384;cg09353063;cg10949611;cg14080015;cg23391006;cg2…
203	NL2	GO:0048771	tissue remodeling	http://amigo.geneontology.org/amigo/term/GO:0048771	143	50	29.8183	1.67683	6.14747e-05	0.000394892	54;558;634;796;857;1464;1471;1499;1956;1969;2253;2255;2296;3200;3549;3574;3952;4040;4208;4286;4323;4982;5166;5745;6422;6714;6850;7052;7421;8600;9066;9290;9464;9607;10457;10512;10609;26585;50507;51384;51561;53832;55366;79705;84870;115908;169200;284266;390259;729230	geneontology_Biological_Process_noRedundant	cg08957652;cg12565637;cg17178336;cg25908985;cg07410872;cg10541864;cg13935962;cg15707093;cg16162058;cg22517735;cg09792008;cg13996155;cg18250028;cg01912921;cg16938363;cg20491838;cg03823904;cg07372602;cg11051843;cg13381984;cg14094960;cg14448169;cg15178540;cg22962123;cg24980893;cg01495122;cg04857420;cg11154747;cg14304761;cg12052250;cg06405186;cg24981058;cg25943588;cg27413462;cg18546689;cg21476299;cg2…
204	NL2	GO:0051051	negative regulation of transport	http://amigo.geneontology.org/amigo/term/GO:0051051	422	121	87.9951	1.37508	6.7824e-05	0.000433541	88;116;150;152;208;288;351;634;857;947;1113;1149;1410;1813;1814;1815;2042;2257;2294;2335;2693;2771;2775;2887;2917;2946;3084;3200;3303;3383;3625;3667;3757;3952;4131;4318;4544;4762;4842;4856;4887;4889;4923;4986;4988;5020;5021;5028;5138;5569;5587;5593;5715;5733;5999;6236;6422;6457;6469;6622;6721;6833;6860;6992;7200;7291;7349;7447;8291;8326;8660;9515;9607;10399;10681;10874;11141;11261;22925;23072;233…	geneontology_Biological_Process_noRedundant	cg00895705;cg04292718;cg07219542;cg08920610;cg09072162;cg09547767;cg13806070;cg16115720;cg17218713;cg01454215;cg02173749;cg03674127;cg05113927;cg07205374;cg07853758;cg08031368;cg11027058;cg13008631;cg14165051;cg16171838;cg20072442;cg20357910;cg20792735;cg23665824;cg26094984;cg26355577;cg27629977;cg02700891;cg03602730;cg06374165;cg06804312;cg09465746;cg10109500;cg10943458;cg11902004;cg11940285;cg1…
205	NL2	GO:0023019	signal transduction involved in regulation of gene expression	http://amigo.geneontology.org/amigo/term/GO:0023019	19	12	3.96187	3.02888	7.58462e-05	0.000477794	2250;2253;4072;4487;4488;4760;5028;5080;5156;6862;64321;145258	geneontology_Biological_Process_noRedundant	cg02348634;cg11528849;cg16640855;cg20944305;cg04401986;cg12528713;cg14349667;cg12387713;cg06073449;cg06463958;cg14638883;cg23302682;cg04672706;cg12052250;cg01665555;cg05091519;cg11469061;cg14002345;cg15778437;cg18270629;cg22982368;cg26019112;cg01533258;cg13073773;cg23695707;cg01863682;cg07658533;cg06903384;cg10949611;cg14080015;cg26125811;cg14197923;cg14872260;cg15755084;cg17080423;cg05655837;cg1…
206	NL2	GO:0031045	dense core granule	http://amigo.geneontology.org/amigo/term/GO:0031045	19	12	3.96187	3.02888	7.58462e-05	0.000477794	4985;5179;6857;6860;6861;8938;9066;9515;25924;80763;127833;143425	geneontology_Cellular_Component_noRedundant	cg03987199;cg22594309;cg03602730;cg06911020;cg10943458;cg03483150;cg10397440;cg02269161;cg06405186;cg18560328;cg22723056;cg01588748;cg08347047;cg19499361;cg23079217;cg08848958;cg27383277;cg02707264;cg24849439;cg00020191;cg03205584;cg18829268;cg12053284;cg16222762;cg10080004
207	NL2	GO:0033612	receptor serine/threonine kinase binding	http://amigo.geneontology.org/amigo/term/GO:0033612	19	12	3.96187	3.02888	7.58462e-05	0.000477794	650;651;652;655;4091;4838;4985;4986;6997;9863;29108;353500	geneontology_Molecular_Function_noRedundant	cg03987199;cg09547767;cg13806070;cg20276585;cg09999109;cg25614094;cg25990647;cg08169864;cg09226388;cg09211429;cg13724496;cg15069906;cg18759209;cg20292547;cg25139493;cg20941258;cg26699569;cg04671932;cg15210108;cg09816500;cg26837178;cg00883329;cg09229893;cg14313443;cg26544870;cg08730348;cg18039133
208	NL2	GO:0046717	acid secretion	http://amigo.geneontology.org/amigo/term/GO:0046717	101	38	21.0604	1.80433	7.83128e-05	0.000490961	552;624;846;885;887;1813;1814;1815;2917;3952;4889;4915;4923;5020;5021;5733;6446;6505;6506;6507;6511;6529;6622;6754;6850;6857;6860;7200;7223;7349;8600;8714;10755;10874;22925;27165;57030;85413	geneontology_Biological_Process_noRedundant	cg17218713;cg01454215;cg05113927;cg20357910;cg02700891;cg09465746;cg11021744;cg11940285;cg13142700;cg18159840;cg18862481;cg19108881;cg19385628;cg21327694;cg23405575;cg02192967;cg10208370;cg20618622;cg08407114;cg04014105;cg10105971;cg25025235;cg13381984;cg13723118;cg14304761;cg01487187;cg04585209;cg06778429;cg09607276;cg20016411;cg01588748;cg02009256;cg23079217;cg24678505;cg15696906;cg18546689;cg2…
209	NL2	GO:0042165	neurotransmitter binding	http://amigo.geneontology.org/amigo/term/GO:0042165	48	22	10.0089	2.19804	8.9846e-05	0.000558444	43;1131;1136;1137;1143;1145;2731;2741;2743;2902;2904;3350;3354;3358;3361;6529;6532;6538;8001;27232;60482;116443	geneontology_Molecular_Function_noRedundant	cg11158057;cg13985485;cg14613271;cg11021744;cg13142700;cg16435571;cg23405575;cg05263495;cg05424071;cg08712866;cg11163620;cg22065614;cg12995800;cg09297468;cg09863441;cg14774364;cg26578923;cg23276878;cg11747771;cg14123942;cg14653281;cg16850173;cg24226973;cg04460984;cg01743841;cg00369477;cg05772663;cg23684246;cg19968631;cg21094669;cg21365094;cg22045888;cg02266732;cg02597299;cg04427003;cg11615755;cg1…
210	NL2	GO:0001570	vasculogenesis	http://amigo.geneontology.org/amigo/term/GO:0001570	74	30	15.4304	1.94421	8.99334e-05	0.000558444	133;634;857;947;1482;1499;1969;2013;2294;3037;3791;4435;4643;4915;6469;6608;6862;6910;7048;7476;7490;8322;10266;10413;23414;23462;54345;55662;64321;93649	geneontology_Biological_Process_noRedundant	cg04292718;cg16115720;cg07893544;cg18177533;cg25722465;cg06073449;cg06463958;cg14638883;cg23302682;cg00405843;cg13971154;cg24980893;cg26164681;cg04672706;cg19101326;cg13723118;cg23351954;cg03780905;cg07193766;cg18411891;cg19126300;cg26369667;cg16559598;cg25079102;cg03846129;cg02339752;cg06713374;cg07056644;cg07406359;cg01101510;cg03550205;cg19188881;cg26913336;cg02231404;cg00238131;cg01495321;cg1…
211	NL2	GO:0098685	Schaffer collateral - CA1 synapse	http://amigo.geneontology.org/amigo/term/GO:0098685	81	32	16.8901	1.89461	9.59797e-05	0.000593164	107;114;136;321;1009;1499;1630;2045;2550;2693;2911;2915;4747;5575;5802;6774;6853;7476;9118;9162;9378;9590;10369;10755;10815;22854;50944;57497;57689;64101;134957;347733	geneontology_Cellular_Component_noRedundant	cg00758069;cg09822538;cg10099415;cg13906811;cg14875171;cg10109500;cg15987088;cg06672737;cg17397631;cg18638914;cg05360265;cg07218663;cg09423283;cg09558195;cg10270306;cg11522018;cg19504032;cg19632532;cg22942200;cg23801012;cg27642554;cg13895235;cg16305865;cg00197313;cg01614020;cg07557260;cg13912117;cg15475851;cg18932798;cg09147985;cg20090108;cg23850899;cg15605858;cg08747777;cg19245381;cg08572336;cg1…
212	NL2	GO:0007214	gamma-aminobutyric acid signaling pathway	http://amigo.geneontology.org/amigo/term/GO:0007214	22	13	4.58742	2.83383	0.000100776	0.000619866	2550;2554;2555;2556;2557;2558;2560;2561;2562;2566;2771;9568;165829	geneontology_Biological_Process_noRedundant	cg11902004;cg15602740;cg07813249;cg09812070;cg16976370;cg18440897;cg25145765;cg25951981;cg00048832;cg16509658;cg02058918;cg18507707;cg10652393;cg15066197;cg16803846;cg21402921;cg22523852;cg02279464;cg02633148;cg09679234;cg12294121;cg14411873;cg17491947;cg20092102;cg21820677;cg22345214;cg23160016;cg01939681;cg02322252;cg03886192;cg06479604;cg06525987;cg06600429;cg08399761;cg14724933;cg26597242;cg2…
213	NL2	GO:0034764	positive regulation of transmembrane transport	http://amigo.geneontology.org/amigo/term/GO:0034764	176	58	36.6994	1.58041	0.000112684	0.00068986	81;88;208;287;288;781;783;799;1080;1756;1812;1815;1908;2259;2719;2946;3306;3596;3643;3667;3736;3746;3747;3757;3759;4842;4923;4986;5348;5458;6506;6548;6622;6769;6833;7015;7070;7225;8660;8811;9001;9965;10369;11261;23237;23433;25999;30819;30845;51083;57158;65266;65267;65268;113451;126755;154043;342667	geneontology_Biological_Process_noRedundant	cg00895705;cg16272791;cg27496708;cg07219542;cg23974336;cg25130381;cg13008631;cg24202123;cg26843074;cg02192967;cg06083330;cg10208370;cg16887264;cg16051228;cg23378989;cg09626894;cg19524362;cg19781133;cg09999109;cg25614094;cg25990647;cg20616414;cg01392544;cg02456226;cg04368939;cg06159486;cg09835225;cg17544177;cg20185017;cg00012397;cg02955631;cg03790908;cg09574088;cg09607276;cg16404865;cg16566400;cg2…
214	NL2	GO:0032970	regulation of actin filament-based process	http://amigo.geneontology.org/amigo/term/GO:0032970	337	99	70.271	1.40883	0.000113368	0.000690805	88;119;246;287;388;390;395;822;857;1236;1490;1739;1824;1902;2042;2044;2059;2258;2626;3055;3383;3397;3728;3759;4070;4208;4868;4908;4916;5058;5063;5066;5142;5144;5156;5629;5999;6387;6422;6548;6624;6863;7046;7168;7226;7481;8153;8829;8851;9037;9353;9620;9639;9723;9886;9912;10021;10163;10174;10395;10411;10630;10787;11078;11135;11211;22843;22998;23075;23433;23671;25802;29108;29766;29984;50507;50944;513…	geneontology_Biological_Process_noRedundant	cg00412010;cg13645113;cg17386265;cg18147067;cg21040569;cg24401557;cg27166673;cg00046625;cg04552500;cg09804380;cg10827893;cg13428480;cg13443627;cg13786801;cg19827787;cg22489498;cg23992410;cg24588482;cg25130381;cg25347098;cg08857144;cg10708221;cg16838838;cg20388294;cg23427269;cg13281139;cg13796804;cg14810013;cg18587806;cg25289973;cg25798792;cg00642460;cg01287088;cg03653541;cg10640944;cg13397436;cg2…
215	NL2	GO:0001101	response to acid chemical	http://amigo.geneontology.org/amigo/term/GO:0001101	310	92	64.641	1.42325	0.000131026	0.000788809	359;429;552;824;1036;1236;1277;1278;1282;1290;1307;1490;1512;1592;1620;1788;1956;2042;2155;2170;2263;2264;2731;2741;2743;2902;3141;3199;3383;3399;3485;3490;3791;3856;3952;4058;4313;4776;4915;4916;5020;5076;5155;5156;5166;5468;5563;5729;5737;5764;5914;5915;5950;5979;6422;6472;6495;6506;6532;6662;6678;6714;6862;6899;7054;7472;7474;7481;7484;8001;8322;8324;8651;8854;9076;9227;9314;10413;11211;22849;…	geneontology_Biological_Process_noRedundant	cg03949391;cg04876835;cg08876441;cg09318066;cg09511896;cg09686317;cg10316490;cg12167830;cg19598416;cg21523908;cg23010538;cg26272214;cg26833120;cg26841013;cg05414442;cg14165051;cg19489797;cg23246885;cg04394267;cg08770122;cg12622139;cg15361065;cg20899354;cg22615158;cg01389445;cg05263495;cg05424071;cg07190988;cg07893544;cg08712866;cg11163620;cg11597475;cg12680730;cg18177533;cg21921384;cg22065614;cg2…
216	NL2	GO:0016328	lateral plasma membrane	http://amigo.geneontology.org/amigo/term/GO:0016328	49	22	10.2174	2.15318	0.000131177	0.000788809	288;634;999;1365;1499;1739;1756;1813;2258;3728;4070;4072;4926;5800;6904;9076;11149;23255;57216;81839;85409;100506658	geneontology_Cellular_Component_noRedundant	cg13645113;cg17386265;cg21040569;cg24401557;cg13428480;cg13443627;cg13786801;cg24588482;cg02348634;cg08770122;cg17465305;cg24133591;cg20309794;cg06778429;cg20016411;cg22207537;cg05785947;cg16739895;cg07030951;cg10310700;cg13873511;cg18733255;cg26905826;cg04217946;cg05196026;cg04548815;cg10347335;cg11659961;cg07658533;cg05137587;cg09678212;cg24550865;cg02216250;cg02299136;cg20624391;cg02169487;cg0…
217	NL2	GO:0005085	guanyl-nucleotide exchange factor activity	http://amigo.geneontology.org/amigo/term/GO:0005085	302	90	62.9728	1.42919	0.000131267	0.000788809	88;685;1739;1793;1956;2059;2064;2069;2249;2250;2253;2255;2260;2263;2264;2668;2674;2675;2676;2902;2903;2904;3084;3667;3815;4168;4254;4684;4747;4902;5155;5156;5662;5863;5923;5924;5979;6764;6915;7074;8412;8660;8874;9048;9365;9610;9639;9732;9771;9826;9828;9965;10160;10276;10411;11069;23179;23263;23362;23550;25759;26084;26281;27147;27237;50649;50650;51195;51332;54869;55103;55200;57554;57572;57731;6409…	geneontology_Molecular_Function_noRedundant	cg07395435;cg08476890;cg20024850;cg16271002;cg17021725;cg18115627;cg23730181;cg00997611;cg13008631;cg13024709;cg12835118;cg17338501;cg04401986;cg11935854;cg12523932;cg12528713;cg14349667;cg18021716;cg08307469;cg09792008;cg13996155;cg14735551;cg25602684;cg26295057;cg09678349;cg12593515;cg14094960;cg00197313;cg01460276;cg01614020;cg14633783;cg15321288;cg15745900;cg17147045;cg17457560;cg22880677;cg2…
218	NL2	GO:0014075	response to amine	http://amigo.geneontology.org/amigo/term/GO:0014075	43	20	8.96633	2.23057	0.000144932	0.00086693	1269;1812;1813;1814;1815;1816;2731;2902;2903;3383;3746;3747;4929;5020;5021;5999;6571;7054;11093;84152	geneontology_Biological_Process_noRedundant	cg07568418;cg11747771;cg16850173;cg16099210;cg00012397;cg06778429;cg09607276;cg14149680;cg16404865;cg20016411;cg00287829;cg05406943;cg06758670;cg14993276;cg03892631;cg09501516;cg00194126;cg02964555;cg21226516;cg02192228;cg04523291;cg09353063;cg18852618;cg23391006;cg09520393;cg13650837;cg00698685;cg08675262;cg17307280;cg00115654;cg05850280;cg10538151;cg17009433;cg01224524;cg02762115;cg20629239;cg1…
219	NL2	GO:0044325	ion channel binding	http://amigo.geneontology.org/amigo/term/GO:0044325	118	42	24.6053	1.70695	0.000146951	0.000874997	81;88;286;287;288;846;857;1499;1739;2257;2258;2273;3270;3746;3747;3752;3756;4842;5142;5144;5348;6324;6714;6769;6804;6833;9001;9456;9699;9783;10060;22999;23241;23327;29108;30818;30819;55607;55800;57628;122416;126755	geneontology_Molecular_Function_noRedundant	cg13645113;cg17386265;cg21040569;cg24401557;cg00046625;cg22957381;cg23974336;cg03753331;cg04333213;cg04617755;cg26529376;cg06374165;cg06804312;cg15048660;cg16376000;cg18159840;cg18780257;cg19108881;cg19507527;cg21197774;cg23207710;cg24202123;cg26843074;cg03653541;cg07417708;cg13397436;cg02916312;cg24401219;cg08368788;cg10286163;cg24980893;cg01566592;cg17331296;cg24739382;cg04368939;cg17544177;cg0…
220	NL2	GO:0007530	sex determination	http://amigo.geneontology.org/amigo/term/GO:0007530	20	12	4.17038	2.87743	0.000153611	0.000907482	190;367;668;1761;3643;3645;5729;6658;6662;6943;7490;51804	geneontology_Biological_Process_noRedundant	cg03202526;cg09158774;cg10291990;cg11409998;cg15888279;cg16679837;cg21207958;cg21773962;cg25085925;cg01379240;cg15794859;cg03168582;cg07193766;cg19126300;cg01524174;cg03547745;cg24932788;cg22317104;cg00040455;cg01086868;cg02847500;cg05786601;cg06152434;cg09277772;cg09418623;cg09562455;cg11869614;cg16104634;cg19881386;cg20878850;cg21966410;cg22696549;cg18649438;cg10641721;cg13894046;cg22120446;cg0…
221	NL2	GO:0033002	muscle cell proliferation	http://amigo.geneontology.org/amigo/term/GO:0033002	174	57	36.2823	1.57101	0.000153799	0.000907482	652;1012;1482;1499;1956;1991;2069;2260;2263;2296;2627;2771;3248;3486;3596;3725;3776;4208;4211;4313;4318;4856;4881;4883;4889;5058;5136;5155;5468;5592;5600;5950;6469;6495;6774;6909;6910;7015;7046;7048;7052;7168;7434;7472;9241;9314;9510;10413;23414;26011;26281;27086;56998;57057;65009;84466;93649	geneontology_Biological_Process_noRedundant	cg26246928;cg26547924;cg02764245;cg09462924;cg11433622;cg12886942;cg25721451;cg11902004;cg07372795;cg18021716;cg20618622;cg16051228;cg19618483;cg23378989;cg01912921;cg16938363;cg20491838;cg00459992;cg04690927;cg08959216;cg14094960;cg17985646;cg18249173;cg24061141;cg26673012;cg27331524;cg05893876;cg15321288;cg16866373;cg19101326;cg26385256;cg07309102;cg14185918;cg04884011;cg07250222;cg12331389;cg0…
222	NL2	GO:0042303	molting cycle	http://amigo.geneontology.org/amigo/term/GO:0042303	104	38	21.686	1.75228	0.000160394	0.000941504	1001;1499;1775;1896;1956;2255;2263;2304;3229;4488;4926;6469;6608;6615;6662;7015;7474;8323;8549;8643;8717;9355;9620;10848;11166;22943;27121;27152;51083;54345;55366;55612;57216;80199;80326;94234;147495;162514	geneontology_Biological_Process_noRedundant	cg08966380;cg01913970;cg13428480;cg24588482;cg08473199;cg04394267;cg12622139;cg15361065;cg22615158;cg09792008;cg12387713;cg13996155;cg16051228;cg10853637;cg27336026;cg00405843;cg13971154;cg14094960;cg26164681;cg21164765;cg10755973;cg13492692;cg13585776;cg13791254;cg07250222;cg08812555;cg09465786;cg01839657;cg11255394;cg16856286;cg18234145;cg19977966;cg22372815;cg26283893;cg02736420;cg14714404;cg2…
223	NL2	GO:0098631	cell adhesion mediator activity	http://amigo.geneontology.org/amigo/term/GO:0098631	56	24	11.6771	2.05531	0.000161009	0.000941504	1266;1824;1826;3728;3875;4070;4072;6900;8174;11135;22854;23022;23114;29766;54538;55971;57689;64221;91624;128434;140885;152330;284359;342035	geneontology_Molecular_Function_noRedundant	cg00758069;cg03142956;cg07823585;cg09822538;cg13443627;cg13786801;cg16127594;cg20967975;cg24085946;cg26227186;cg02348634;cg04222358;cg21425099;cg09183941;cg09267113;cg08311403;cg09147985;cg23850899;cg11333007;cg07030951;cg13873511;cg18733255;cg26905826;cg27051931;cg13633497;cg14985989;cg15210234;cg26366107;cg14742079;cg03043228;cg03327649;cg10347335;cg14669167;cg26145228;cg07658533;cg18723341;cg1…
224	NL2	GO:0006814	sodium ion transport	http://amigo.geneontology.org/amigo/term/GO:0006814	194	62	40.4527	1.53265	0.000177899	0.00103563	40;81;288;357;1272;1482;1739;1756;1813;1814;1815;2257;2258;3775;4842;5348;6324;6329;6335;6338;6446;6524;6528;6543;6547;6548;6549;6550;7226;9187;9311;10021;10568;10991;11261;23072;23327;26249;54795;55117;55515;55800;57030;57084;57282;57520;57731;60482;64849;65266;65267;65268;81832;83959;123041;130497;154043;160728;201780;255738;259232;284111	geneontology_Biological_Process_noRedundant	cg00895705;cg05096731;cg13645113;cg17386265;cg21040569;cg24401557;cg00777689;cg08920610;cg09072162;cg20947082;cg25130381;cg00292986;cg07853758;cg14613271;cg18395327;cg19210770;cg22528044;cg26094984;cg06374165;cg06804312;cg15048660;cg16376000;cg16468914;cg18780257;cg19507527;cg21197774;cg23207710;cg07578695;cg19065831;cg19247841;cg19616230;cg23543123;cg27513574;cg10105971;cg25025235;cg01901107;cg2…
225	NL2	GO:0016323	basolateral plasma membrane	http://amigo.geneontology.org/amigo/term/GO:0016323	198	63	41.2868	1.52591	0.000182047	0.0010524	114;150;286;287;288;359;634;667;762;768;846;912;947;975;1000;1131;1366;1496;1499;1739;1956;2030;2064;3248;3747;3761;4070;4072;5028;5155;5745;6543;6548;6768;6810;7018;7082;7223;7253;7369;7439;8825;9053;9076;9132;9990;10211;10630;10991;23209;30061;51458;55966;57216;57282;57477;57554;65009;65012;83959;85409;153562;196500	geneontology_Cellular_Component_noRedundant	cg05152874;cg05947181;cg18110168;cg00682386;cg04292718;cg05338433;cg09804380;cg11158057;cg11835068;cg12475759;cg13428480;cg13443627;cg13786801;cg13985485;cg16115720;cg23730181;cg24588482;cg25130381;cg02348634;cg09606941;cg19707040;cg08770122;cg16468914;cg18159840;cg19108881;cg20944305;cg07372795;cg02505827;cg24133591;cg02339682;cg02433882;cg05681859;cg11452354;cg13793145;cg21282131;cg14094960;cg0…
226	NL2	GO:0042383	sarcolemma	http://amigo.geneontology.org/amigo/term/GO:0042383	130	45	27.1075	1.66006	0.000182395	0.0010524	148;239;286;287;288;776;781;783;857;1000;1180;1739;1756;1837;3752;3759;3760;3762;3764;3856;3880;4842;4988;5339;5348;6253;6261;6324;6517;6547;6548;6769;6833;8082;8291;10060;10211;11149;23336;28965;54221;57716;64208;113146;342667	geneontology_Cellular_Component_noRedundant	cg22957381;cg25130381;cg03674127;cg09426834;cg11027058;cg12276123;cg20626645;cg24202123;cg26843074;cg15899948;cg17391928;cg04810065;cg05681859;cg13357482;cg24989739;cg24980893;cg27085741;cg08909802;cg17331296;cg24739382;cg01392544;cg02456226;cg06159486;cg09835225;cg20185017;cg03790908;cg15946251;cg22240472;cg01510903;cg02593205;cg03206503;cg03352106;cg16046980;cg23658477;cg25968571;cg07828276;cg1…
227	NL2	GO:0048871	multicellular organismal homeostasis	http://amigo.geneontology.org/amigo/term/GO:0048871	440	123	91.7485	1.34062	0.000192983	0.00110859	33;37;43;54;60;107;111;114;115;116;155;239;242;359;796;857;947;1001;1080;1149;1258;1280;1490;1499;1512;1812;1813;1910;1956;2104;2296;2303;2624;2628;2778;2887;3037;3226;3397;3480;3549;3574;3596;3910;3952;4057;4237;4692;4760;4857;4858;4883;4923;4982;5020;5021;5166;5284;5563;5575;5618;5733;5745;5950;6009;6338;6556;6608;6662;6714;6774;6850;7018;7021;7090;7226;7253;7287;8600;8842;8929;9076;9290;9456;9…	geneontology_Biological_Process_noRedundant	cg00909514;cg00964103;cg04292718;cg04552500;cg04876835;cg05055766;cg08857729;cg09547767;cg09686317;cg09763644;cg12167830;cg13460643;cg13806070;cg16115720;cg17218713;cg00289546;cg05414442;cg08957652;cg09606941;cg11528849;cg12565637;cg16640855;cg17178336;cg25908985;cg04138502;cg08770122;cg10726475;cg07907386;cg08062484;cg09532284;cg12839172;cg14736058;cg26225025;cg07417708;cg18250028;cg19618483;cg2…
228	NL2	GO:0003014	renal system process	http://amigo.geneontology.org/amigo/term/GO:0003014	105	38	21.8945	1.73559	0.000201475	0.00114884	107;111;114;115;133;148;185;359;552;652;685;947;1136;1143;1813;1814;1910;2013;2771;3037;3778;4643;4879;4881;4883;5020;5155;5575;5800;6446;6863;7021;23213;26249;55959;65266;80763;196883	geneontology_Biological_Process_noRedundant	cg04292718;cg16115720;cg26246928;cg04138502;cg04807594;cg11902004;cg19618483;cg10105971;cg18217235;cg25025235;cg02539083;cg13895235;cg16288089;cg16305865;cg07557260;cg13912117;cg17524017;cg05479582;cg03780905;cg06778429;cg20016411;cg08347047;cg09577511;cg15336765;cg19499361;cg22207537;cg04390523;cg22310279;cg23702615;cg23766591;cg24236409;cg26622320;cg08169864;cg09226388;cg14287235;cg25556905;cg0…
229	NL2	GO:0098531	transcription factor activity, direct ligand regulated sequence-specific DNA binding	http://amigo.geneontology.org/amigo/term/GO:0098531	47	21	9.8004	2.14277	0.000201752	0.00114884	190;367;2099;2100;2104;2494;2649;3174;4929;5241;5468;5914;5915;6095;6257;6258;6774;7025;7068;7421;10902	geneontology_Molecular_Function_noRedundant	cg09158774;cg10291990;cg15888279;cg16679837;cg25085925;cg00964103;cg01913568;cg12404281;cg18394216;cg02333852;cg12306156;cg20899354;cg25829666;cg26139133;cg02081019;cg17774851;cg09708959;cg10010480;cg15980539;cg19411146;cg02169338;cg16570133;cg26220018;cg08758850;cg01671895;cg08446900;cg00040455;cg01086868;cg05786601;cg09277772;cg09418623;cg09562455;cg11869614;cg16104634;cg19881386;cg20878850;cg2…
230	NL2	GO:0050795	regulation of behavior	http://amigo.geneontology.org/amigo/term/GO:0050795	60	25	12.5112	1.99822	0.000203304	0.00115264	348;463;885;1813;1814;2693;3062;3198;3350;3737;4208;4544;4887;4986;5179;6774;6870;7200;7349;8863;9378;10874;22871;84251;222236	geneontology_Biological_Process_noRedundant	cg05803631;cg08857729;cg18935813;cg01454215;cg05113927;cg10099415;cg13906811;cg14875171;cg00100892;cg02700891;cg10109500;cg11940285;cg15987088;cg18862481;cg21327694;cg14664621;cg14811608;cg18930994;cg19273773;cg03483150;cg09999109;cg10397440;cg25614094;cg25990647;cg06778429;cg07609862;cg20016411;cg16996144;cg22165175;cg24110050;cg24161501;cg26297344;cg19535672;cg06631317;cg17152757;cg18852618;cg0…
231	NL2	GO:0006022	aminoglycan metabolic process	http://amigo.geneontology.org/amigo/term/GO:0006022	153	51	31.9034	1.59857	0.000206913	0.00116803	1462;1463;1464;2131;2239;2262;2296;2719;3037;3038;3425;4166;5155;6383;6448;6548;8534;8993;9331;9435;9469;9806;9956;9957;10082;10402;10675;11227;11261;27087;29940;50859;51363;54982;60495;63827;79369;79625;80760;83539;84002;84752;89792;90161;93010;114770;133584;135152;166012;222537;337876	geneontology_Biological_Process_noRedundant	cg08798116;cg16272791;cg17223593;cg27496708;cg25130381;cg26146617;cg14473344;cg16241218;cg17373442;cg18165852;cg20712058;cg22536150;cg01698167;cg05327835;cg09722742;cg13735282;cg14069049;cg16546016;cg20075156;cg24080577;cg00984146;cg05251676;cg05706117;cg26950557;cg01912921;cg11576513;cg16938363;cg19273746;cg20491838;cg16935295;cg21602557;cg00661320;cg17868340;cg24134845;cg15916004;cg23445859;cg1…
232	NL2	GO:0071875	adrenergic receptor signaling pathway	http://amigo.geneontology.org/amigo/term/GO:0071875	26	14	5.4215	2.58231	0.000212218	0.00119281	115;146;147;148;150;152;155;1113;1813;1814;2771;4842;5144;83550	geneontology_Biological_Process_noRedundant	cg11902004;cg02086094;cg04107140;cg03653541;cg13397436;cg09258813;cg17619823;cg27498114;cg06778429;cg20016411;cg02327501;cg04293085;cg13937075;cg18852618;cg00420869;cg03804272;cg26817935;cg03103178;cg07645844;cg09557462;cg14585235;cg05238375;cg20629239;cg03538436;cg08098950;cg02190127;cg04872612
233	NL2	GO:1901338	catecholamine binding	http://amigo.geneontology.org/amigo/term/GO:1901338	18	11	3.75335	2.93072	0.000233244	0.00130233	150;152;155;1812;1813;1814;1815;1816;6531;7054;55328	geneontology_Molecular_Function_noRedundant	cg02086094;cg04107140;cg12882697;cg09258813;cg17619823;cg27498114;cg06778429;cg09607276;cg14149680;cg20016411;cg18852618;cg09520393;cg13650837;cg00698685;cg08675262;cg17307280;cg03103178;cg05238375;cg06079710;cg02762115;cg20629239
234	NL2	GO:0007163	establishment or maintenance of cell polarity	http://amigo.geneontology.org/amigo/term/GO:0007163	188	60	39.2016	1.53055	0.000233701	0.00130233	286;388;390;667;1045;1236;1739;2195;2255;2258;2294;3280;4131;4133;4139;4342;4926;4983;5058;5080;6425;6469;6548;6624;6939;7474;7476;7481;8153;9053;9355;9793;9826;10252;10253;10399;10486;10494;10653;22902;23150;23255;23286;23433;25794;29984;51421;55083;55612;55742;55968;56288;56603;57216;57554;57698;117583;284217;286204;399687	geneontology_Biological_Process_noRedundant	cg01825872;cg13645113;cg17386265;cg21040569;cg24401557;cg06194536;cg13428480;cg23730181;cg24588482;cg25130381;cg00050984;cg05414442;cg10497884;cg10708221;cg15471177;cg20388294;cg04394267;cg08768852;cg12622139;cg15361065;cg18301348;cg22615158;cg13658542;cg08424427;cg09792008;cg13996155;cg26001333;cg02339682;cg18449728;cg21282131;cg23567366;cg15836635;cg17331296;cg24739382;cg10755973;cg13492692;cg1…
235	NL2	GO:0045926	negative regulation of growth	http://amigo.geneontology.org/amigo/term/GO:0045926	239	73	49.8361	1.4648	0.000242898	0.00134783	323;604;652;1410;1594;1630;1991;2045;2100;2203;2258;2273;2487;2719;2786;3303;3394;3776;4133;4211;4487;4499;4856;4879;4881;5058;5468;5600;5802;5950;5999;6405;6422;6423;6532;6586;6788;6910;7048;7474;7481;7490;8614;8711;8829;8851;9037;9241;9353;9706;9723;10371;10399;10500;10509;10512;10743;23111;23286;26585;51083;53335;57556;57715;64061;64218;64321;80014;80031;89780;92304;131566;147906	geneontology_Biological_Process_noRedundant	cg13645113;cg16272791;cg17386265;cg17482649;cg21040569;cg24401557;cg27496708;cg09511896;cg16399136;cg21996227;cg26246928;cg26547924;cg26841013;cg00050984;cg02764245;cg04037038;cg09462924;cg11433622;cg12886942;cg25721451;cg04394267;cg12622139;cg15361065;cg22615158;cg27410952;cg13281139;cg16364495;cg23121156;cg23207990;cg07136998;cg08424427;cg15637465;cg17386093;cg19918005;cg22549558;cg22859061;cg1…
236	NL2	GO:0019838	growth factor binding	http://amigo.geneontology.org/amigo/term/GO:0019838	132	45	27.5245	1.6349	0.000270371	0.00149392	1277;1278;1280;1282;1289;1490;1956;2064;2260;2263;2264;2690;3480;3485;3486;3490;3491;3643;3791;4053;4054;4856;4915;4916;5045;5046;5155;5156;5764;7046;7048;7837;8425;8828;8829;9001;9180;9365;11141;79651;81621;85409;94031;130399;152831	geneontology_Molecular_Function_noRedundant	cg13984515;cg09118932;cg16171838;cg22367989;cg25181651;cg07893544;cg09495977;cg11597475;cg12523932;cg18177533;cg21921384;cg25722465;cg12042587;cg19609242;cg24133591;cg04068042;cg04690927;cg14094960;cg05893876;cg15321288;cg16866373;cg26385256;cg13723118;cg07250222;cg09009410;cg12060422;cg14749448;cg02553284;cg06659727;cg14145477;cg23132624;cg06834434;cg09397246;cg20664238;cg27034819;cg01777228;cg1…
237	NL2	GO:0005518	collagen binding	http://amigo.geneontology.org/amigo/term/GO:0005518	61	25	12.7197	1.96546	0.000276945	0.00152378	43;1311;1508;1514;1690;2335;4318;5058;5155;6678;6695;7045;7373;9289;9806;9902;22795;26577;50509;50859;57211;84168;114897;127435;147372	geneontology_Molecular_Function_noRedundant	cg10991303;cg09722742;cg03625177;cg09054633;cg14120129;cg13072241;cg23276878;cg00276098;cg04242021;cg00661320;cg24131748;cg04554033;cg18996910;cg19472078;cg02774186;cg05317275;cg15424739;cg15986030;cg24924091;cg08176368;cg04765848;cg02518161;cg23160087;cg20176349;cg01104047;cg08879559;cg15146621;cg01088572;cg10363975;cg20488280;cg15575433;cg11154542;cg14521746;cg17591270;cg22881914;cg09109520;cg0…
238	NL2	GO:0002064	epithelial cell development	http://amigo.geneontology.org/amigo/term/GO:0002064	197	62	41.0783	1.50931	0.000284787	0.00156035	367;579;652;1365;1499;1761;1775;1969;2099;2195;2260;2947;3169;3175;3383;3397;3549;3642;4643;4647;4821;4825;4855;4868;5080;5138;5144;5155;5241;5629;5802;5914;5915;6009;6496;6608;6662;6768;7082;7122;7474;7476;7827;9076;9414;9480;9863;10411;10481;10653;11078;23022;25861;26084;54345;54768;57619;60484;79977;91522;153562;168002	geneontology_Biological_Process_noRedundant	cg16679837;cg25085925;cg06515144;cg10827893;cg20701486;cg22489498;cg23472215;cg23645476;cg23992410;cg25347098;cg08957652;cg12565637;cg17178336;cg19186145;cg23808946;cg25908985;cg04394267;cg08770122;cg12622139;cg15361065;cg17338501;cg20899354;cg22615158;cg00316839;cg08474859;cg12401926;cg13658542;cg16426339;cg19852958;cg22633988;cg23584743;cg02505827;cg03653541;cg13397436;cg15980539;cg19411146;cg2…
239	NL2	GO:0016917	GABA receptor activity	http://amigo.geneontology.org/amigo/term/GO:0016917	21	12	4.3789	2.74041	0.000290482	0.00158489	2550;2554;2555;2556;2557;2558;2560;2561;2562;2566;9568;165829	geneontology_Molecular_Function_noRedundant	cg15602740;cg07813249;cg09812070;cg16976370;cg18440897;cg25145765;cg25951981;cg00048832;cg16509658;cg02058918;cg18507707;cg10652393;cg15066197;cg16803846;cg21402921;cg22523852;cg02279464;cg02633148;cg09679234;cg12294121;cg14411873;cg17491947;cg20092102;cg21820677;cg22345214;cg23160016;cg01939681;cg02322252;cg03886192;cg06479604;cg06525987;cg06600429;cg08399761;cg14724933;cg26597242;cg27310319;cg1…
240	NL2	GO:0014812	muscle cell migration	http://amigo.geneontology.org/amigo/term/GO:0014812	75	29	15.6389	1.85435	0.000309255	0.00168028	1902;3037;3486;4208;4856;5054;5058;5155;5328;5361;5592;6495;6608;6714;7015;7168;8829;9353;9510;9732;10276;50507;51804;54434;55742;65009;80031;84466;93649	geneontology_Biological_Process_noRedundant	cg13281139;cg16051228;cg00405843;cg04690927;cg09678349;cg13971154;cg26164681;cg05893876;cg16866373;cg09549848;cg04884011;cg09009410;cg24981058;cg25246431;cg20236513;cg08871809;cg17967970;cg25903072;cg04797985;cg06650115;cg03550205;cg26913336;cg24262066;cg23681974;cg08428452;cg02545192;cg02761345;cg04694437;cg06940792;cg07742134;cg08223748;cg13995101;cg15190401;cg18287975;cg02273392;cg10201574;cg1…
241	NL2	GO:0042490	mechanoreceptor differentiation	http://amigo.geneontology.org/amigo/term/GO:0042490	55	23	11.4686	2.00548	0.000338652	0.00183237	652;1687;2260;2535;2558;2561;2562;3280;4610;4647;4915;4916;5459;10083;11078;25861;26281;54845;57216;64072;79633;115908;286262	geneontology_Biological_Process_noRedundant	cg04366039;cg13428480;cg24588482;cg18301348;cg23901852;cg16509658;cg15321288;cg16648355;cg26385256;cg13723118;cg21159778;cg17485681;cg24331301;cg07625131;cg14425863;cg25130993;cg08169864;cg09226388;cg10652393;cg15066197;cg16803846;cg20664238;cg21402921;cg22523852;cg27034819;cg17049621;cg12325455;cg11659961;cg07747635;cg21503826;cg08575049;cg12058185;cg22911422;cg01939681;cg06600429;cg17871749;cg2…
242	NL2	GO:0071526	semaphorin-plexin signaling pathway	http://amigo.geneontology.org/amigo/term/GO:0071526	39	18	8.13225	2.21341	0.00034799	0.00187512	2668;4684;5361;6405;8828;8829;9037;9464;9723;10371;10500;10509;10512;57556;57715;64218;80031;91584	geneontology_Biological_Process_noRedundant	cg16399136;cg21996227;cg22367989;cg07410872;cg10541864;cg13935962;cg15707093;cg16162058;cg22517735;cg08307469;cg19918005;cg22549558;cg25602684;cg26295057;cg03823904;cg05950570;cg11051843;cg07476643;cg09009410;cg07640473;cg23681974;cg01580681;cg05536800;cg21530280;cg00600844;cg03702236;cg04555220;cg07100508;cg15368455;cg21590264;cg00748599;cg02499843;cg02572463;cg05742308;cg08274234;cg16346212;cg2…
243	NL2	GO:0061311	cell surface receptor signaling pathway involved in heart development	http://amigo.geneontology.org/amigo/term/GO:0061311	27	14	5.63002	2.48667	0.000356511	0.00191313	650;652;1499;4487;4488;6615;7474;9241;9464;22943;23462;57216;64321;89780	geneontology_Biological_Process_noRedundant	cg09511896;cg13428480;cg24588482;cg26841013;cg04394267;cg12622139;cg15361065;cg22615158;cg07410872;cg10541864;cg13935962;cg15707093;cg16162058;cg22517735;cg12387713;cg04672706;cg08812555;cg09465786;cg08169864;cg09226388;cg09211429;cg13724496;cg21424782;cg11659961;cg23663760;cg06678678;cg08514735;cg09678212;cg15051960;cg01580681;cg05536800;cg15755084;cg21530280;cg03301084;cg12883523;cg00883329;cg0…
244	NL2	GO:0000149	SNARE binding	http://amigo.geneontology.org/amigo/term/GO:0000149	97	35	20.2264	1.73041	0.000376692	0.00201314	773;1612;2801;5867;6293;6532;6804;6810;6813;6857;6860;6861;7127;8447;8938;9066;9515;9810;10814;10815;23025;51760;55638;57586;84079;84258;91683;114088;127833;134957;143425;148281;283849;339302;341359	geneontology_Molecular_Function_noRedundant	cg08105352;cg22594309;cg25201881;cg27304110;cg03602730;cg10943458;cg06672737;cg17397631;cg18638914;cg26121591;cg05360265;cg10286163;cg10434152;cg13690525;cg14745270;cg19144866;cg27511169;cg13614286;cg02269161;cg06405186;cg11908751;cg18560328;cg22723056;cg01588748;cg10658542;cg23079217;cg04234680;cg13639602;cg19716433;cg07545278;cg08848958;cg16438655;cg18765366;cg17509220;cg27383277;cg27546241;cg0…
245	NL2	GO:0045177	apical part of cell	http://amigo.geneontology.org/amigo/term/GO:0045177	344	98	71.7306	1.36622	0.00040981	0.00218119	114;287;351;357;359;634;762;846;947;1000;1080;1464;1499;1739;1814;1896;1956;2013;2030;2064;2195;2335;2778;3485;3736;3747;3775;3776;3778;4072;4118;4430;4647;4810;5002;5021;5028;5144;5172;5337;5348;5593;5745;5800;6338;6505;6548;6550;6813;6997;7018;7070;7082;7369;8323;8516;8842;9076;9180;9365;9456;10004;10083;10211;10568;10630;10752;22941;23209;23255;50506;50507;51364;51421;51458;53905;54716;55107;5…	geneontology_Cellular_Component_noRedundant	cg04376185;cg05096731;cg05152874;cg05947181;cg08588626;cg08966380;cg18110168;cg00777689;cg04292718;cg09804380;cg11835068;cg12475759;cg13428480;cg16115720;cg20947082;cg24588482;cg25130381;cg26547924;cg02348634;cg10497884;cg15471177;cg00460268;cg08770122;cg18159840;cg19108881;cg20944305;cg20953187;cg21145524;cg23208152;cg24307799;cg01508023;cg07578695;cg09532284;cg12839172;cg13658542;cg14736058;cg1…
246	NL2	GO:0015698	inorganic anion transport	http://amigo.geneontology.org/amigo/term/GO:0015698	165	53	34.4057	1.54044	0.000440991	0.00233761	766;846;1080;1180;1183;2260;2554;2555;2556;2557;2558;2560;2561;2562;2566;2741;2743;2915;5172;5348;5593;6505;6507;6508;6528;6556;7439;8001;8714;9022;9990;10060;10568;11095;29127;50636;54102;55107;56996;57030;57282;57348;57468;57719;65012;65266;80131;83959;84230;84561;203859;253512;338440	geneontology_Biological_Process_noRedundant	cg15737470;cg16976876;cg09448654;cg25727572;cg18159840;cg19108881;cg19768599;cg01508023;cg05263495;cg05424071;cg07578695;cg07813249;cg08712866;cg09812070;cg11163620;cg16976370;cg18440897;cg19616230;cg22065614;cg25145765;cg25951981;cg27513574;cg00048832;cg08407114;cg12995800;cg16509658;cg09626894;cg25987194;cg26779378;cg27085741;cg15321288;cg26385256;cg13423383;cg00566635;cg03565189;cg04268950;cg1…
247	NL2	GO:0031279	regulation of cyclase activity	http://amigo.geneontology.org/amigo/term/GO:0031279	43	19	8.96633	2.11904	0.000477295	0.00251981	136;776;1816;1910;2550;2587;2771;2913;2917;4842;4883;4988;7253;8484;8811;9495;9568;10486;729230	geneontology_Biological_Process_noRedundant	cg09465746;cg11902004;cg19385628;cg20626645;cg19618483;cg18449728;cg02058918;cg18507707;cg04390523;cg22310279;cg23702615;cg23766591;cg24236409;cg26622320;cg16108059;cg16533138;cg19245381;cg04534765;cg02332525;cg03928384;cg16415870;cg09520393;cg13650837;cg05839235;cg18261223;cg21579912;cg22851125;cg06649410;cg15385139;cg22370006;cg23183497;cg03538436;cg01910869;cg03086857;cg06057566;cg10016380;cg1…
248	NL2	GO:0008509	anion transmembrane transporter activity	http://amigo.geneontology.org/amigo/term/GO:0008509	305	88	63.5984	1.38368	0.000506221	0.00266174	634;1080;1180;1183;2554;2555;2556;2557;2558;2560;2561;2562;2566;2741;2743;5172;5348;6505;6506;6507;6508;6511;6528;6529;6530;6531;6532;6534;6538;6571;6578;6581;7439;8001;8714;9022;9121;9152;9311;9990;10060;10568;10630;10991;11001;11095;23539;28965;50636;54102;54716;54896;55065;55107;55117;56996;57030;57084;57282;57348;57468;57719;63982;64849;65012;79581;80131;81796;83546;83884;83959;84230;84561;84…	geneontology_Molecular_Function_noRedundant	cg11859529;cg15737470;cg16976876;cg09804380;cg27311654;cg09448654;cg25727572;cg11021744;cg12118082;cg13142700;cg16435571;cg16468914;cg19768599;cg20953187;cg23405575;cg05263495;cg05424071;cg07578695;cg07813249;cg08712866;cg09812070;cg11163620;cg16976370;cg18440897;cg19065831;cg19247841;cg19616230;cg22065614;cg23543123;cg25145765;cg25951981;cg27513574;cg00048832;cg07039560;cg07496545;cg08407114;cg1…
249	NL2	GO:0072347	response to anesthetic	http://amigo.geneontology.org/amigo/term/GO:0072347	70	27	14.5963	1.84978	0.000514763	0.00269579	114;1788;1812;1813;1814;1815;1816;2155;2775;2902;4986;4988;5020;5021;5179;5309;5999;6529;6531;6622;6863;6870;7074;9456;23284;84152;221935	geneontology_Biological_Process_noRedundant	cg19489797;cg11021744;cg13142700;cg23405575;cg02192967;cg10208370;cg14664621;cg07417708;cg12882697;cg02539083;cg07211472;cg09461837;cg16288089;cg03483150;cg07557260;cg09999109;cg10397440;cg13912117;cg25614094;cg25990647;cg16850173;cg06778429;cg09607276;cg20016411;cg15672437;cg08613597;cg03892631;cg09501516;cg00912598;cg02192228;cg04523291;cg09353063;cg18852618;cg23391006;cg00193021;cg01035160;cg0…
250	NL2	GO:0030048	actin filament-based movement	http://amigo.geneontology.org/amigo/term/GO:0030048	128	43	26.6905	1.61106	0.000520821	0.0027166	58;70;81;88;287;776;781;783;857;1739;1756;1824;2013;2257;2626;3728;3752;3757;3759;3760;3762;3764;3781;4430;4604;4643;4647;5142;5144;6324;6548;7135;7168;10163;10630;23327;54795;55742;55800;57698;79784;84948;644150	geneontology_Biological_Process_noRedundant	cg00046625;cg04030615;cg05353133;cg09804380;cg22957381;cg25130381;cg12276123;cg06374165;cg06804312;cg15048660;cg16376000;cg18780257;cg19507527;cg20626645;cg21197774;cg23207710;cg03653541;cg13397436;cg19781133;cg24980893;cg00397986;cg14203118;cg14666113;cg01392544;cg02456226;cg06159486;cg09820011;cg09835225;cg11079048;cg20185017;cg22975434;cg03109306;cg09239144;cg15946251;cg25246431;cg03352106;cg0…
251	NL2	GO:0030551	cyclic nucleotide binding	http://amigo.geneontology.org/amigo/term/GO:0030551	37	17	7.71521	2.20344	0.000539779	0.00280427	1258;1261;3756;5138;5141;5142;5144;5575;5592;5593;10021;10411;10846;11069;11149;50940;64208	geneontology_Molecular_Function_noRedundant	cg00046625;cg00997611;cg06496261;cg18404308;cg21243919;cg23468897;cg25711575;cg01508023;cg03653541;cg13397436;cg00777627;cg04810065;cg13357482;cg24989739;cg13895235;cg16305865;cg04884011;cg24698875;cg06776898;cg07112337;cg01641792;cg08673054;cg02752882;cg03804272;cg26817935;cg02146929;cg17270257;cg20624391;cg26723355;cg09019938;cg16060204;cg20563854;cg02453462;cg15849864;cg11863536
252	NL2	GO:0048854	brain morphogenesis	http://amigo.geneontology.org/amigo/term/GO:0048854	34	16	7.08965	2.25681	0.000562934	0.00291296	1000;1496;2016;2253;5013;5076;6532;6585;6608;7474;8323;22941;50506;50944;57282;151449	geneontology_Biological_Process_noRedundant	cg04654530;cg05707704;cg10136354;cg10640333;cg12266953;cg13471114;cg15862215;cg18704110;cg19707040;cg25498838;cg25622366;cg27364741;cg04394267;cg12622139;cg15361065;cg22615158;cg00405843;cg13971154;cg26164681;cg21164765;cg09073539;cg11697427;cg12052250;cg13196826;cg14778235;cg16574134;cg26596964;cg04396791;cg17627654;cg12208258;cg14312538;cg08572336;cg00431699;cg02606423;cg03655683;cg10271192;cg1…
253	NL2	GO:0043394	proteoglycan binding	http://amigo.geneontology.org/amigo/term/GO:0043394	31	15	6.4641	2.32051	0.000576645	0.00297211	348;1280;1289;1311;1508;1514;2335;5764;5802;9037;9353;10457;26281;50509;60495	geneontology_Molecular_Function_noRedundant	cg13281139;cg22549558;cg00276098;cg24134845;cg02553284;cg05317275;cg10151741;cg15424739;cg15986030;cg24924091;cg23160087;cg08428452;cg00600844;cg03702236;cg04555220;cg00653387;cg11521965;cg20599066;cg11192975;cg11154542;cg26024843;cg18768621
254	NL2	GO:0050839	cell adhesion molecule binding	http://amigo.geneontology.org/amigo/term/GO:0050839	448	122	93.4166	1.30598	0.000630687	0.00323786	81;88;288;421;667;800;822;831;846;912;975;977;999;1000;1001;1005;1006;1008;1009;1010;1012;1016;1266;1285;1289;1307;1311;1363;1490;1496;1499;1501;1739;1956;1969;2013;2200;2335;2670;2801;2802;3084;3303;3383;3386;3481;3491;3678;3693;3728;3791;3875;4070;4072;4185;4323;4430;4856;5315;5317;5339;5493;5789;5797;5817;6387;6423;6624;6714;6850;7045;7070;7082;7148;7223;8174;8425;8428;8502;8842;8851;9369;9378…	geneontology_Molecular_Function_noRedundant	cg00650640;cg20303283;cg00758069;cg05338433;cg07823585;cg08005774;cg09822538;cg13443627;cg13496323;cg13786801;cg13788537;cg13984515;cg16127594;cg16271002;cg16721191;cg20869257;cg23349790;cg26227186;cg26833120;cg02348634;cg04066396;cg10099415;cg13906811;cg13951042;cg14875171;cg16838838;cg19707040;cg22994281;cg00100892;cg18159840;cg19108881;cg03465206;cg07893544;cg09532284;cg12839172;cg14736058;cg1…
255	NL2	GO:0017022	myosin binding	http://amigo.geneontology.org/amigo/term/GO:0017022	64	25	13.3452	1.87333	0.000656663	0.003358	58;70;558;800;1756;4868;5898;6532;6804;9001;10398;10755;11078;22853;22998;25924;29108;51332;55243;55323;57477;79083;85409;115827;134549	geneontology_Molecular_Function_noRedundant	cg05152874;cg05947181;cg18110168;cg04030615;cg05353133;cg03076319;cg06911020;cg18587806;cg25289973;cg22023952;cg24133591;cg06864047;cg10286163;cg22152688;cg03844894;cg08592761;cg13481974;cg24519084;cg01777228;cg12320221;cg20742389;cg27554565;cg22853588;cg26287345;cg12325455;cg04217946;cg02767613;cg02970384;cg22667491;cg02707264;cg24849439;cg14531530;cg03014628;cg16609957;cg19416050;cg02610600;cg0…
256	NL2	GO:0003170	heart valve development	http://amigo.geneontology.org/amigo/term/GO:0003170	54	22	11.26	1.95381	0.000696177	0.00354615	650;652;2626;3491;4091;4208;6091;6092;6474;6586;6591;6615;6659;6662;6910;7048;7291;9353;23462;26508;56999;57057	geneontology_Biological_Process_noRedundant	cg13984515;cg17449954;cg04248446;cg05091238;cg07467520;cg11427510;cg16718624;cg17189465;cg17626022;cg24784794;cg25506747;cg13281139;cg07136998;cg15637465;cg17386093;cg08959216;cg17985646;cg18249173;cg24061141;cg26673012;cg26818735;cg00397986;cg14666113;cg16559598;cg25079102;cg08169864;cg09226388;cg01524174;cg03547745;cg24932788;cg09211429;cg13724496;cg21424782;cg05395648;cg12160637;cg23785940;cg0…
257	NL2	GO:0071559	response to transforming growth factor beta	http://amigo.geneontology.org/amigo/term/GO:0071559	227	68	47.3339	1.4366	0.000704026	0.00357218	463;753;857;1028;1149;1277;1278;1284;1387;1745;2200;2201;2263;2662;3175;3248;3303;3397;3693;3725;4053;4091;4208;4435;4838;5045;5138;5139;5179;6422;6662;6664;6714;6770;7041;7044;7046;7048;7080;7122;7471;7472;7474;7476;8425;8516;8928;9076;9315;9480;10637;10755;23089;25878;27122;50507;55612;56288;58495;64838;80326;93649;94031;116844;130399;255743;390598;652991	geneontology_Biological_Process_noRedundant	cg22698358;cg23832787;cg04043795;cg08473199;cg10709593;cg16171838;cg17918501;cg20008332;cg04394267;cg08770122;cg12622139;cg15361065;cg22615158;cg07372795;cg09495977;cg24869535;cg26533745;cg01939274;cg17564775;cg17958315;cg18466674;cg16956426;cg24980893;cg27331524;cg01495122;cg03483150;cg05317714;cg10397440;cg24932662;cg04110601;cg07250222;cg19944763;cg25322645;cg17039391;cg21799346;cg24981058;cg0…
258	NL2	GO:0072511	divalent inorganic cation transport	http://amigo.geneontology.org/amigo/term/GO:0072511	412	113	85.9099	1.31533	0.000743273	0.0037567	117;148;150;287;491;773;776;777;781;783;799;846;857;1137;1236;1490;1499;1594;1756;1812;1813;1815;2259;2645;2771;2775;2823;2902;2903;2904;2905;2906;2946;3200;3270;3306;3358;3383;3596;3759;3932;4842;4923;4985;4988;5138;5142;5144;5155;5999;6236;6261;6387;6543;6547;6548;6556;6622;6687;6769;6948;7070;7223;7225;7226;7349;7421;7439;7780;7781;7991;8291;8614;8989;9001;9187;9456;10266;10267;10343;10369;106…	geneontology_Biological_Process_noRedundant	cg00895705;cg01759889;cg22776211;cg00046625;cg02924562;cg03987199;cg07219542;cg09511896;cg09912667;cg10994944;cg17721710;cg24396691;cg25130381;cg25317664;cg26841013;cg01454215;cg03674127;cg05113927;cg07205374;cg08789022;cg09606941;cg11027058;cg27418586;cg05970311;cg08805144;cg11902004;cg18159840;cg19108881;cg20626645;cg24202123;cg26843074;cg02192967;cg10208370;cg22478591;cg03653541;cg07417708;cg1…
259	NL2	GO:0018212	peptidyl-tyrosine modification	http://amigo.geneontology.org/amigo/term/GO:0018212	358	100	74.6499	1.33959	0.000755017	0.00380132	148;150;238;351;558;627;685;857;885;975;1272;1464;1949;1956;1969;2042;2044;2045;2046;2049;2050;2064;2069;2202;2249;2250;2253;2255;2260;2263;2264;2690;2915;3055;3084;3280;3383;3480;3481;3574;3596;3643;3645;3670;3678;3791;3815;3932;3952;4058;4145;4254;4908;4915;4916;4920;5155;5156;5618;5979;6422;6423;6714;6774;6776;6850;6886;6997;7070;7301;8460;8651;8711;8829;9244;10399;10645;22853;22876;23529;2362…	geneontology_Biological_Process_noRedundant	cg00955828;cg04363624;cg09511896;cg10026317;cg10994944;cg13437164;cg13851466;cg25764899;cg26841013;cg06905692;cg16118212;cg18277754;cg16382256;cg18301348;cg21327694;cg22841258;cg04401986;cg07893544;cg11935854;cg12528713;cg13796804;cg14349667;cg14810013;cg18021716;cg18177533;cg21733154;cg23121156;cg23207990;cg23757738;cg25722465;cg25798792;cg05710997;cg06875227;cg08424427;cg09792008;cg11711420;cg1…
260	NL2	GO:0003707	steroid hormone receptor activity	http://amigo.geneontology.org/amigo/term/GO:0003707	51	21	10.6345	1.97471	0.000774168	0.00388275	190;367;2099;2100;2104;2494;2649;3174;4929;5241;5468;5914;5915;6095;6257;6258;7025;7068;7101;7421;51176	geneontology_Molecular_Function_noRedundant	cg09158774;cg10291990;cg15888279;cg16679837;cg25085925;cg00964103;cg01913568;cg12404281;cg18394216;cg02333852;cg12306156;cg20899354;cg25829666;cg26139133;cg02081019;cg17774851;cg02062480;cg09708959;cg10010480;cg15980539;cg19411146;cg21762523;cg02169338;cg16570133;cg26220018;cg08758850;cg01671895;cg08446900;cg00040455;cg01086868;cg05786601;cg09277772;cg09418623;cg09562455;cg11869614;cg16104634;cg1…
261	NL2	GO:0015238	drug transmembrane transporter activity	http://amigo.geneontology.org/amigo/term/GO:0015238	97	34	20.2264	1.68097	0.000826606	0.00412986	5002;6505;6506;6507;6511;6530;6531;6534;6572;6581;9152;10630;10991;54716;54896;55065;55244;57030;57084;64849;79581;80704;83546;83884;83959;84889;113278;140679;160728;253512;284111;284427;340273;387700	geneontology_Molecular_Function_noRedundant	cg11859529;cg09804380;cg27311654;cg16468914;cg20953187;cg07039560;cg07496545;cg08407114;cg12882697;cg16843423;cg25212131;cg07237939;cg17364114;cg08650910;cg26802289;cg21553145;cg22453529;cg09186006;cg11389172;cg11832210;cg11960629;cg17424999;cg19497444;cg20551181;cg26490054;cg01277542;cg09746736;cg16629702;cg13405332;cg21562071;cg03303162;cg09463900;cg10265570;cg19063061;cg19332452;cg20979061;cg0…
262	NL2	GO:0031032	actomyosin structure organization	http://amigo.geneontology.org/amigo/term/GO:0031032	173	54	36.0738	1.49693	0.000842658	0.00419399	58;70;88;395;1266;1482;1490;1902;2035;3693;3856;3880;4070;4208;4604;5058;5156;5629;6422;6548;6714;6863;7046;7168;7481;8476;8829;9639;10163;10174;10395;10411;10529;22843;22998;23136;23363;23671;25802;29127;29766;50507;51466;51804;55607;55616;79784;79933;80206;84978;90102;283284;399687;541468	geneontology_Biological_Process_noRedundant	cg18147067;cg27166673;cg02291204;cg04030615;cg05353133;cg07823585;cg10827893;cg13443627;cg13786801;cg15696662;cg16127594;cg19827787;cg22489498;cg22698996;cg23992410;cg25130381;cg25347098;cg26227186;cg02767960;cg18587806;cg25289973;cg04068042;cg02539083;cg08368788;cg16288089;cg01495122;cg03304380;cg05568274;cg05748937;cg15316206;cg22880677;cg09549848;cg09009410;cg11787785;cg27495903;cg24480695;cg2…
263	NL2	GO:0060627	regulation of vesicle-mediated transport	http://amigo.geneontology.org/amigo/term/GO:0060627	464	125	96.7529	1.29195	0.000854245	0.00423549	81;88;107;136;148;150;208;246;321;348;351;558;634;636;776;783;857;977;1012;1080;1129;1137;1812;1813;1814;1815;2042;2294;2619;2624;2719;2771;2901;3024;3055;3596;4133;4908;4983;5028;5054;5413;5468;5587;5806;5867;5898;6457;6517;6556;6622;6714;6804;6810;6813;6850;6853;6857;6860;6861;7018;7287;7447;7474;7476;8291;8447;8448;8499;8829;8938;8941;9001;9066;9098;9146;9162;9515;9699;9783;9829;9863;9892;9912…	geneontology_Biological_Process_noRedundant	cg01825872;cg16272791;cg27496708;cg03654735;cg08857729;cg08920610;cg09072162;cg09511896;cg10573018;cg13448605;cg26841013;cg00050984;cg00997611;cg03674127;cg08031368;cg10785443;cg11027058;cg20072442;cg20792735;cg23665824;cg26355577;cg27629977;cg00100892;cg03602730;cg04394267;cg10943458;cg11902004;cg12622139;cg15361065;cg20626645;cg20944305;cg22615158;cg02192967;cg06672737;cg10208370;cg17397631;cg1…
264	NL2	GO:0070997	neuron death	http://amigo.geneontology.org/amigo/term/GO:0070997	302	86	62.9728	1.36567	0.00090783	0.00448413	208;348;351;429;558;627;664;824;947;1113;1499;1630;1735;1745;2019;2020;2045;2253;2558;2561;2562;2668;2895;2898;2901;2902;2904;2914;3596;3670;3725;4137;4208;4435;4544;4747;4803;4908;4915;4929;5063;5309;5457;5459;6495;6548;6620;6622;6770;6774;7015;7020;7021;7068;7301;7349;7471;7474;8321;8326;8829;8851;9244;10399;10457;10752;11261;22943;23098;23321;23529;26281;27023;27242;27429;51804;54434;55532;567…	geneontology_Biological_Process_noRedundant	cg00412010;cg04595393;cg06302025;cg04292718;cg08920610;cg09008705;cg09072162;cg09511896;cg16115720;cg17721710;cg19598416;cg24396691;cg25130381;cg25317664;cg26841013;cg01454215;cg05113927;cg06704122;cg10709593;cg20804050;cg02333852;cg04394267;cg12306156;cg12622139;cg15361065;cg21145524;cg22615158;cg24307799;cg25829666;cg26139133;cg01022974;cg02192967;cg10208370;cg13899188;cg16546016;cg05710997;cg0…
265	NL2	GO:0043177	organic acid binding	http://amigo.geneontology.org/amigo/term/GO:0043177	186	57	38.7846	1.46966	0.00100933	0.00494896	846;1381;1404;1462;1463;1592;1807;2170;2571;2572;2731;2741;2743;2746;2747;2902;2904;2917;3141;3399;4842;5066;5091;5352;5468;5836;5914;6472;6505;6507;6622;7054;7421;8001;8128;8974;9227;23166;23576;26032;27232;51046;55214;55289;55662;56603;60484;63827;112399;116443;140578;143903;162417;283208;338557;340665;404037	geneontology_Molecular_Function_noRedundant	cg03102729;cg09318066;cg20431191;cg05414442;cg12142521;cg19538089;cg00387704;cg09465746;cg09688601;cg13311890;cg13421412;cg13601427;cg18159840;cg19108881;cg19385628;cg01389445;cg02192967;cg05263495;cg05424071;cg07190988;cg08712866;cg10208370;cg11163620;cg12680730;cg22065614;cg26084529;cg26993729;cg05501285;cg08407114;cg10640944;cg12995800;cg24984653;cg25351996;cg26578923;cg11747771;cg14123942;cg1…
266	NL2	GO:0015629	actin cytoskeleton	http://amigo.geneontology.org/amigo/term/GO:0015629	449	121	93.6251	1.29239	0.00101119	0.00494896	58;60;70;81;88;114;119;273;357;395;800;822;824;999;1000;1266;1410;1496;1612;1809;3005;3055;3171;3728;3880;4082;4430;4604;4643;4647;4651;4983;5058;5074;5914;6622;6624;6714;6804;7082;7122;7135;7168;8436;8476;8572;9001;9050;9262;9480;9564;10163;10211;10297;10391;10395;10398;10411;10486;10529;10603;10787;11078;22885;22998;23022;23237;23242;23363;23433;25794;25802;25861;25924;26053;26512;27147;27295;2…	geneontology_Cellular_Component_noRedundant	cg01825872;cg05096731;cg05152874;cg05947181;cg18110168;cg18147067;cg27166673;cg01535698;cg02291204;cg02574509;cg04030615;cg05353133;cg07823585;cg12406391;cg13428480;cg13484546;cg15696662;cg16127594;cg19598416;cg19809453;cg20248421;cg24588482;cg25208017;cg26227186;cg02767960;cg03076319;cg08857144;cg16838838;cg19707040;cg23427269;cg27452117;cg06911020;cg02192967;cg03181899;cg04450456;cg10208370;cg1…
267	NL2	GO:0098739	import across plasma membrane	http://amigo.geneontology.org/amigo/term/GO:0098739	98	34	20.4349	1.66382	0.00101601	0.00494896	781;799;1261;3757;3759;3760;3761;3762;3763;3764;3765;3768;4923;5999;6505;6506;6507;6511;6547;6548;6549;6550;7226;9152;9990;10021;10060;27112;54795;56996;57468;84561;84889;728215	geneontology_Biological_Process_noRedundant	cg01759889;cg11859529;cg22776211;cg15580417;cg20489026;cg25130381;cg00292986;cg12276123;cg18404308;cg19768599;cg08407114;cg19524362;cg19781133;cg15946251;cg17424999;cg20551181;cg03352106;cg23658477;cg10563325;cg06776898;cg22639895;cg26857910;cg18225577;cg21542078;cg01539036;cg02226410;cg05295038;cg07871947;cg10439765;cg23720732;cg06000883;cg11150585;cg22062984;cg02957576;cg02053896;cg05666266;cg0…
268	NL2	GO:0042445	hormone metabolic process	http://amigo.geneontology.org/amigo/term/GO:0042445	190	58	39.6187	1.46396	0.00101712	0.00494896	43;133;220;650;1363;1381;1428;1543;1545;1583;1592;1594;1735;1889;2099;2232;2260;2304;2672;2690;2834;3169;3292;3952;4311;4803;5045;5046;5122;5126;5156;5446;5947;5950;6469;6528;6716;6770;7173;7421;7923;8292;8614;8854;9227;27122;50506;51083;53905;56603;60482;64377;79154;83539;90527;140606;340665;405753	geneontology_Biological_Process_noRedundant	cg04158367;cg09008705;cg17858328;cg05414442;cg07078841;cg09799983;cg14601038;cg14613271;cg18451022;cg02108850;cg14750844;cg20216802;cg21496658;cg22955973;cg01389445;cg03465206;cg07190988;cg12680730;cg26084529;cg26993729;cg00637687;cg12042587;cg15980539;cg19411146;cg26106778;cg07121856;cg08167951;cg13381984;cg23276878;cg15321288;cg26385256;cg13791254;cg02825977;cg12331389;cg17538572;cg18534345;cg2…
269	NL2	GO:0044706	multi-multicellular organism process	http://amigo.geneontology.org/amigo/term/GO:0044706	194	59	40.4527	1.45849	0.0010237	0.00496245	116;133;152;367;552;796;824;1307;1508;1543;1594;2013;2099;2192;2693;2834;3248;3485;3490;3549;3678;3952;4313;4318;4838;5020;5021;5066;5069;5228;5241;5618;5737;5740;5744;5914;6532;6833;6862;6863;7048;7056;7349;7421;8605;8614;10266;10991;23641;23764;29924;56977;63978;64518;85360;130399;199720;203447;340784	geneontology_Biological_Process_noRedundant	cg07674139;cg16679837;cg16697940;cg25085925;cg03949391;cg19598416;cg26833120;cg01454215;cg05113927;cg08957652;cg12565637;cg16171838;cg17178336;cg25908985;cg10109500;cg15987088;cg16468914;cg02086094;cg04107140;cg07372795;cg11597475;cg21921384;cg10640944;cg06073449;cg06463958;cg14638883;cg15980539;cg19411146;cg23302682;cg02539083;cg13381984;cg16288089;cg00276098;cg19363499;cg15396686;cg18534345;cg0…
270	NL2	GO:0035254	glutamate receptor binding	http://amigo.geneontology.org/amigo/term/GO:0035254	42	18	8.75781	2.05531	0.00103692	0.00500792	1739;1813;2778;4983;5867;5923;8851;9456;9495;10211;10369;22941;50944;57554;79953;81832;388336;729956	geneontology_Molecular_Function_noRedundant	cg01825872;cg23730181;cg07417708;cg05681859;cg04396791;cg06778429;cg17627654;cg20016411;cg20973720;cg18160402;cg18448581;cg08572336;cg12137286;cg16120788;cg25130962;cg20648240;cg17718322;cg23839682;cg03301331;cg06646021;cg15513163;cg21004042;cg05137587;cg02071600;cg17988780;cg19448318;cg03395558;cg03578926;cg10362475;cg20629239;cg19792099;cg20574415;cg19634527;cg12921750;cg03357547;cg08918013;cg2…
271	NL2	GO:0035418	protein localization to synapse	http://amigo.geneontology.org/amigo/term/GO:0035418	59	23	12.3026	1.86952	0.00109856	0.00528608	40;1739;2239;2693;2902;2903;2905;4137;4868;7474;7476;9378;9379;9912;10082;10815;22871;22883;27445;50944;57554;57555;347730	geneontology_Biological_Process_noRedundant	cg08798116;cg17223593;cg01800926;cg23616100;cg23730181;cg26985289;cg27399414;cg10099415;cg13906811;cg14875171;cg20072442;cg20792735;cg23665824;cg26355577;cg27629977;cg00100892;cg04394267;cg10109500;cg12622139;cg15361065;cg15987088;cg22615158;cg06672737;cg17397631;cg18638914;cg06994813;cg21003581;cg16850173;cg18058689;cg00287829;cg05406943;cg06758670;cg07163735;cg22891619;cg24613080;cg08572336;cg2…
272	NL2	GO:1902903	regulation of supramolecular fiber organization	http://amigo.geneontology.org/amigo/term/GO:1902903	304	86	63.3898	1.35668	0.00112917	0.00541338	88;119;246;348;351;395;822;1236;1410;1490;1739;1902;2059;2258;3055;3303;3383;3397;4070;4133;4137;4208;4281;4868;4926;5058;5063;5629;5999;6387;6422;6548;6622;6863;6904;7046;7168;7481;8829;8851;9037;9353;9639;9886;10163;10174;10297;10395;10411;10787;11075;11078;11135;22843;22998;23075;23671;25802;25876;25999;29108;29766;50507;50810;50944;51332;51466;54434;55243;55607;55616;55971;57159;57731;58526;7…	geneontology_Biological_Process_noRedundant	cg00412010;cg13645113;cg16692308;cg17386265;cg18147067;cg21040569;cg24401557;cg27166673;cg10827893;cg13443627;cg13786801;cg19827787;cg22489498;cg23992410;cg25130381;cg25347098;cg00050984;cg05492660;cg08857144;cg16838838;cg23060872;cg23427269;cg02192967;cg10208370;cg13281139;cg18587806;cg25289973;cg00642460;cg01287088;cg22549558;cg04068042;cg18466674;cg02539083;cg08368788;cg09183941;cg09267113;cg1…
273	NL2	GO:0043279	response to alkaloid	http://amigo.geneontology.org/amigo/term/GO:0043279	99	34	20.6434	1.64702	0.00124231	0.00593396	114;1788;1812;1813;1814;1815;1816;2775;2902;2946;3383;4986;4988;5020;5021;5179;5309;5468;5999;6261;6529;6531;6622;6770;6863;6870;7054;7074;9400;9456;23284;23514;84152;221935	geneontology_Biological_Process_noRedundant	cg07219542;cg19489797;cg11021744;cg13142700;cg23405575;cg02192967;cg10208370;cg14664621;cg07417708;cg12882697;cg02539083;cg07211472;cg09461837;cg16288089;cg03483150;cg07557260;cg09999109;cg10397440;cg13912117;cg14878812;cg25614094;cg25990647;cg16850173;cg06778429;cg09607276;cg14149680;cg20016411;cg08613597;cg04571321;cg14993276;cg27049517;cg03892631;cg09501516;cg00912598;cg02192228;cg04523291;cg0…
274	NL2	GO:0010038	response to metal ion	http://amigo.geneontology.org/amigo/term/GO:0010038	330	92	68.8113	1.33699	0.00128122	0.00609749	58;107;114;246;288;351;359;429;595;664;846;857;999;1261;1396;1528;1543;1788;1813;1956;2203;2741;3383;3485;3725;3736;3746;3747;3756;3777;3778;3815;4017;4137;4208;4318;4499;4521;4761;4776;4982;5066;5179;5563;6261;6469;6529;6531;6620;6622;6649;6678;6770;6833;6857;6860;6861;7015;7018;7020;7054;7226;7474;7780;7781;8437;9066;9076;9456;9633;10243;10272;10369;11093;22871;23327;23498;30061;30819;51760;555…	geneontology_Biological_Process_noRedundant	cg02924562;cg04030615;cg04876835;cg05353133;cg08105352;cg09686317;cg12167830;cg17721710;cg22594309;cg24396691;cg25201881;cg25317664;cg27304110;cg08789022;cg09606941;cg18404308;cg19489797;cg20857709;cg23136742;cg00100892;cg04394267;cg08770122;cg11021744;cg12622139;cg13142700;cg15361065;cg15457795;cg18159840;cg19108881;cg22615158;cg23405575;cg02192967;cg10208370;cg11935854;cg13096007;cg17573292;cg0…
275	NL2	GO:0044091	membrane biogenesis	http://amigo.geneontology.org/amigo/term/GO:0044091	33	15	6.88113	2.17987	0.00130184	0.0061507	288;857;1000;2013;5789;9378;9379;9863;10211;11141;22829;22871;25999;57502;57555	geneontology_Biological_Process_noRedundant	cg20303283;cg10099415;cg13906811;cg14875171;cg00100892;cg05681859;cg24980893;cg06713374;cg07406359;cg12208258;cg14312538;cg27265812;cg17811446;cg18230558;cg19743317;cg20350671;cg26810336;cg17988780;cg19448318;cg04671932;cg15210108;cg21101298;cg02169487;cg27017482;cg15660077;cg09313439;cg06432655;cg21647257
276	NL2	GO:0043198	dendritic shaft	http://amigo.geneontology.org/amigo/term/GO:0043198	33	15	6.88113	2.17987	0.00130184	0.0061507	351;1902;2917;4133;4355;4923;10755;22871;55243;79953;84502;84623;91752;124925;149111	geneontology_Cellular_Component_noRedundant	cg21290042;cg25723050;cg00050984;cg13536757;cg00100892;cg09465746;cg19385628;cg09549848;cg15384598;cg06906268;cg20742389;cg01539036;cg05295038;cg16120788;cg08015776;cg22667491;cg00554682;cg13107760;cg02332525;cg16415870;cg06148685;cg15436551;cg07112154;cg08834269
277	NL2	GO:0043491	protein kinase B signaling	http://amigo.geneontology.org/amigo/term/GO:0043491	220	65	45.8742	1.41692	0.00134442	0.00632898	208;558;685;799;1236;1739;1813;1814;1956;1969;2064;2069;2099;2152;2155;2159;2249;2250;2253;2255;2260;2263;2264;3084;3135;3481;3643;3667;3791;3815;3932;3952;4254;4915;5076;5155;5156;5979;6425;6662;6714;6788;7046;7301;8600;8660;9037;9314;9365;9863;9965;10253;10399;22876;23551;23612;26281;50507;55024;57462;79727;112464;114897;152831;642273	geneontology_Biological_Process_noRedundant	cg10994944;cg21306294;cg13008631;cg14255256;cg04401986;cg07893544;cg11935854;cg12523932;cg12528713;cg14349667;cg18021716;cg18177533;cg25722465;cg08424427;cg09792008;cg13996155;cg22549558;cg03149560;cg13130352;cg14546076;cg15980539;cg18031134;cg19411146;cg13381984;cg14094960;cg19524362;cg15321288;cg17457560;cg25230074;cg26385256;cg07309102;cg13723118;cg14185918;cg02722214;cg07250222;cg08275306;cg0…
278	NL2	GO:0005326	neurotransmitter transporter activity	http://amigo.geneontology.org/amigo/term/GO:0005326	53	21	11.0515	1.90019	0.001397	0.00655285	6505;6506;6507;6511;6529;6530;6531;6532;6534;6538;6571;6572;9152;10815;54716;55117;57030;57084;60482;140679;388662	geneontology_Molecular_Function_noRedundant	cg01202526;cg14613271;cg11021744;cg13142700;cg16435571;cg20953187;cg23405575;cg06672737;cg17397631;cg18638914;cg08407114;cg12882697;cg16843423;cg11389172;cg16099210;cg17424999;cg20551181;cg14510812;cg24418420;cg01277542;cg09746736;cg16629702;cg19063061;cg20979061;cg07033372;cg26227298;cg24611631;cg06517489;cg16079774;cg16644457;cg24634422;cg03064067;cg14449051;cg18023283;cg03226000;cg05016953;cg0…
279	NL2	GO:0007190	activation of adenylate cyclase activity	http://amigo.geneontology.org/amigo/term/GO:0007190	27	13	5.63002	2.30905	0.00141618	0.00661897	116;136;155;796;799;1812;1816;1909;7253;7434;8549;10486;55366	geneontology_Biological_Process_noRedundant	cg18449728;cg00459992;cg19524362;cg09258813;cg17619823;cg27498114;cg25943588;cg27413462;cg18234145;cg22372815;cg16108059;cg19245381;cg00128702;cg14200170;cg15194943;cg21331088;cg21438101;cg24287438;cg04045079;cg09520393;cg12009023;cg13650837;cg00698685;cg08675262;cg17307280;cg05384712;cg03103178;cg06731443;cg17072805;cg19563130
280	NL2	GO:0051339	regulation of lyase activity	http://amigo.geneontology.org/amigo/term/GO:0051339	43	18	8.96633	2.00751	0.00143984	0.00670556	136;776;1816;1910;2550;2587;2771;2913;4842;4883;4988;7253;8484;8811;9495;9568;10486;729230	geneontology_Biological_Process_noRedundant	cg11902004;cg20626645;cg19618483;cg18449728;cg02058918;cg18507707;cg04390523;cg22310279;cg23702615;cg23766591;cg24236409;cg26622320;cg16108059;cg16533138;cg19245381;cg04534765;cg03928384;cg09520393;cg13650837;cg05839235;cg18261223;cg21579912;cg22851125;cg06649410;cg15385139;cg22370006;cg23183497;cg03538436;cg01910869;cg03086857;cg06057566;cg10016380;cg12935136;cg15836660;cg16739796;cg19650157;cg1…
281	NL2	GO:0051056	regulation of small GTPase mediated signal transduction	http://amigo.geneontology.org/amigo/term/GO:0051056	307	86	64.0154	1.34343	0.00155168	0.00720069	117;148;348;388;395;398;604;1902;2059;2203;2255;3084;4168;4254;4803;4983;5662;5863;5909;5923;5924;6091;6714;7074;8437;8660;8711;8829;8874;9162;9289;9290;9322;9353;9411;9639;9754;9824;9826;9828;9886;9912;10160;10211;10252;10253;10276;10395;10603;23263;23362;23433;23550;23779;26053;26084;27237;29127;29984;50649;50650;54869;55103;55200;57148;57522;57569;57636;58504;64411;64787;79933;80243;80728;8347…	geneontology_Biological_Process_noRedundant	cg01825872;cg07395435;cg08476890;cg18147067;cg20024850;cg25548414;cg27166673;cg09008705;cg16271002;cg17021725;cg21694350;cg27504802;cg10708221;cg13024709;cg07467520;cg12835118;cg17338501;cg24784794;cg13281139;cg00992297;cg09792008;cg13996155;cg05681859;cg15355015;cg20165074;cg01460276;cg03304380;cg05568274;cg05748937;cg15745900;cg16848524;cg17147045;cg17457560;cg21421171;cg22880677;cg25230074;cg0…
282	NL2	GO:0052813	phosphatidylinositol bisphosphate kinase activity	http://amigo.geneontology.org/amigo/term/GO:0052813	71	26	14.8049	1.75618	0.00158808	0.00734345	685;1956;2064;2069;2099;2249;2250;2253;2255;2260;2263;2264;3084;3667;3815;3932;4254;5155;5156;6714;8660;9365;9965;26281;146850;152831	geneontology_Molecular_Function_noRedundant	cg10994944;cg13008631;cg04401986;cg11935854;cg12523932;cg12528713;cg14349667;cg18021716;cg09792008;cg13996155;cg15980539;cg19411146;cg14094960;cg15321288;cg17457560;cg25230074;cg26385256;cg07250222;cg12052250;cg02882381;cg09574088;cg10615519;cg14145477;cg14341579;cg23132624;cg26111030;cg05350315;cg09346617;cg14197923;cg14872260;cg15198000;cg17080423;cg02443428;cg08976810;cg23197992;cg07671949;cg1…
283	NL2	GO:0044070	regulation of anion transport	http://amigo.geneontology.org/amigo/term/GO:0044070	82	29	17.0986	1.69605	0.00164949	0.00760048	208;348;552;766;885;1080;2260;2915;2917;3952;4889;4923;5020;5593;5999;6529;6622;6754;6850;6860;7200;8600;8660;10991;22925;51761;130497;151176;338440	geneontology_Biological_Process_noRedundant	cg11120927;cg20357910;cg02700891;cg09465746;cg11021744;cg11940285;cg13142700;cg16468914;cg18862481;cg19385628;cg21327694;cg23405575;cg01508023;cg02192967;cg10208370;cg20618622;cg09626894;cg13381984;cg15321288;cg26385256;cg14304761;cg20090108;cg14341579;cg18546689;cg21476299;cg03469521;cg05552717;cg06524479;cg06998210;cg07095264;cg11866303;cg01539036;cg05295038;cg03892631;cg09501516;cg02742971;cg1…
284	NL2	GO:1990778	protein localization to cell periphery	http://amigo.geneontology.org/amigo/term/GO:1990778	283	80	59.0109	1.35568	0.00168285	0.00769979	60;88;208;286;287;288;367;783;857;999;1000;1739;1804;1956;1969;2013;2035;2042;2239;2258;2693;2770;2902;2903;2905;3728;3875;4040;4118;4323;4926;5028;5593;6769;6810;7287;8825;9053;9312;9495;9528;9912;10082;10211;10266;10267;10369;10399;10815;11031;22883;23114;23136;23241;23433;23555;25999;27237;29993;30818;30845;55022;55800;57512;57554;57628;57731;65267;80262;80333;81619;81693;85409;89780;92359;115…	geneontology_Biological_Process_noRedundant	cg00895705;cg08798116;cg13645113;cg16679837;cg17223593;cg17386265;cg21040569;cg24401557;cg25085925;cg01800926;cg09511896;cg16271002;cg22698996;cg23616100;cg23730181;cg24085946;cg26841013;cg26985289;cg27399414;cg03753331;cg04333213;cg04617755;cg14165051;cg26529376;cg27418586;cg10109500;cg15987088;cg20944305;cg24202123;cg26843074;cg01508023;cg06672737;cg17397631;cg18638914;cg24663256;cg08424427;cg2…
285	NL2	GO:0005788	endoplasmic reticulum lumen	http://amigo.geneontology.org/amigo/term/GO:0005788	283	80	59.0109	1.35568	0.00168285	0.00769979	334;348;351;652;1000;1277;1278;1280;1282;1284;1285;1287;1288;1289;1290;1297;1298;1299;1302;1303;1305;1307;1462;1471;2155;2159;2200;2335;2719;3270;3486;3490;3491;3912;5155;5179;5199;6383;6469;7018;7373;7425;7471;7474;7476;8614;8974;9563;10272;11001;11093;22901;23555;29106;50509;51561;54982;55214;55757;56034;56975;57719;60681;79642;81578;81619;84141;84570;89780;91522;91851;92949;136227;147111;25563…	geneontology_Cellular_Component_noRedundant	cg07653640;cg16272791;cg19754833;cg19777864;cg27496708;cg07143532;cg08920610;cg09072162;cg09511896;cg13984515;cg14844588;cg18186394;cg24395801;cg26011014;cg26833120;cg26841013;cg03817939;cg06696800;cg13951042;cg19850959;cg22994281;cg00387704;cg04394267;cg09688601;cg12622139;cg15361065;cg22615158;cg25095722;cg26163699;cg04823455;cg11597475;cg21921384;cg05501285;cg25351996;cg21413492;cg24720688;cg0…
286	NL2	GO:0001085	RNA polymerase II transcription factor binding	http://amigo.geneontology.org/amigo/term/GO:0001085	131	42	27.316	1.53756	0.00170872	0.00779081	367;1387;1499;1959;2099;2626;2627;2957;3397;3399;3400;3670;3725;4005;4760;4808;5307;5308;5309;5468;6688;6774;6862;6886;6925;6926;7003;7004;8022;8320;9314;10459;23414;26287;51339;55859;57057;57504;78986;93649;132625;145258	geneontology_Molecular_Function_noRedundant	cg16679837;cg23685102;cg23936476;cg25085925;cg26628435;cg00955828;cg04363624;cg08275633;cg09318066;cg10026317;cg24106636;cg25764899;cg25979559;cg00747290;cg11528849;cg16640855;cg16700000;cg05030680;cg06842954;cg14817655;cg20291436;cg20705938;cg23663774;cg02037307;cg04223420;cg05710997;cg06875227;cg08373003;cg11711420;cg16318053;cg22488797;cg25648267;cg06073449;cg06463958;cg06739029;cg14638883;cg1…
287	NL2	GO:0061383	trabecula morphogenesis	http://amigo.geneontology.org/amigo/term/GO:0061383	47	19	9.8004	1.9387	0.00176072	0.00799992	655;1101;1277;1482;2201;3084;4313;4488;5950;6422;7046;8928;9241;9510;23462;26585;30061;57211;58495	geneontology_Biological_Process_noRedundant	cg09606941;cg01939274;cg12387713;cg17564775;cg17958315;cg13072241;cg01495122;cg05317714;cg17457560;cg24932662;cg25230074;cg12331389;cg10429922;cg09350341;cg18390610;cg19046826;cg19052064;cg15069906;cg18759209;cg20292547;cg24262066;cg03294619;cg25084878;cg01088572;cg10363975;cg20488280;cg03301084;cg13827209;cg12317456;cg14400118;cg00936907;cg17890928;cg06843631;cg21321815;cg23458341
288	NL2	GO:0098727	maintenance of cell number	http://amigo.geneontology.org/amigo/term/GO:0098727	139	44	28.9842	1.51807	0.00178741	0.008093	430;655;1000;1045;1499;2249;2255;2624;3280;3815;4017;4838;5076;5396;5460;5629;6299;6422;6608;6657;6659;6662;6688;6774;6886;6926;6928;6997;7101;7476;7484;7547;8091;8320;8324;9241;9314;10413;10736;27086;57216;63978;79727;80306	geneontology_Biological_Process_noRedundant	cg00240113;cg10451760;cg00955828;cg04363624;cg10026317;cg10730174;cg10827893;cg13428480;cg22489498;cg23992410;cg24588482;cg25347098;cg25764899;cg20926035;cg21875802;cg23246885;cg24887265;cg03827626;cg11142406;cg16700000;cg18301348;cg23087992;cg04450456;cg11935854;cg09792008;cg13996155;cg02062480;cg21762523;cg23252259;cg26668675;cg00405843;cg13971154;cg26164681;cg01495122;cg07352539;cg19363499;cg0…
289	NL2	GO:0043627	response to estrogen	http://amigo.geneontology.org/amigo/term/GO:0043627	68	25	14.1793	1.76313	0.00181688	0.00819796	595;857;1594;2099;2155;2627;2947;3485;3880;4091;4323;4435;4982;4986;5468;5798;5914;6422;6770;7048;7476;10568;51083;121278;163732	geneontology_Biological_Process_noRedundant	cg13150171;cg18917399;cg23472215;cg23645476;cg03970036;cg10140638;cg07578695;cg19616230;cg27513574;cg15980539;cg19411146;cg24980893;cg01495122;cg04857420;cg09999109;cg25614094;cg25990647;cg02694676;cg15954335;cg15672437;cg25570278;cg02893823;cg08446900;cg00238131;cg25854162;cg15328326;cg18887186;cg19482049;cg07671949;cg11813455;cg20253551;cg21614759;cg21950534;cg22839866;cg09816500;cg17293641;cg1…
290	NL2	GO:0043588	skin development	http://amigo.geneontology.org/amigo/term/GO:0043588	326	90	67.9773	1.32397	0.00197525	0.0088818	239;242;1001;1277;1278;1289;1290;1311;1499;1514;1594;1775;1824;1825;1896;1956;1969;2069;2255;2263;2296;2304;2778;3204;3229;3664;3728;3855;3856;3875;3880;4488;4926;5045;5046;5080;5317;5493;6261;6469;6608;6615;6662;6768;6939;7021;7062;7421;7474;8323;8502;8549;8643;8717;9076;9355;9509;9555;9620;10413;11166;22943;23022;23254;26050;26085;27121;27152;50509;51083;51384;51761;54345;55366;55612;56603;5721…	geneontology_Biological_Process_noRedundant	cg08966380;cg00989853;cg01913970;cg04552500;cg05523911;cg10228777;cg13428480;cg20795569;cg20869257;cg24588482;cg25104105;cg04066396;cg05414442;cg08473199;cg04394267;cg08770122;cg12622139;cg15361065;cg22615158;cg11940149;cg14502728;cg16152424;cg18021716;cg09792008;cg12387713;cg13996155;cg15613420;cg01912921;cg10853637;cg16938363;cg18217235;cg20491838;cg23584144;cg24966702;cg27336026;cg00405843;cg0…
291	NL2	GO:0007219	Notch signaling pathway	http://amigo.geneontology.org/amigo/term/GO:0007219	179	54	37.3249	1.44675	0.00198802	0.00890853	351;429;604;650;655;1272;1387;1745;1746;1956;2255;2296;2624;3169;3175;3232;3280;3815;3880;4323;4855;4856;6091;6092;6591;6615;6662;6774;6909;6928;7048;7471;8788;23090;23286;23462;23555;26032;26508;29924;51378;51441;55662;57801;58158;79633;81619;84667;134701;142678;145873;390992;391723;441478	geneontology_Biological_Process_noRedundant	cg17449954;cg17907238;cg22699074;cg24368383;cg10709593;cg21319323;cg22061628;cg04248446;cg07467520;cg13601427;cg16718624;cg17189465;cg18301348;cg24784794;cg00043819;cg10463150;cg11935854;cg23901852;cg09792008;cg13996155;cg00270497;cg01912921;cg16938363;cg18206017;cg20491838;cg23215729;cg14094960;cg05893876;cg16866373;cg23351954;cg02771661;cg04154903;cg14270220;cg14794428;cg15087347;cg16921310;cg2…
292	NL2	GO:0009791	post-embryonic development	http://amigo.geneontology.org/amigo/term/GO:0009791	83	29	17.3071	1.67561	0.0020384	0.009103	652;1826;2016;2200;2202;2263;2566;2778;3636;3975;4237;4643;4647;4692;4929;5326;6335;6571;7046;7855;9314;10512;10765;10848;23334;26108;57282;159296;391723	geneontology_Biological_Process_noRedundant	cg05055766;cg05707704;cg10136354;cg15262317;cg16118212;cg18704110;cg22528044;cg25498838;cg00043819;cg10463150;cg03823904;cg11051843;cg07309102;cg14185918;cg04669815;cg07250222;cg16099210;cg17811778;cg25074185;cg08169864;cg09226388;cg03846129;cg22535307;cg03323462;cg04264908;cg05593834;cg10043865;cg10356613;cg10689404;cg12156885;cg26725838;cg07517893;cg27152890;cg08101407;cg25130962;cg13253785;cg2…
293	NL2	GO:0098743	cell aggregation	http://amigo.geneontology.org/amigo/term/GO:0098743	19	10	3.96187	2.52406	0.00218848	0.00973988	1280;1490;2249;4617;4920;6662;7476;8092;8538;340260	geneontology_Biological_Process_noRedundant	cg04068042;cg05157140;cg08507422;cg09477453;cg17294725;cg21543987;cg02882381;cg02553284;cg10794058;cg01524174;cg03547745;cg24932788;cg15328326;cg15897310;cg24684168;cg03001116;cg00022558;cg15371541;cg26221631;cg19863542;cg24214152;cg26207503;cg26998717;cg02250263
294	NL2	GO:0044298	cell body membrane	http://amigo.geneontology.org/amigo/term/GO:0044298	25	12	5.21298	2.30195	0.0022264	0.0098749	114;2558;3643;3737;3746;3747;3748;3751;6530;6870;7070;9312	geneontology_Cellular_Component_noRedundant	cg18935813;cg14664621;cg16105558;cg20536716;cg24565369;cg07557260;cg13912117;cg18429863;cg18555069;cg00012397;cg02955631;cg16404865;cg16566400;cg20884984;cg10652393;cg16803846;cg21402921;cg22523852;cg01277542;cg09746736;cg16629702;cg02854695;cg07602980;cg13378394;cg22317104;cg22165175;cg26297344;cg04535008;cg02842496;cg05229355;cg07312654;cg16696270;cg01224524;cg11308277;cg11631518;cg03226000
295	NL2	GO:0035640	exploration behavior	http://amigo.geneontology.org/amigo/term/GO:0035640	22	11	4.58742	2.39786	0.00225115	0.00991723	348;1137;1620;2571;3350;5179;10752;57282;57338;57555;347730	geneontology_Biological_Process_noRedundant	cg19538089;cg20072442;cg20792735;cg23665824;cg26355577;cg27629977;cg21145524;cg24307799;cg03483150;cg10397440;cg10453425;cg01743841;cg00091964;cg00465284;cg00997079;cg07640800;cg08154280;cg11231249;cg13572145;cg16640027;cg21621248;cg24632241;cg00903242;cg01295518;cg04001014;cg04748834;cg18277764;cg02266732;cg04427003;cg11615755;cg15092168;cg12821278;cg09552213;cg15660077;cg18768621;cg25773267
296	NL2	GO:0030215	semaphorin receptor binding	http://amigo.geneontology.org/amigo/term/GO:0030215	22	11	4.58742	2.39786	0.00225115	0.00991723	6405;9037;9723;10371;10500;10509;10512;57556;57715;64218;80031	geneontology_Molecular_Function_noRedundant	cg16399136;cg21996227;cg19918005;cg22549558;cg03823904;cg11051843;cg07476643;cg07640473;cg00600844;cg03702236;cg04555220;cg07100508;cg00748599;cg02572463;cg05742308;cg08274234;cg16346212;cg03699385;cg10433048;cg22367144;cg24924577
297	NL2	GO:0045785	positive regulation of cell adhesion	http://amigo.geneontology.org/amigo/term/GO:0045785	361	98	75.2754	1.30189	0.00227537	0.00999018	246;288;463;604;655;857;912;921;1012;1236;1307;1604;1793;1949;1960;1991;2013;2064;2294;2303;2335;2736;3037;3135;3142;3169;3170;3280;3383;3481;3485;3491;3549;3574;3678;3728;3791;3932;3952;4651;4838;4887;5058;5063;5764;5914;5979;6387;6422;6423;6469;6657;6714;6810;6850;7048;7052;7070;7168;7474;8291;8600;8613;8651;8740;8829;8874;9289;9806;10085;10211;10272;10630;11078;22915;25975;29108;29984;51561;55…	geneontology_Biological_Process_noRedundant	cg00412010;cg00650640;cg02625929;cg05338433;cg09511896;cg09804380;cg10994944;cg13984515;cg19711007;cg26068551;cg26833120;cg26841013;cg03674127;cg04882233;cg08957652;cg11027058;cg12565637;cg17178336;cg25908985;cg03827626;cg04394267;cg11142406;cg12622139;cg15361065;cg18301348;cg22615158;cg23087992;cg07893544;cg14811608;cg16546016;cg18177533;cg18930994;cg23121156;cg23207990;cg24869535;cg25722465;cg2…
298	NL2	GO:0050886	endocrine process	http://amigo.geneontology.org/amigo/term/GO:0050886	80	28	16.6815	1.6785	0.00234437	0.0102586	185;552;553;668;1814;1816;1889;1908;2260;2297;2587;2778;3625;3952;4311;4986;5021;5443;6863;6926;7349;8322;26056;51083;80223;91608;114897;140606	geneontology_Biological_Process_noRedundant	cg00674304;cg01454215;cg02173749;cg05113927;cg13025668;cg01379240;cg02108850;cg04807594;cg14750844;cg20216802;cg21496658;cg22955973;cg19092317;cg02539083;cg13381984;cg16288089;cg09999109;cg15321288;cg25614094;cg25990647;cg26385256;cg18411891;cg00347620;cg12530050;cg04554033;cg05065686;cg18996910;cg19472078;cg24149295;cg04534765;cg04048259;cg17146570;cg19194373;cg25130962;cg10818339;cg16829306;cg0…
299	NL2	GO:0050918	positive chemotaxis	http://amigo.geneontology.org/amigo/term/GO:0050918	55	21	11.4686	1.83109	0.00240409	0.0104847	652;846;1012;2152;2155;2253;2255;2668;3791;4908;4916;5155;5228;6387;7424;7474;8829;9037;9048;10457;64221	geneontology_Biological_Process_noRedundant	cg18115627;cg04394267;cg12622139;cg15361065;cg18159840;cg19108881;cg22615158;cg07893544;cg18177533;cg25722465;cg08307469;cg09792008;cg13996155;cg22549558;cg25602684;cg26295057;cg09009410;cg12052250;cg08311403;cg25094126;cg15672437;cg08169864;cg09226388;cg20664238;cg27034819;cg08497530;cg06881898;cg04585378;cg05937969;cg06678678;cg08514735;cg15051960;cg26301788;cg00600844;cg02443428;cg03702236;cg0…
300	NL2	GO:0031214	biomineral tissue development	http://amigo.geneontology.org/amigo/term/GO:0031214	130	41	27.1075	1.5125	0.00270544	0.0117597	246;650;652;655;1277;1311;1594;2201;2263;2719;3200;3491;3952;4057;4208;4488;4745;4920;5744;5745;5764;6662;6899;7020;7291;7481;8313;8326;9365;9636;10457;26585;50506;54795;55366;56975;79176;116039;130497;133060;340419	geneontology_Biological_Process_noRedundant	cg16272791;cg27496708;cg08122545;cg13984515;cg10522818;cg14882700;cg01939274;cg12387713;cg17564775;cg17958315;cg03719083;cg14909730;cg22836400;cg05666820;cg08782337;cg13381984;cg22962123;cg26818735;cg07390122;cg13177747;cg26570179;cg00221745;cg07250222;cg25275166;cg14145477;cg23132624;cg08169864;cg09226388;cg10429922;cg01524174;cg03547745;cg18390610;cg19052064;cg24932788;cg15424739;cg15986030;cg1…
301	NL2	GO:0032102	negative regulation of response to external stimulus	http://amigo.geneontology.org/amigo/term/GO:0032102	284	79	59.2195	1.33402	0.00288313	0.0124904	54;116;239;348;634;885;947;1269;1496;1812;1813;1814;1991;2161;2294;2693;2895;2902;3670;3952;4057;4856;4889;4907;5054;5155;5156;5328;5468;5592;5740;5800;5802;6091;6092;6095;6405;6531;6591;6833;7056;7105;7301;7349;7474;8780;8829;8993;9037;9314;9353;9378;9607;9723;10371;10500;10509;10512;22876;26585;29108;55966;56963;57556;57715;64218;64838;79132;80031;80763;89780;90102;114897;116443;131450;140885;1…	geneontology_Biological_Process_noRedundant	cg04292718;cg07568418;cg09511896;cg11835068;cg12475759;cg16115720;cg16399136;cg21996227;cg26841013;cg01454215;cg05113927;cg10099415;cg13906811;cg14875171;cg17918501;cg19707040;cg04248446;cg04394267;cg07467520;cg10109500;cg12622139;cg15361065;cg15987088;cg16718624;cg17189465;cg21327694;cg22615158;cg24784794;cg13281139;cg20618622;cg05710997;cg06875227;cg11711420;cg12882697;cg16318053;cg18250028;cg1…
302	NL2	GO:0009636	response to toxic substance	http://amigo.geneontology.org/amigo/term/GO:0009636	462	121	96.3359	1.25602	0.00299672	0.0129395	60;70;116;117;348;388;558;595;655;664;761;824;999;1036;1136;1137;1143;1145;1269;1277;1365;1410;1543;1545;1788;1812;1813;1814;1815;1816;2059;2263;2560;2741;2775;2861;2878;2902;2903;2904;2946;2947;3248;3383;3596;3725;3746;3747;3775;3778;3791;3952;4258;4487;4499;4747;4825;4916;4929;4985;4986;4988;5020;5021;5074;5076;5155;5179;5446;5914;5950;5999;6324;6335;6517;6529;6531;6532;6571;6649;6678;6688;6714…	geneontology_Biological_Process_noRedundant	cg00777689;cg02367736;cg03987199;cg07219542;cg07568418;cg19598416;cg20947082;cg23472215;cg23593167;cg23645476;cg24374583;cg26000554;cg07078841;cg09118932;cg09799983;cg10708221;cg14601038;cg18451022;cg19489797;cg22528044;cg25181651;cg02700891;cg08770122;cg11021744;cg11940285;cg13142700;cg18862481;cg23405575;cg00316839;cg07372795;cg07705964;cg07893544;cg08474859;cg09812070;cg12401926;cg13096007;cg1…
303	NL2	GO:0097366	response to bronchodilator	http://amigo.geneontology.org/amigo/term/GO:0097366	49	19	10.2174	1.85957	0.00310232	0.0133512	1236;1269;1812;1813;1814;1815;1816;2902;2903;2983;3383;3747;4929;5020;5021;5999;6571;7054;84152	geneontology_Biological_Process_noRedundant	cg07568418;cg16700392;cg18129755;cg16850173;cg16099210;cg06778429;cg09607276;cg14149680;cg20016411;cg00287829;cg05406943;cg06758670;cg14993276;cg03892631;cg09501516;cg00194126;cg02964555;cg21226516;cg02192228;cg04523291;cg09353063;cg18852618;cg23391006;cg09520393;cg13650837;cg00698685;cg08675262;cg17307280;cg05850280;cg10538151;cg02762115;cg20629239;cg11308277;cg11631518;cg10116505;cg24764979;cg0…
304	NL2	GO:0030431	sleep	http://amigo.geneontology.org/amigo/term/GO:0030431	29	13	6.04706	2.14981	0.00315161	0.0135082	1813;1814;2030;2903;3737;4544;4887;5020;5021;5729;6770;8863;10874	geneontology_Biological_Process_noRedundant	cg05803631;cg18935813;cg14811608;cg18930994;cg02433882;cg11452354;cg13793145;cg06778429;cg07609862;cg20016411;cg00287829;cg05406943;cg06758670;cg22165175;cg26297344;cg02192228;cg04523291;cg09353063;cg18852618;cg23391006;cg06812991;cg07318417;cg20271517;cg26384430;cg27504805;cg18406492;cg20629239;cg09516965;cg10116505;cg24764979;cg12099952
[truncated: 52 more rows]

## Sheet: 1M.NL3.ego
	type	geneSet	description	link	size	overlap	expect	enrichmentRatio	pValue	FDR	overlapId	database	userId
[truncated: 101 more rows]

## Sheet: 1M.NL4.ego
	type	geneSet	description	link	size	overlap	expect	enrichmentRatio	pValue	FDR	overlapId	database	userId
[truncated: 50 more rows]

## Sheet: 2F.NL2.ego
	type	geneSet	description	link	size	overlap	expect	enrichmentRatio	pValue	FDR	overlapId	database	userId
[truncated: 5 more rows]

[truncated: 3 more sheets: 2F.NL3.ego, 2M.NL3.ego, 2M.NL4.ego]
